# Supplementary material for: Disease-related mutations predicted to impact protein function
Source: BMC Genomics. 2012 Jun 18;13(Suppl 4):S11. doi: 10.1186/1471-2164-13-S4-S11 (PMC3394413; doi:10.1186/1471-2164-13-S4-S11)
Supplement: Additional file 2 — Mutation and sequence data. Archive of the five different mutant sets used in this study separated by SNAP/SIFT and PhD-SNP predictions including the protein wild type sequences. [file 1471-2164-13-S4-S11-S2.zip]

Archive with 11 entries (11 files):
- disease_related_observed_effect_PhDSNP.csv
- disease_related_observed_effect_SNAP_SIFT.csv
- disease_related_PhDSNP.csv
- disease_related_SNAP_SIFT.csv
- observed_effect_PhDSNP.csv
- observed_effect_SNAP_SIFT.csv
- random_PhDSNP.csv
- random_SNAP_SIFT.csv
- sequences.txt
- unknown_disease_relation_PhDSNP.csv
- unknown_disease_relation_SNAP_SIFT.csv
