# Supplementary material for: Disease-related mutations predicted to impact protein function
Source: BMC Genomics. 2012 Jun 18;13(Suppl 4):S11. doi: 10.1186/1471-2164-13-S4-S11 (PMC3394413; doi:10.1186/1471-2164-13-S4-S11)
Supplement: Additional file 2 — Mutation and sequence data. Archive of the five different mutant sets used in this study separated by SNAP/SIFT and PhD-SNP predictions including the protein wild type sequences. [file 1471-2164-13-S4-S11-S2.zip › disease_related_observed_effect_PhDSNP.csv]

seq_md5	mut	PhDSNP
4bb9eaf0e37db71d46c8305f82162387	A43T	Neutral
71ec842cf1a6c9e087136abb9dd663c0	P251L	Disease
71ec842cf1a6c9e087136abb9dd663c0	M183K	Disease
71ec842cf1a6c9e087136abb9dd663c0	G187D	Disease
1ebe90be96d37a7f8aec0cc5f0307a10	D71V	Disease
1ebe90be96d37a7f8aec0cc5f0307a10	R218W	Disease
a29e860c65e55e66ade5f9f8e05310f6	R131Q	Disease
a29e860c65e55e66ade5f9f8e05310f6	R46Q	Disease
19c915df5c0ac3d7c58fa4e991b65b15	G16S	Disease
6d778e753103b5e9d41886ebc1b7fb74	R395S	Disease
6d778e753103b5e9d41886ebc1b7fb74	R474Q	Disease
6d778e753103b5e9d41886ebc1b7fb74	R474W	Disease
a51e8a4632c012f9b607221e9367106f	G199V	Disease
a51e8a4632c012f9b607221e9367106f	A311V	Disease
a51e8a4632c012f9b607221e9367106f	R411L	Disease
a51e8a4632c012f9b607221e9367106f	C357R	Disease
a51e8a4632c012f9b607221e9367106f	R392C	Disease
a51e8a4632c012f9b607221e9367106f	V371A	Neutral
a51e8a4632c012f9b607221e9367106f	L42P	Disease
a51e8a4632c012f9b607221e9367106f	D69N	Disease
a51e8a4632c012f9b607221e9367106f	R50P	Disease
abed892a04e4acd0cd0ddd3f294857bb	S128P	Disease
abed892a04e4acd0cd0ddd3f294857bb	R58Q	Neutral
abed892a04e4acd0cd0ddd3f294857bb	V106M	Disease
01eab47e5c55913647db7dbad571d960	W108G	Disease
01eab47e5c55913647db7dbad571d960	G23D	Disease
01eab47e5c55913647db7dbad571d960	H158Y	Disease
514dd44e461b847a53cc4e078c2583ff	G12V	Disease
72e739046638be35430d36e6b787feab	G90V	Disease
72e739046638be35430d36e6b787feab	R184H	Disease
72e739046638be35430d36e6b787feab	M211I	Disease
72e739046638be35430d36e6b787feab	G201E	Disease
72e739046638be35430d36e6b787feab	G203R	Disease
72e739046638be35430d36e6b787feab	R88W	Disease
4a8c310887927cecc35b9de4b784596e	G12R	Disease
b239939300c6c3126f9d9ebd53c4aa74	K222S	Disease
b239939300c6c3126f9d9ebd53c4aa74	G153S	Disease
b239939300c6c3126f9d9ebd53c4aa74	G145R	Disease
b239939300c6c3126f9d9ebd53c4aa74	E289A	Disease
163cfc8fd2865d5964911f73a6501378	C135R	Disease
163cfc8fd2865d5964911f73a6501378	A150P	Disease
c7abc71de25932b05bfb208d9cb53568	R280H	Disease
c7abc71de25932b05bfb208d9cb53568	S73F	Disease
c7abc71de25932b05bfb208d9cb53568	G35S	Disease
c7abc71de25932b05bfb208d9cb53568	G238W	Disease
c7abc71de25932b05bfb208d9cb53568	R157W	Disease
c7abc71de25932b05bfb208d9cb53568	A294P	Disease
3aa1d10b418ddbda5fc04076d0b35c66	N130S	Disease
3aa1d10b418ddbda5fc04076d0b35c66	A56T	Disease
3aa1d10b418ddbda5fc04076d0b35c66	C268Y	Neutral
3aa1d10b418ddbda5fc04076d0b35c66	Q176P	Disease
6077c452d1dc6151040b2b179e2294c7	G60D	Disease
5d82e4d21a6a20f696372e9cb7157c5d	G103E	Disease
972e179b47bdb3c064cc1aea13e38fe4	M273T	Disease
972e179b47bdb3c064cc1aea13e38fe4	I280T	Disease
a24397ebf3aa0e7af937952c61b6b80b	R171W	Disease
a24397ebf3aa0e7af937952c61b6b80b	W177R	Disease
a24397ebf3aa0e7af937952c61b6b80b	G92C	Disease
a24397ebf3aa0e7af937952c61b6b80b	R383C	Disease
0658dca085da4777e341eea5594bcab4	A123D	Neutral
0658dca085da4777e341eea5594bcab4	W64R	Disease
0658dca085da4777e341eea5594bcab4	L169P	Disease
aba652d65436469341cd4147aaad0ab3	R180T	Disease
aba652d65436469341cd4147aaad0ab3	P417L	Disease
aba652d65436469341cd4147aaad0ab3	R154L	Disease
aba652d65436469341cd4147aaad0ab3	L402P	Disease
aba652d65436469341cd4147aaad0ab3	R271K	Disease
822c1fc7f37e7f86548569240db3f980	R147C	Disease
bfdebcdd98aebb383eab651f93a3325f	N301T	Disease
bfdebcdd98aebb383eab651f93a3325f	H20P	Disease
bfdebcdd98aebb383eab651f93a3325f	V310M	Disease
bfdebcdd98aebb383eab651f93a3325f	A334T	Disease
bfdebcdd98aebb383eab651f93a3325f	I268T	Disease
bf1aee51ec60fe4d7d623238885525a2	A46V	Disease
bf1aee51ec60fe4d7d623238885525a2	A46T	Disease
bf1aee51ec60fe4d7d623238885525a2	P105L	Disease
bf1aee51ec60fe4d7d623238885525a2	R27Q	Disease
015b21b73d1a2a683980fdc1320b5e29	G188R	Disease
2adeb321a56a9946b74b3f34c3e444a6	Q176K	Disease
2adeb321a56a9946b74b3f34c3e444a6	G204S	Disease
2adeb321a56a9946b74b3f34c3e444a6	N269H	Disease
2adeb321a56a9946b74b3f34c3e444a6	R245Q	Neutral
2adeb321a56a9946b74b3f34c3e444a6	R275Q	Disease
2adeb321a56a9946b74b3f34c3e444a6	D177G	Disease
2adeb321a56a9946b74b3f34c3e444a6	R275W	Disease
b64bfc5a79649291e1945398d4eb9a98	H223R	Disease
b64bfc5a79649291e1945398d4eb9a98	T410P	Disease
b64bfc5a79649291e1945398d4eb9a98	P132L	Disease
b64bfc5a79649291e1945398d4eb9a98	I458R	Disease
255567499dbb76a51b21cf7d533b1053	F458L	Neutral
255567499dbb76a51b21cf7d533b1053	A490P	Disease
cb8377fea05db3c47046e24d1993962b	R142Q	Disease
9e96dbad690136a07bebebda427221cb	M64V	Disease
ebef07b70de3e26d617f874d57f3f95c	M326T	Disease
ebef07b70de3e26d617f874d57f3f95c	G195R	Disease
ebef07b70de3e26d617f874d57f3f95c	S336R	Disease
ebef07b70de3e26d617f874d57f3f95c	K329E	Disease
c91f8cefa0763456d1bf80c7b449dfcf	F135C	None
1c2ee78ee5d89b9c50161b2b38facc99	D152N	Disease
1c2ee78ee5d89b9c50161b2b38facc99	A619V	Disease
1c2ee78ee5d89b9c50161b2b38facc99	C38G	Disease
1c2ee78ee5d89b9c50161b2b38facc99	Y626H	Disease
b66672b117fc0309b64a1b89c7a96e3b	R240W	Disease
b66672b117fc0309b64a1b89c7a96e3b	A274T	Disease
94a7a61f66e7b2ef32110410eb9098b1	R286H	Disease
b922fdf72a09a06e2381fec6392bb629	D294H	Disease
b922fdf72a09a06e2381fec6392bb629	R151C	Disease
b922fdf72a09a06e2381fec6392bb629	R160W	None
b922fdf72a09a06e2381fec6392bb629	V60L	Neutral
ef9a941d6a8a5d1b12be46de47ffd9ea	I170V	Neutral
ef9a941d6a8a5d1b12be46de47ffd9ea	I301T	Disease
ef9a941d6a8a5d1b12be46de47ffd9ea	N62S	Disease
ef9a941d6a8a5d1b12be46de47ffd9ea	L250Q	Disease
ef9a941d6a8a5d1b12be46de47ffd9ea	T150I	Disease
ef9a941d6a8a5d1b12be46de47ffd9ea	R165W	Disease
ef9a941d6a8a5d1b12be46de47ffd9ea	C271Y	Disease
54bb579decd751a097d1d83183f5779c	Y279N	Disease
54bb579decd751a097d1d83183f5779c	V64D	Disease
54bb579decd751a097d1d83183f5779c	T184R	Disease
54bb579decd751a097d1d83183f5779c	L106V	Neutral
54bb579decd751a097d1d83183f5779c	C237Y	Disease
54bb579decd751a097d1d83183f5779c	T184M	Disease
54bb579decd751a097d1d83183f5779c	S415N	Disease
54bb579decd751a097d1d83183f5779c	R423H	Disease
54bb579decd751a097d1d83183f5779c	F419S	Disease
54bb579decd751a097d1d83183f5779c	P315S	Disease
54bb579decd751a097d1d83183f5779c	R228C	Neutral
54bb579decd751a097d1d83183f5779c	P121L	Disease
54bb579decd751a097d1d83183f5779c	H411Y	Disease
54bb579decd751a097d1d83183f5779c	K266N	Disease
54bb579decd751a097d1d83183f5779c	G185A	Disease
54bb579decd751a097d1d83183f5779c	S365L	Disease
54bb579decd751a097d1d83183f5779c	K447E	Disease
54bb579decd751a097d1d83183f5779c	D245N	Neutral
54bb579decd751a097d1d83183f5779c	P114L	Disease
54bb579decd751a097d1d83183f5779c	I45F	Disease
db94d03ca4721f9337e2338d23a65695	R118C	Disease
feb6b8ded616b16f1b89a02143835a1a	T138R	Disease
feb6b8ded616b16f1b89a02143835a1a	E134G	Disease
91e1792eb1cd7571834afb2730f2ab65	Y113H	Neutral
91e1792eb1cd7571834afb2730f2ab65	H139R	Neutral
71baf7ebad8aa155919bd7864dec8db0	I268N	Disease
71baf7ebad8aa155919bd7864dec8db0	R409W	Neutral
71baf7ebad8aa155919bd7864dec8db0	D383Y	Neutral
71baf7ebad8aa155919bd7864dec8db0	R359W	Neutral
632616f7ccb30252cd89afba2784beec	K650Q	Disease
632616f7ccb30252cd89afba2784beec	K650N	Neutral
632616f7ccb30252cd89afba2784beec	K650M	Disease
632616f7ccb30252cd89afba2784beec	K650E	Disease
8b24a0a0d8400080d03d180332ee94db	D397H	Disease
8b24a0a0d8400080d03d180332ee94db	R348C	Disease
8b24a0a0d8400080d03d180332ee94db	T415I	Neutral
b0cd70297a440b4074eb5fa2ff467d2d	T388S	Disease
b0cd70297a440b4074eb5fa2ff467d2d	F165L	Disease
b0cd70297a440b4074eb5fa2ff467d2d	I476N	Disease
b0cd70297a440b4074eb5fa2ff467d2d	R411C	Disease
22f3429eccaaf48fb5ad42001d8c9af8	R90W	Disease
e521fde1f0dd1582c9eb1f76a762d235	H295Y	Disease
fd09af66adbe5739ebb6bd244014dbc1	R242H	Neutral
259775efb4804d85e12d13ba54fc3b04	F417S	Disease
259775efb4804d85e12d13ba54fc3b04	L182R	Disease
259775efb4804d85e12d13ba54fc3b04	Y191H	Disease
ae36dc89898b673b0d5fbeadbd22eb79	R16C	Disease
ae36dc89898b673b0d5fbeadbd22eb79	P87L	Neutral
ae36dc89898b673b0d5fbeadbd22eb79	R25Q	Disease
ce4b0aea6480c0597379c0b36970e4a5	E452K	Disease
ce4b0aea6480c0597379c0b36970e4a5	P478L	Disease
9ba45594c9e0cf069b4c130bf04e1bf2	N141I	Disease
9ba45594c9e0cf069b4c130bf04e1bf2	M239V	Disease
4da4a28a5ddea0c62c113e19a4a784f7	V28L	Neutral
51c2b3e1a497f08bcb21f02b109f3474	L924P	Disease
51c2b3e1a497f08bcb21f02b109f3474	S810L	Neutral
d9c165876239ac8847787ecb41c856f9	R120G	Disease
46bf5cd8deec62252b92a76f80afd163	Y311C	Disease
46bf5cd8deec62252b92a76f80afd163	G281E	Disease
46bf5cd8deec62252b92a76f80afd163	P62L	Disease
ed027606ec39c4899c97218c974a7374	R183P	Disease
ed027606ec39c4899c97218c974a7374	S339L	Disease
edbd5893db5e014a49f248491b3c9b6e	M336T	Disease
edbd5893db5e014a49f248491b3c9b6e	R301H	Disease
f87b5cb42cc17554942b9f0e80994e0a	A72P	Disease
d4bfe45a8f3d01cbf5eac244d893ba1a	R145W	Disease
5df8a3409953dfa87d115e5fc875f20a	R283C	Disease
5df8a3409953dfa87d115e5fc875f20a	R125C	Disease
5df8a3409953dfa87d115e5fc875f20a	G464V	Disease
5df8a3409953dfa87d115e5fc875f20a	Y270H	Disease
5df8a3409953dfa87d115e5fc875f20a	R267W	Disease
5df8a3409953dfa87d115e5fc875f20a	Y270C	Disease
5df8a3409953dfa87d115e5fc875f20a	L188P	Disease
6f65e0d76dda03207621296197c3bd1f	Y249N	Disease
6f65e0d76dda03207621296197c3bd1f	W65R	Disease
6f65e0d76dda03207621296197c3bd1f	S90L	Disease
6f65e0d76dda03207621296197c3bd1f	Y395C	Disease
6f65e0d76dda03207621296197c3bd1f	Q49R	Disease
dc0f40997ebd9095648ecccb22b0d636	E247K	Disease
cce0830274516523b5676c04445d13d9	R754C	Neutral
b601aea988df78e26c0654a4d34eeed9	T8A	Neutral
b601aea988df78e26c0654a4d34eeed9	A116V	Neutral
b601aea988df78e26c0654a4d34eeed9	I57T	Disease
b601aea988df78e26c0654a4d34eeed9	M54T	Disease
900886d895f5d6af16ea06e3b34f2ee3	R340H	Disease
62b2c8e75f83384bb9d198110d903505	S72P	Disease
62b2c8e75f83384bb9d198110d903505	T257I	Disease
62b2c8e75f83384bb9d198110d903505	C306R	Disease
62b2c8e75f83384bb9d198110d903505	C163S	Disease
62b2c8e75f83384bb9d198110d903505	G252R	Disease
62b2c8e75f83384bb9d198110d903505	G302R	Disease
62b2c8e75f83384bb9d198110d903505	A101V	Disease
62b2c8e75f83384bb9d198110d903505	G252E	Disease
62b2c8e75f83384bb9d198110d903505	G60D	Disease
55e1cfaea1c67c8d5b264889a9fa9043	R208H	Disease
f6916c76dd8bc97e8b7e846a37deca0e	T167P	Disease
f6916c76dd8bc97e8b7e846a37deca0e	S170R	Disease
f6916c76dd8bc97e8b7e846a37deca0e	H123Y	Disease
f6916c76dd8bc97e8b7e846a37deca0e	G129R	Disease
f6916c76dd8bc97e8b7e846a37deca0e	T348I	Neutral
f6916c76dd8bc97e8b7e846a37deca0e	L345Q	Disease
f6916c76dd8bc97e8b7e846a37deca0e	G129E	Disease
f6916c76dd8bc97e8b7e846a37deca0e	G165R	Disease
f6916c76dd8bc97e8b7e846a37deca0e	C124S	Disease
f6916c76dd8bc97e8b7e846a37deca0e	L57W	Disease
66cb41060dd0c130d10d2c8c828b2dba	R116C	Disease
0ce8d28c66b7161de38363757e1eb712	G395R	Disease
1d9e8fc7b766c8862d289edf6d8db368	N71S	Disease
6a7fa5708a8de205ecfb357c0758745b	Y306C	Disease
6a7fa5708a8de205ecfb357c0758745b	A305D	Disease
bce64d5e864b21836943d6409fd0a2f0	R631C	Disease
bce64d5e864b21836943d6409fd0a2f0	S113L	Disease
70505bff44a5752121f6174e6eeabca2	T399I	Neutral
70505bff44a5752121f6174e6eeabca2	D299G	Neutral
2f600757c70cfcd2a1fa45463df654ce	M382R	Disease
2f600757c70cfcd2a1fa45463df654ce	P393L	Disease
2f600757c70cfcd2a1fa45463df654ce	E288V	Disease
2f600757c70cfcd2a1fa45463df654ce	G91E	Disease
2f600757c70cfcd2a1fa45463df654ce	R63C	Disease
2f600757c70cfcd2a1fa45463df654ce	L65P	Disease
2f600757c70cfcd2a1fa45463df654ce	E366K	Disease
9dc4cc9dbd95bacb2eb25d6fa121af60	P149Q	Disease
a9666837c2d0d3be082122b550140fdb	Y113C	Neutral
7d380bba7cb862e031a9f1a2b25453d2	L334R	Disease
50af548a1307fd8a78468fc5cb9e2a18	D191N	Neutral
50af548a1307fd8a78468fc5cb9e2a18	L247P	Disease
50af548a1307fd8a78468fc5cb9e2a18	A133P	Disease
50af548a1307fd8a78468fc5cb9e2a18	I116N	Disease
50af548a1307fd8a78468fc5cb9e2a18	L303F	Disease
50af548a1307fd8a78468fc5cb9e2a18	S43T	Disease
eb1d83712198163c78dbde49879a267b	T183A	Neutral
eb1d83712198163c78dbde49879a267b	D178N	Disease
dccb8594923fb1c101dde9b88e0ac6ef	Q27E	Neutral
8394c95b90295ea20430fbd296d10020	R70W	Disease
e3b2d80f9b7f4b32b0d58fa7a52e2d11	M572L	Disease
4db5e3ec4dc50155c7eb9d1b22796a89	D459G	Neutral
c127b2f182ebdad4b11920dfd419e674	H1035R	Disease
c127b2f182ebdad4b11920dfd419e674	R1041P	Disease
c127b2f182ebdad4b11920dfd419e674	G857R	Disease
c127b2f182ebdad4b11920dfd419e674	P1114L	Disease
c127b2f182ebdad4b11920dfd419e674	L1044P	Disease
f2274c019b864269cc028c5a676ebcb7	R24C	Disease
796b11dfce094e4a8d1747e64922e889	R386H	Disease
d4e33f835804ac4d1f783932153d3a74	V237E	Disease
9d829ab6d7d99af719a53476e8fc8f8c	I356K	Disease
9d829ab6d7d99af719a53476e8fc8f8c	L20R	Disease
46f65bd477bf85dc13226fdc0c79b89e	A305E	Neutral
46f65bd477bf85dc13226fdc0c79b89e	E285A	Disease
5037126dadd922f393efd2a6c2a5824b	G12C	Disease
5037126dadd922f393efd2a6c2a5824b	G12D	Disease
5037126dadd922f393efd2a6c2a5824b	Q61L	Disease
5037126dadd922f393efd2a6c2a5824b	G12A	Disease
5037126dadd922f393efd2a6c2a5824b	Q61R	Disease
5037126dadd922f393efd2a6c2a5824b	Q61K	Disease
5037126dadd922f393efd2a6c2a5824b	Q61P	Disease
5037126dadd922f393efd2a6c2a5824b	G13R	Disease
5037126dadd922f393efd2a6c2a5824b	G12V	Disease
a3b1aec6fc43eaf0f2487da4090915ab	L461V	Disease
53adc62345013c9b257d9d822215079a	D450E	Disease
53adc62345013c9b257d9d822215079a	P445H	Disease
0c96d419fa70ff8f11614b00dd94a891	D65V	Disease
0c96d419fa70ff8f11614b00dd94a891	M136T	Disease
86bdad10b80ac64a4f16961e5bdc8ed2	R433W	Disease
86bdad10b80ac64a4f16961e5bdc8ed2	R433Q	Disease
d000022e87e6b7b84cccba9baf34568a	T17M	Disease
d000022e87e6b7b84cccba9baf34568a	L125R	Disease
d000022e87e6b7b84cccba9baf34568a	T4K	Disease
d000022e87e6b7b84cccba9baf34568a	K296E	Disease
d000022e87e6b7b84cccba9baf34568a	F45L	Disease
9a253203f2900e4e03845c669ff11e17	N114S	Disease
9a253203f2900e4e03845c669ff11e17	D183H	Disease
0ceef706499f6b097e8ad188628e1994	K164Q	Neutral
0ceef706499f6b097e8ad188628e1994	R176C	Neutral
0ceef706499f6b097e8ad188628e1994	R43C	Neutral
0ceef706499f6b097e8ad188628e1994	K164E	Disease
0ceef706499f6b097e8ad188628e1994	R160C	Neutral
0ceef706499f6b097e8ad188628e1994	R154S	Disease
0ceef706499f6b097e8ad188628e1994	R163C	Neutral
0ceef706499f6b097e8ad188628e1994	R163H	Neutral
0ceef706499f6b097e8ad188628e1994	R154H	Disease
0ceef706499f6b097e8ad188628e1994	E21K	Neutral
aa40c1b9ebf3efd0eac684869118821d	S298P	Neutral
5547c67a49fcc2c73e81182de7d0d6aa	L323P	Disease
5547c67a49fcc2c73e81182de7d0d6aa	A222V	Disease
5547c67a49fcc2c73e81182de7d0d6aa	R51P	Disease
3cba9220e1091f8de56f91aee85d4dfc	L293Q	Disease
a57cba6314c62d5fb51b67c8f8148b10	D268N	Disease
a57cba6314c62d5fb51b67c8f8148b10	A3V	Neutral
a57cba6314c62d5fb51b67c8f8148b10	R194C	Disease
a57cba6314c62d5fb51b67c8f8148b10	R426H	Disease
a57cba6314c62d5fb51b67c8f8148b10	Y114H	Disease
a57cba6314c62d5fb51b67c8f8148b10	D430N	None
a57cba6314c62d5fb51b67c8f8148b10	R190Q	Disease
8d808438aeb8826b6e4e80a6a7e6e5f5	R160C	Disease
8d808438aeb8826b6e4e80a6a7e6e5f5	S170L	Neutral
90cc5e82b1e80478857674f92aa13efa	A53T	None
90cc5e82b1e80478857674f92aa13efa	A30P	Disease
ef38266d83b1018019f27ad65e939623	R356W	Disease
ef38266d83b1018019f27ad65e939623	R483P	Disease
ef38266d83b1018019f27ad65e939623	I172N	Disease
ef38266d83b1018019f27ad65e939623	R339H	Disease
ef38266d83b1018019f27ad65e939623	P30L	Disease
ef38266d83b1018019f27ad65e939623	V281L	Disease
ef38266d83b1018019f27ad65e939623	P453S	Disease
ef38266d83b1018019f27ad65e939623	G291S	Disease
ef38266d83b1018019f27ad65e939623	M239K	Disease
8f34d535fc2564e6b3edea03504c6bab	G35E	Disease
9f41027352bb0984dcb01ed20c949b36	R90C	Disease
f1e8e6ae7208f4995cbd5b9fdf20a736	D389N	Disease
f1e8e6ae7208f4995cbd5b9fdf20a736	L115H	Disease
c7ee4c0e5aca93b8898ce1eac5e70a6a	T290S	Neutral
c7ee4c0e5aca93b8898ce1eac5e70a6a	H141L	Disease
c7ee4c0e5aca93b8898ce1eac5e70a6a	I11T	Disease
c7ee4c0e5aca93b8898ce1eac5e70a6a	D128G	Disease
c7ee4c0e5aca93b8898ce1eac5e70a6a	G235R	Disease
e1658d5269780cf79d8fecb29e533d57	R193C	Disease
e1658d5269780cf79d8fecb29e533d57	R155Q	Disease
e1658d5269780cf79d8fecb29e533d57	E99Q	Disease
e1658d5269780cf79d8fecb29e533d57	P310R	Disease
e1658d5269780cf79d8fecb29e533d57	S173L	Disease
e1658d5269780cf79d8fecb29e533d57	V339M	Disease
a75fda6063674ee03235f09f026df47b	G64R	Disease
a75fda6063674ee03235f09f026df47b	S216P	Disease
a75fda6063674ee03235f09f026df47b	E258K	Disease
a75fda6063674ee03235f09f026df47b	R187C	Disease
32a023b31233b64340afa2c7a0073ef2	D129G	Disease
fc5b2496c9fc9d11ec7387583745ef41	T58A	Neutral
f03e9a498e1c78fecbb397652ec55e9d	R101H	Disease
4a1b4188198c934cbc18faac34dfcf9c	G378R	Disease
4a1b4188198c934cbc18faac34dfcf9c	Y397C	Disease
4a1b4188198c934cbc18faac34dfcf9c	P205L	Disease
4a1b4188198c934cbc18faac34dfcf9c	R241L	Disease
4a1b4188198c934cbc18faac34dfcf9c	S376N	Disease
f3121c0f2c6fcd07561aed8758469019	R435C	Disease
f3121c0f2c6fcd07561aed8758469019	C437Y	Disease
07970378d4e6592d13449bfccba07b08	C355S	Neutral
ad085cc7b2e4231ee988e9a7a555a3d6	V206D	Disease
ad085cc7b2e4231ee988e9a7a555a3d6	L53R	Disease
ad085cc7b2e4231ee988e9a7a555a3d6	S167L	Disease
ad085cc7b2e4231ee988e9a7a555a3d6	L81F	Disease
ad085cc7b2e4231ee988e9a7a555a3d6	I209F	Disease
ad085cc7b2e4231ee988e9a7a555a3d6	I130F	Disease
ad085cc7b2e4231ee988e9a7a555a3d6	T204N	Disease
ad085cc7b2e4231ee988e9a7a555a3d6	R106C	None
ad085cc7b2e4231ee988e9a7a555a3d6	R113W	Disease
ad085cc7b2e4231ee988e9a7a555a3d6	S315R	Disease
ad085cc7b2e4231ee988e9a7a555a3d6	L83Q	Disease
ad085cc7b2e4231ee988e9a7a555a3d6	G185C	Disease
ad085cc7b2e4231ee988e9a7a555a3d6	N317K	Disease
ad085cc7b2e4231ee988e9a7a555a3d6	I46K	Disease
ad085cc7b2e4231ee988e9a7a555a3d6	L59P	Disease
ad085cc7b2e4231ee988e9a7a555a3d6	N321Y	Disease
ad085cc7b2e4231ee988e9a7a555a3d6	Y205C	Disease
ad085cc7b2e4231ee988e9a7a555a3d6	G122R	Disease
ad085cc7b2e4231ee988e9a7a555a3d6	L219P	Disease
ad085cc7b2e4231ee988e9a7a555a3d6	Y128S	Disease
ad085cc7b2e4231ee988e9a7a555a3d6	P322S	Disease
ad085cc7b2e4231ee988e9a7a555a3d6	P322H	Disease
ad085cc7b2e4231ee988e9a7a555a3d6	R137H	Disease
ad085cc7b2e4231ee988e9a7a555a3d6	M272K	Disease
ad085cc7b2e4231ee988e9a7a555a3d6	W323R	Disease
ad085cc7b2e4231ee988e9a7a555a3d6	F105V	Disease
ad085cc7b2e4231ee988e9a7a555a3d6	P95L	Disease
ad085cc7b2e4231ee988e9a7a555a3d6	R181C	Disease
ad085cc7b2e4231ee988e9a7a555a3d6	P286R	Disease
ad085cc7b2e4231ee988e9a7a555a3d6	N55H	Disease
ad085cc7b2e4231ee988e9a7a555a3d6	N55D	Disease
ad085cc7b2e4231ee988e9a7a555a3d6	P286L	Disease
ad085cc7b2e4231ee988e9a7a555a3d6	V88M	Disease
ad085cc7b2e4231ee988e9a7a555a3d6	A294P	Disease
738fcf1cc886f7cb2986f240c8108e08	C325G	Disease
738fcf1cc886f7cb2986f240c8108e08	W335S	Neutral
6d51a70cfc58312af230a4388cb02416	K131M	Neutral
6d51a70cfc58312af230a4388cb02416	G50R	Neutral
6d51a70cfc58312af230a4388cb02416	P189R	Disease
46fdbb6e9d6915cc06b8790220aa218e	S175R	Disease
dd07f145658e8063a5dbfaaa0ca3590b	C706Y	Disease
07c21a1405dbdf5208bb4eb9fe48ac0e	W64R	Neutral
90e23ca169b65f2b833159b51cda20c3	G12A	None
90e23ca169b65f2b833159b51cda20c3	G12C	Disease
90e23ca169b65f2b833159b51cda20c3	G12E	Disease
90e23ca169b65f2b833159b51cda20c3	G12S	Disease
90e23ca169b65f2b833159b51cda20c3	G12V	Disease
90e23ca169b65f2b833159b51cda20c3	G13D	Disease
90e23ca169b65f2b833159b51cda20c3	E63K	Disease
90e23ca169b65f2b833159b51cda20c3	Q61L	Disease
919200cbc3d1f02aaa43b717b6350ada	I304N	Disease
f7ce754f99258be0935d547d1ef9dda8	R122W	Disease
f7ce754f99258be0935d547d1ef9dda8	D79G	Disease
f7ce754f99258be0935d547d1ef9dda8	Q177E	Disease
f7ce754f99258be0935d547d1ef9dda8	G42E	Disease
f7ce754f99258be0935d547d1ef9dda8	E184K	Neutral
f7ce754f99258be0935d547d1ef9dda8	Y109D	Disease
f7ce754f99258be0935d547d1ef9dda8	H39Q	Disease
f7ce754f99258be0935d547d1ef9dda8	T75P	Neutral
f7ce754f99258be0935d547d1ef9dda8	G250V	Disease
f7ce754f99258be0935d547d1ef9dda8	M1I	None
f7ce754f99258be0935d547d1ef9dda8	V181M	Disease
f7ce754f99258be0935d547d1ef9dda8	Y247H	Disease
130f09d903bea5db6dc6c55ea9777d9c	F631C	Disease
130f09d903bea5db6dc6c55ea9777d9c	D619G	Disease
130f09d903bea5db6dc6c55ea9777d9c	A623I	Disease
130f09d903bea5db6dc6c55ea9777d9c	L629F	Disease
130f09d903bea5db6dc6c55ea9777d9c	D633Y	Disease
130f09d903bea5db6dc6c55ea9777d9c	P639S	Disease
130f09d903bea5db6dc6c55ea9777d9c	L512R	Disease
130f09d903bea5db6dc6c55ea9777d9c	I630L	Disease
130f09d903bea5db6dc6c55ea9777d9c	T632I	Disease
130f09d903bea5db6dc6c55ea9777d9c	V509A	Disease
130f09d903bea5db6dc6c55ea9777d9c	C672Y	Disease
130f09d903bea5db6dc6c55ea9777d9c	D633E	Disease
130f09d903bea5db6dc6c55ea9777d9c	S505N	Disease
130f09d903bea5db6dc6c55ea9777d9c	S505R	Disease
8d746ead143023121fdfcb83653e9acd	L206P	Disease
8d746ead143023121fdfcb83653e9acd	A186D	Disease
7911e311a28c83e4163d69cc48645357	T729A	Disease
f753f2b2d9752a30646c83e8630d1df8	V559A	Disease
bb50a3c1e7d4c85b428643cbedaba376	E504K	Disease
0fc0b14ab719affa50e864ff42e7b0f1	G130R	Neutral
0fc0b14ab719affa50e864ff42e7b0f1	P868L	Disease
313e7925938e530de1fa68806c29b373	P504S	Disease
313e7925938e530de1fa68806c29b373	Y456S	Disease
e18f23d6455d12785dd28f65a7be41c6	M64I	Disease
e18f23d6455d12785dd28f65a7be41c6	K106I	Disease
e18f23d6455d12785dd28f65a7be41c6	I68T	Disease
e18f23d6455d12785dd28f65a7be41c6	I90M	Disease
e18f23d6455d12785dd28f65a7be41c6	P125L	Disease
e18f23d6455d12785dd28f65a7be41c6	S91G	Disease
e18f23d6455d12785dd28f65a7be41c6	G95R	Disease
e18f23d6455d12785dd28f65a7be41c6	V60L	Disease
f52818087d77bc608d414e3aea492d1b	G324E	Disease
f52818087d77bc608d414e3aea492d1b	V221M	Disease
e4e0e4df01a88afc224a13e6dc413597	Y254D	Disease
e4e0e4df01a88afc224a13e6dc413597	P186L	Disease
e4e0e4df01a88afc224a13e6dc413597	L108W	Disease
d734df3c6e4559d1ffac3ff26badb347	A172V	Neutral
6e693beaf05d56c6a88edb2e65db28f5	S110L	Disease
6e693beaf05d56c6a88edb2e65db28f5	S104R	Disease
6e693beaf05d56c6a88edb2e65db28f5	D201G	Disease
6e693beaf05d56c6a88edb2e65db28f5	D194N	Disease
6e693beaf05d56c6a88edb2e65db28f5	D194E	Disease
6e693beaf05d56c6a88edb2e65db28f5	F74L	Disease
2b239eca5561cbf503f37016265269de	K88E	Neutral
6e77f0f7243adae026b9448251a1fea3	N10K	Neutral
6e77f0f7243adae026b9448251a1fea3	R262Q	Disease
6e77f0f7243adae026b9448251a1fea3	S217R	Disease
6e77f0f7243adae026b9448251a1fea3	S168R	Disease
6e77f0f7243adae026b9448251a1fea3	A129D	Disease
6e77f0f7243adae026b9448251a1fea3	R139H	Disease
6e77f0f7243adae026b9448251a1fea3	Y284C	Disease
1d2765dd82f8314bd059cdb52c7a96f8	E80K	Disease
67460a3a6b64e8b24f94789e9ed3df1d	H231R	Disease
67460a3a6b64e8b24f94789e9ed3df1d	P212R	Neutral
67460a3a6b64e8b24f94789e9ed3df1d	E197D	Disease
67460a3a6b64e8b24f94789e9ed3df1d	R246Q	Disease
67460a3a6b64e8b24f94789e9ed3df1d	N193S	Disease
67460a3a6b64e8b24f94789e9ed3df1d	H230P	Disease
67460a3a6b64e8b24f94789e9ed3df1d	G115D	Disease
67460a3a6b64e8b24f94789e9ed3df1d	G183S	Disease
67460a3a6b64e8b24f94789e9ed3df1d	Y91D	Disease
67460a3a6b64e8b24f94789e9ed3df1d	G196S	Disease
67460a3a6b64e8b24f94789e9ed3df1d	P181L	Disease
67460a3a6b64e8b24f94789e9ed3df1d	A207D	Disease
67460a3a6b64e8b24f94789e9ed3df1d	P59R	Disease
67460a3a6b64e8b24f94789e9ed3df1d	Q126R	Disease
67460a3a6b64e8b24f94789e9ed3df1d	L55Q	Disease
67460a3a6b64e8b24f94789e9ed3df1d	R145W	Disease
7e9c0b3c11306a3463e3be6ebb98602d	V266M	Disease
7e9c0b3c11306a3463e3be6ebb98602d	G158V	Disease
7e9c0b3c11306a3463e3be6ebb98602d	R206P	Disease
7e9c0b3c11306a3463e3be6ebb98602d	P207R	Disease
c1041377f469e786f23ffea316e5d5fa	G358R	Neutral
c1041377f469e786f23ffea316e5d5fa	G169E	Disease
c1041377f469e786f23ffea316e5d5fa	R59W	Disease
c1041377f469e786f23ffea316e5d5fa	A433P	Disease
c1041377f469e786f23ffea316e5d5fa	D349A	Disease
89e76b156357f6ff0eecfb8df7e5469a	C18R	Disease
89e76b156357f6ff0eecfb8df7e5469a	D76N	Neutral
89e76b156357f6ff0eecfb8df7e5469a	R197H	Disease
89e76b156357f6ff0eecfb8df7e5469a	Q59L	None
fc3101a6e467ee3f3de033cc5c1edf65	L131V	Disease
fc3101a6e467ee3f3de033cc5c1edf65	L131F	Disease
fc3101a6e467ee3f3de033cc5c1edf65	A414T	Disease
fc3101a6e467ee3f3de033cc5c1edf65	R438M	Disease
fc3101a6e467ee3f3de033cc5c1edf65	N219D	Disease
fc3101a6e467ee3f3de033cc5c1edf65	R79S	Disease
fc3101a6e467ee3f3de033cc5c1edf65	R79C	Disease
fc3101a6e467ee3f3de033cc5c1edf65	R79H	Disease
fc3101a6e467ee3f3de033cc5c1edf65	S426L	Disease
fc3101a6e467ee3f3de033cc5c1edf65	I39N	Disease
fc3101a6e467ee3f3de033cc5c1edf65	S148P	Disease
fc3101a6e467ee3f3de033cc5c1edf65	E269K	Disease
fc3101a6e467ee3f3de033cc5c1edf65	R56C	Disease
fc3101a6e467ee3f3de033cc5c1edf65	P73L	Disease
fc3101a6e467ee3f3de033cc5c1edf65	Q150P	Disease
fc3101a6e467ee3f3de033cc5c1edf65	P461L	Disease
fc3101a6e467ee3f3de033cc5c1edf65	F434L	Disease
fc3101a6e467ee3f3de033cc5c1edf65	F434C	Disease
fc3101a6e467ee3f3de033cc5c1edf65	F434S	Disease
fc3101a6e467ee3f3de033cc5c1edf65	P439T	Disease
fc3101a6e467ee3f3de033cc5c1edf65	P439L	Disease
fc3101a6e467ee3f3de033cc5c1edf65	R425H	Disease
fc3101a6e467ee3f3de033cc5c1edf65	R425C	Disease
fc3101a6e467ee3f3de033cc5c1edf65	A416S	Disease
fc3101a6e467ee3f3de033cc5c1edf65	A416P	Disease
fc3101a6e467ee3f3de033cc5c1edf65	R161Q	Disease
fc3101a6e467ee3f3de033cc5c1edf65	A436T	Disease
fc3101a6e467ee3f3de033cc5c1edf65	G424D	Disease
acd2f8aeec25e10fa4ba4244897a5a0a	I439S	Disease
acd2f8aeec25e10fa4ba4244897a5a0a	R267P	Disease
b0555276c7996abdabc10bb3b61cb93f	Y212C	Disease
b0555276c7996abdabc10bb3b61cb93f	A277V	Disease
b0555276c7996abdabc10bb3b61cb93f	A277E	Disease
b0555276c7996abdabc10bb3b61cb93f	G146R	Disease
6d06d1963722b48ce938362a04868310	V170M	Disease
3789ab974b87069e27ca8cb710aed338	S262P	Disease
3789ab974b87069e27ca8cb710aed338	T259I	Disease
3789ab974b87069e27ca8cb710aed338	K255E	Disease
65b4414413493471074bd11fe9e01b24	A98T	Neutral
001513c28b7d90db9461b49d1b911d60	A179T	Disease
001513c28b7d90db9461b49d1b911d60	E291K	Disease
001513c28b7d90db9461b49d1b911d60	R71C	Disease
001513c28b7d90db9461b49d1b911d60	A40V	Neutral
001513c28b7d90db9461b49d1b911d60	H171Y	Disease
001513c28b7d90db9461b49d1b911d60	E191K	Disease
001513c28b7d90db9461b49d1b911d60	G162V	Disease
001513c28b7d90db9461b49d1b911d60	E235G	Disease
001513c28b7d90db9461b49d1b911d60	G75S	Disease
001513c28b7d90db9461b49d1b911d60	S17F	Neutral
001513c28b7d90db9461b49d1b911d60	M62L	Disease
001513c28b7d90db9461b49d1b911d60	D378V	Disease
001513c28b7d90db9461b49d1b911d60	R136H	Neutral
001513c28b7d90db9461b49d1b911d60	R391C	Disease
001513c28b7d90db9461b49d1b911d60	G334D	Disease
001513c28b7d90db9461b49d1b911d60	R450C	Disease
001513c28b7d90db9461b49d1b911d60	D294A	Disease
001513c28b7d90db9461b49d1b911d60	S445P	Disease
691ec784d74239a12df1ffec8a829c88	G20R	Disease
691ec784d74239a12df1ffec8a829c88	L12H	Disease
e456f5068e48484b21199b2d058d4983	R406W	Neutral
e456f5068e48484b21199b2d058d4983	P301L	Disease
97f9c3eec0a6d79800e7e1ae20f37c86	L231H	Disease
97f9c3eec0a6d79800e7e1ae20f37c86	S182G	Disease
97f9c3eec0a6d79800e7e1ae20f37c86	G68V	Disease
97f9c3eec0a6d79800e7e1ae20f37c86	Y370C	Disease
97f9c3eec0a6d79800e7e1ae20f37c86	G227R	Disease
97f9c3eec0a6d79800e7e1ae20f37c86	F260Y	Neutral
97f9c3eec0a6d79800e7e1ae20f37c86	P335Q	Disease
97f9c3eec0a6d79800e7e1ae20f37c86	L270F	Disease
97f9c3eec0a6d79800e7e1ae20f37c86	G328S	Neutral
97f9c3eec0a6d79800e7e1ae20f37c86	A298V	Neutral
97f9c3eec0a6d79800e7e1ae20f37c86	V54M	Neutral
97f9c3eec0a6d79800e7e1ae20f37c86	G219A	Neutral
97f9c3eec0a6d79800e7e1ae20f37c86	L363P	Disease
97f9c3eec0a6d79800e7e1ae20f37c86	R294S	Neutral
b64b2f0e41400e69bff80c3bf7984a69	E325K	Disease
b64b2f0e41400e69bff80c3bf7984a69	R329W	Disease
44d425029cdd45aa6beae2d617a42355	R35H	Disease
44d425029cdd45aa6beae2d617a42355	S453N	Neutral
097cbe2ff918dc0d66c77fad43e2f284	G384A	Disease
097cbe2ff918dc0d66c77fad43e2f284	V82L	Disease
097cbe2ff918dc0d66c77fad43e2f284	A231T	Disease
097cbe2ff918dc0d66c77fad43e2f284	C92S	Disease
097cbe2ff918dc0d66c77fad43e2f284	A285V	Disease
097cbe2ff918dc0d66c77fad43e2f284	A246E	Disease
097cbe2ff918dc0d66c77fad43e2f284	Y115H	Disease
097cbe2ff918dc0d66c77fad43e2f284	M146L	Disease
097cbe2ff918dc0d66c77fad43e2f284	L392V	Disease
097cbe2ff918dc0d66c77fad43e2f284	M146V	Disease
097cbe2ff918dc0d66c77fad43e2f284	I143T	Disease
097cbe2ff918dc0d66c77fad43e2f284	I143F	Disease
097cbe2ff918dc0d66c77fad43e2f284	P267S	Disease
097cbe2ff918dc0d66c77fad43e2f284	A260V	Disease
097cbe2ff918dc0d66c77fad43e2f284	M139I	Disease
097cbe2ff918dc0d66c77fad43e2f284	M139V	Disease
097cbe2ff918dc0d66c77fad43e2f284	M139T	Disease
097cbe2ff918dc0d66c77fad43e2f284	V96F	Disease
097cbe2ff918dc0d66c77fad43e2f284	H163R	Disease
097cbe2ff918dc0d66c77fad43e2f284	H163Y	Disease
097cbe2ff918dc0d66c77fad43e2f284	L286V	Disease
097cbe2ff918dc0d66c77fad43e2f284	E280A	Disease
097cbe2ff918dc0d66c77fad43e2f284	E280G	Disease
097cbe2ff918dc0d66c77fad43e2f284	C410Y	Disease
097cbe2ff918dc0d66c77fad43e2f284	P264L	Disease
097cbe2ff918dc0d66c77fad43e2f284	P117L	Disease
097cbe2ff918dc0d66c77fad43e2f284	I213T	Disease
097cbe2ff918dc0d66c77fad43e2f284	L250S	Disease
097cbe2ff918dc0d66c77fad43e2f284	C263R	Disease
097cbe2ff918dc0d66c77fad43e2f284	E120K	Disease
c5fd36f191f5a9de4a13f73167ded1e5	S225L	Disease
c5fd36f191f5a9de4a13f73167ded1e5	V307L	Disease
c5fd36f191f5a9de4a13f73167ded1e5	Y315C	Disease
c5fd36f191f5a9de4a13f73167ded1e5	R555C	Disease
c5fd36f191f5a9de4a13f73167ded1e5	Y315S	Disease
c5fd36f191f5a9de4a13f73167ded1e5	G314S	Disease
c5fd36f191f5a9de4a13f73167ded1e5	Y281C	Disease
c5fd36f191f5a9de4a13f73167ded1e5	W305S	Disease
c5fd36f191f5a9de4a13f73167ded1e5	R243H	Disease
c5fd36f191f5a9de4a13f73167ded1e5	A300T	Disease
0d963acd4a34674368324ee026023597	F47I	Disease
0d963acd4a34674368324ee026023597	R274L	Disease
0d963acd4a34674368324ee026023597	R73Q	Disease
0d963acd4a34674368324ee026023597	G33D	Disease
0d963acd4a34674368324ee026023597	K45E	Disease
c4dc717b15c3a401368422bb7560f403	S120G	Disease
cd4067de3a70cbae52b629c71b6a1326	A206T	Disease
cd4067de3a70cbae52b629c71b6a1326	D383N	Disease
cd4067de3a70cbae52b629c71b6a1326	R402Q	Neutral
cd4067de3a70cbae52b629c71b6a1326	R422Q	Disease
cd4067de3a70cbae52b629c71b6a1326	T373K	Disease
cd4067de3a70cbae52b629c71b6a1326	P406L	Disease
cd4067de3a70cbae52b629c71b6a1326	R77Q	Disease
a25927aaa0d8ba452e707aa9b1b9a977	A5T	Disease
a25927aaa0d8ba452e707aa9b1b9a977	A5V	Disease
a25927aaa0d8ba452e707aa9b1b9a977	V149G	Disease
a25927aaa0d8ba452e707aa9b1b9a977	I114T	Disease
a25927aaa0d8ba452e707aa9b1b9a977	H44R	Disease
a25927aaa0d8ba452e707aa9b1b9a977	N140K	Disease
a25927aaa0d8ba452e707aa9b1b9a977	E101G	Disease
a25927aaa0d8ba452e707aa9b1b9a977	G42D	Disease
a25927aaa0d8ba452e707aa9b1b9a977	V8E	Disease
a25927aaa0d8ba452e707aa9b1b9a977	G86R	Disease
a25927aaa0d8ba452e707aa9b1b9a977	I150T	Disease
a25927aaa0d8ba452e707aa9b1b9a977	H47R	Disease
a25927aaa0d8ba452e707aa9b1b9a977	G94C	Disease
a25927aaa0d8ba452e707aa9b1b9a977	G94A	Disease
a25927aaa0d8ba452e707aa9b1b9a977	I105F	Disease
fe49f85d0807ca7c13ada54f32c032ca	S314Y	Disease
fe49f85d0807ca7c13ada54f32c032ca	S314C	Neutral
fe49f85d0807ca7c13ada54f32c032ca	S314F	Disease
3dfcebee438b0f6985cc3cee3de4c2c8	D103N	Disease
3dfcebee438b0f6985cc3cee3de4c2c8	R128C	Disease
3dfcebee438b0f6985cc3cee3de4c2c8	T159K	Disease
3dfcebee438b0f6985cc3cee3de4c2c8	S120R	Disease
3dfcebee438b0f6985cc3cee3de4c2c8	I44M	Neutral
3dfcebee438b0f6985cc3cee3de4c2c8	S74I	Disease
3dfcebee438b0f6985cc3cee3de4c2c8	R146H	Disease
b9bdc97b1d569bc1391a701daa2bee86	R314H	Disease
bd8a833c9ced4485902ffcd8077ee24d	L199F	Disease
bd8a833c9ced4485902ffcd8077ee24d	M175R	Disease
c67e2ccd812257ea627fed3df6811eec	D42H	Disease
c67e2ccd812257ea627fed3df6811eec	D42G	Disease
c67e2ccd812257ea627fed3df6811eec	R41Q	Disease
721e404ca2cd7624df86d55e9c2c6162	E180K	Neutral
c963ffc82ee23d3bc6ebfc29559e8e41	A199T	Disease
c963ffc82ee23d3bc6ebfc29559e8e41	T231A	Disease
c963ffc82ee23d3bc6ebfc29559e8e41	H113D	Disease
c963ffc82ee23d3bc6ebfc29559e8e41	V167M	Disease
c963ffc82ee23d3bc6ebfc29559e8e41	H292L	Disease
c963ffc82ee23d3bc6ebfc29559e8e41	R263G	Disease
3b425fc2678bc11f10e944034b19f70e	T201A	Disease
b550b775cb0ff3222fe2f04c16fe6234	G155R	Disease
b550b775cb0ff3222fe2f04c16fe6234	V138A	Disease
b550b775cb0ff3222fe2f04c16fe6234	T312S	Neutral
b550b775cb0ff3222fe2f04c16fe6234	G301C	Disease
b550b775cb0ff3222fe2f04c16fe6234	N204K	Disease
b550b775cb0ff3222fe2f04c16fe6234	I113F	Disease
b550b775cb0ff3222fe2f04c16fe6234	P125L	Disease
b550b775cb0ff3222fe2f04c16fe6234	P151L	Disease
b550b775cb0ff3222fe2f04c16fe6234	S162F	Disease
b550b775cb0ff3222fe2f04c16fe6234	F97V	Disease
b550b775cb0ff3222fe2f04c16fe6234	R259Q	Disease
b550b775cb0ff3222fe2f04c16fe6234	R94G	Disease
b550b775cb0ff3222fe2f04c16fe6234	R94C	Disease
b550b775cb0ff3222fe2f04c16fe6234	P77R	Disease
b550b775cb0ff3222fe2f04c16fe6234	R386C	Disease
6b2e8f183e8bc0d7efc3e9933236616e	I104S	Disease
6b2e8f183e8bc0d7efc3e9933236616e	L75P	Disease
6b2e8f183e8bc0d7efc3e9933236616e	L78H	Disease
6b2e8f183e8bc0d7efc3e9933236616e	V50M	Neutral
6b2e8f183e8bc0d7efc3e9933236616e	V91A	Neutral
6b2e8f183e8bc0d7efc3e9933236616e	V142I	Neutral
6b2e8f183e8bc0d7efc3e9933236616e	A129T	Neutral
6b2e8f183e8bc0d7efc3e9933236616e	S97Y	Disease
6b2e8f183e8bc0d7efc3e9933236616e	Y98F	Neutral
9bb6f9249f3a07e2fa03fe95e7fcea3f	C311Y	Disease
12e9c9e4e2835c302e8ba615115edda3	V92L	Disease
12e9c9e4e2835c302e8ba615115edda3	F48L	Disease
12e9c9e4e2835c302e8ba615115edda3	F48S	Disease
12e9c9e4e2835c302e8ba615115edda3	H34D	Disease
12e9c9e4e2835c302e8ba615115edda3	H34N	Disease
12e9c9e4e2835c302e8ba615115edda3	F49L	Disease
12e9c9e4e2835c302e8ba615115edda3	F49S	Disease
45ccb91d3facd3a34db3fc930f7264a1	G170R	Disease
45ccb91d3facd3a34db3fc930f7264a1	G82E	Disease
45ccb91d3facd3a34db3fc930f7264a1	G41R	Disease
45ccb91d3facd3a34db3fc930f7264a1	I244T	Neutral
45ccb91d3facd3a34db3fc930f7264a1	F152I	Neutral
45ccb91d3facd3a34db3fc930f7264a1	S187F	Disease
baed7f39f1d852873ad490a51a495fbc	D85H	Disease
baed7f39f1d852873ad490a51a495fbc	I74T	Disease
14a1e956c20d36ffe9ae13c578b55d47	E54K	Disease
14a1e956c20d36ffe9ae13c578b55d47	S374P	Disease
7dd43312cd29a262acdc0517230bc5ca	V717F	Disease
7dd43312cd29a262acdc0517230bc5ca	V717I	Neutral
7dd43312cd29a262acdc0517230bc5ca	E693Q	Disease
7dd43312cd29a262acdc0517230bc5ca	T714I	Disease
7dd43312cd29a262acdc0517230bc5ca	L723P	Disease
5bbc20c4dea6f07c91a2be6ee90af456	Y413C	Disease
5bbc20c4dea6f07c91a2be6ee90af456	F409C	Disease
5bbc20c4dea6f07c91a2be6ee90af456	R159W	Disease
5bbc20c4dea6f07c91a2be6ee90af456	Y438N	Disease
e394364b14d375232eb4508a0caca8a6	G502R	Disease
77a6752e78a958ef63657837ceb1f66c	V76M	Neutral
77a6752e78a958ef63657837ceb1f66c	G423S	Disease
77a6752e78a958ef63657837ceb1f66c	R271Q	Disease
77a6752e78a958ef63657837ceb1f66c	E49D	Disease
77a6752e78a958ef63657837ceb1f66c	E62A	Disease
0a2903863c13ee87c927d6bf41596ab3	G276R	Disease
0a2903863c13ee87c927d6bf41596ab3	R209W	Disease
0a2903863c13ee87c927d6bf41596ab3	C177R	Disease
0a2903863c13ee87c927d6bf41596ab3	G308E	Disease
0a2903863c13ee87c927d6bf41596ab3	L175E	Neutral
0a2903863c13ee87c927d6bf41596ab3	S375F	Disease
0fd5c0e36a6d142df4d7c828af5597d4	R138G	Neutral
231b3eb8d4f80784d7f2ca693ef88a91	S106P	Disease
231b3eb8d4f80784d7f2ca693ef88a91	P342T	Disease
231b3eb8d4f80784d7f2ca693ef88a91	Y64S	Disease
231b3eb8d4f80784d7f2ca693ef88a91	R440H	Disease
231b3eb8d4f80784d7f2ca693ef88a91	R358Q	Disease
231b3eb8d4f80784d7f2ca693ef88a91	R416C	Disease
231b3eb8d4f80784d7f2ca693ef88a91	R347H	Disease
231b3eb8d4f80784d7f2ca693ef88a91	H373L	Disease
231b3eb8d4f80784d7f2ca693ef88a91	R496C	Disease
c19fdd7045580b14e44e63042c099435	R468Q	Disease
c19fdd7045580b14e44e63042c099435	T118I	Disease
c19fdd7045580b14e44e63042c099435	R88P	Disease
c19fdd7045580b14e44e63042c099435	R88H	Disease
7a3cdab19d03673f96714cfc4a233faf	D29N	Disease
7a3cdab19d03673f96714cfc4a233faf	T409I	Neutral
d9e5dd14c6467148d18fb2abf6105536	G679S	Disease
d9e5dd14c6467148d18fb2abf6105536	I559N	None
d9e5dd14c6467148d18fb2abf6105536	R477H	Disease
d9e5dd14c6467148d18fb2abf6105536	D641V	Disease
d9e5dd14c6467148d18fb2abf6105536	V729I	Neutral
e1186cc42b2ea63ccb69171851740f6c	E799K	Disease
e1186cc42b2ea63ccb69171851740f6c	P221L	Neutral
e1186cc42b2ea63ccb69171851740f6c	E127K	Neutral
e1186cc42b2ea63ccb69171851740f6c	A843E	Disease
e1186cc42b2ea63ccb69171851740f6c	F788C	Disease
e1186cc42b2ea63ccb69171851740f6c	C129F	Disease
e1186cc42b2ea63ccb69171851740f6c	L125P	Disease
e3d2603875ca59b08a955455fc6a94e5	R231H	Disease
e3d2603875ca59b08a955455fc6a94e5	R333W	Disease
e3d2603875ca59b08a955455fc6a94e5	K285N	Disease
e3d2603875ca59b08a955455fc6a94e5	P183T	Disease
e3d2603875ca59b08a955455fc6a94e5	T350A	Disease
e3d2603875ca59b08a955455fc6a94e5	F171S	Disease
e3d2603875ca59b08a955455fc6a94e5	L139P	Disease
e3d2603875ca59b08a955455fc6a94e5	N314D	Neutral
e3d2603875ca59b08a955455fc6a94e5	V151A	Disease
e3d2603875ca59b08a955455fc6a94e5	S135L	Disease
e3d2603875ca59b08a955455fc6a94e5	R259W	Disease
e3d2603875ca59b08a955455fc6a94e5	R67C	Disease
e3d2603875ca59b08a955455fc6a94e5	H319Q	Disease
e3d2603875ca59b08a955455fc6a94e5	Q188R	Disease
e3d2603875ca59b08a955455fc6a94e5	Y323D	Disease
e3d2603875ca59b08a955455fc6a94e5	L74P	Disease
fac7579b58b37d20aa9879aae2efe023	R364Q	Neutral
fac7579b58b37d20aa9879aae2efe023	M358V	Neutral
fac7579b58b37d20aa9879aae2efe023	C238Y	Disease
fac7579b58b37d20aa9879aae2efe023	R139Q	Neutral
fac7579b58b37d20aa9879aae2efe023	F388S	Neutral
fac7579b58b37d20aa9879aae2efe023	R139W	Disease
fac7579b58b37d20aa9879aae2efe023	R212Q	Disease
fac7579b58b37d20aa9879aae2efe023	A354V	Neutral
fac7579b58b37d20aa9879aae2efe023	Q160R	Disease
fac7579b58b37d20aa9879aae2efe023	K197E	Neutral
fac7579b58b37d20aa9879aae2efe023	N117D	Disease
19dceb6bf53d595f9d3382252cd9ab7a	R466L	Disease
19dceb6bf53d595f9d3382252cd9ab7a	R466H	Disease
19dceb6bf53d595f9d3382252cd9ab7a	A458T	Disease
19dceb6bf53d595f9d3382252cd9ab7a	R466C	Disease
19dceb6bf53d595f9d3382252cd9ab7a	R466S	Disease
19dceb6bf53d595f9d3382252cd9ab7a	A465V	Disease
87b9414226396abf5baa46dbd9de7fc6	E384G	Disease
87b9414226396abf5baa46dbd9de7fc6	G497S	Disease
87b9414226396abf5baa46dbd9de7fc6	T416P	Disease
87b9414226396abf5baa46dbd9de7fc6	L236P	Disease
87b9414226396abf5baa46dbd9de7fc6	V653A	Neutral
87b9414226396abf5baa46dbd9de7fc6	V480D	Disease
87b9414226396abf5baa46dbd9de7fc6	I490L	Disease
cd17e3943e6ad00c881cb49d34eb4eb3	E448K	Neutral
cd17e3943e6ad00c881cb49d34eb4eb3	I221T	Disease
cd17e3943e6ad00c881cb49d34eb4eb3	L279R	Disease
cd17e3943e6ad00c881cb49d34eb4eb3	D231E	Disease
cd17e3943e6ad00c881cb49d34eb4eb3	L279V	Neutral
cd17e3943e6ad00c881cb49d34eb4eb3	R270H	Disease
cd17e3943e6ad00c881cb49d34eb4eb3	D183G	Disease
cd17e3943e6ad00c881cb49d34eb4eb3	D183H	Disease
cd17e3943e6ad00c881cb49d34eb4eb3	D183N	Disease
cd17e3943e6ad00c881cb49d34eb4eb3	L392V	Disease
cd17e3943e6ad00c881cb49d34eb4eb3	S271T	Disease
cd17e3943e6ad00c881cb49d34eb4eb3	P184R	Disease
cd17e3943e6ad00c881cb49d34eb4eb3	W113R	Disease
cd17e3943e6ad00c881cb49d34eb4eb3	D207E	Disease
cd17e3943e6ad00c881cb49d34eb4eb3	C266W	Disease
cd17e3943e6ad00c881cb49d34eb4eb3	G132R	Disease
cd17e3943e6ad00c881cb49d34eb4eb3	N70S	Disease
cd17e3943e6ad00c881cb49d34eb4eb3	D277N	Disease
cd17e3943e6ad00c881cb49d34eb4eb3	R102S	Disease
cd17e3943e6ad00c881cb49d34eb4eb3	G169Q	Disease
cd17e3943e6ad00c881cb49d34eb4eb3	S199C	Disease
cd17e3943e6ad00c881cb49d34eb4eb3	V96L	Neutral
cd17e3943e6ad00c881cb49d34eb4eb3	H210Q	Disease
cd17e3943e6ad00c881cb49d34eb4eb3	E437V	Disease
cd17e3943e6ad00c881cb49d34eb4eb3	A361T	Neutral
cd17e3943e6ad00c881cb49d34eb4eb3	G215E	Disease
cd17e3943e6ad00c881cb49d34eb4eb3	F297L	Disease
cd17e3943e6ad00c881cb49d34eb4eb3	G169E	Disease
cd17e3943e6ad00c881cb49d34eb4eb3	G181S	Disease
cd17e3943e6ad00c881cb49d34eb4eb3	A203T	Disease
cd17e3943e6ad00c881cb49d34eb4eb3	N318S	Neutral
cd17e3943e6ad00c881cb49d34eb4eb3	P234L	Disease
cd17e3943e6ad00c881cb49d34eb4eb3	G222E	Disease
cd17e3943e6ad00c881cb49d34eb4eb3	C243S	Disease
cd17e3943e6ad00c881cb49d34eb4eb3	G215Q	Disease
12025762cb73a22fb22d75ab63d2ead5	G364W	Neutral
12025762cb73a22fb22d75ab63d2ead5	E365K	Neutral
12025762cb73a22fb22d75ab63d2ead5	P430L	Disease
12025762cb73a22fb22d75ab63d2ead5	S403N	Neutral
12025762cb73a22fb22d75ab63d2ead5	L483P	Disease
12025762cb73a22fb22d75ab63d2ead5	R502C	Disease
12025762cb73a22fb22d75ab63d2ead5	T173P	Disease
12025762cb73a22fb22d75ab63d2ead5	G241R	Disease
12025762cb73a22fb22d75ab63d2ead5	V391L	Neutral
12025762cb73a22fb22d75ab63d2ead5	N409S	Disease
12025762cb73a22fb22d75ab63d2ead5	G416S	Disease
12025762cb73a22fb22d75ab63d2ead5	R87W	Disease
12025762cb73a22fb22d75ab63d2ead5	G234E	Disease
12025762cb73a22fb22d75ab63d2ead5	S310N	Neutral
84706f0ee2a4d23ae4050036e62dac5d	L37S	Disease
84706f0ee2a4d23ae4050036e62dac5d	R184H	Disease
f233265ac67e981540e052978464f37e	L255S	Disease
f233265ac67e981540e052978464f37e	L255V	Disease
f233265ac67e981540e052978464f37e	R270S	Disease
f233265ac67e981540e052978464f37e	L348V	Disease
f233265ac67e981540e052978464f37e	R252Q	Disease
f233265ac67e981540e052978464f37e	R252G	Disease
f233265ac67e981540e052978464f37e	S349P	Disease
f233265ac67e981540e052978464f37e	V388M	Disease
f233265ac67e981540e052978464f37e	S349L	Disease
f233265ac67e981540e052978464f37e	G46S	Disease
f233265ac67e981540e052978464f37e	P281L	Disease
f233265ac67e981540e052978464f37e	I65T	Disease
f233265ac67e981540e052978464f37e	A259T	Disease
f233265ac67e981540e052978464f37e	A259V	Disease
f233265ac67e981540e052978464f37e	A47V	Neutral
f233265ac67e981540e052978464f37e	R68S	Disease
f233265ac67e981540e052978464f37e	R243Q	Disease
54d3b23fa876a76087d1798ffecd2f2f	E102G	Disease
870d8e710eb13a4ed9b604b14aa14070	P40S	Disease
870d8e710eb13a4ed9b604b14aa14070	P146S	Disease
870d8e710eb13a4ed9b604b14aa14070	M296V	Disease
870d8e710eb13a4ed9b604b14aa14070	C202W	Disease
870d8e710eb13a4ed9b604b14aa14070	S65T	Neutral
870d8e710eb13a4ed9b604b14aa14070	R342Q	Disease
e40f752dedf675e2f7c99142ebb2607a	A1708E	Disease
e40f752dedf675e2f7c99142ebb2607a	M1775R	Disease
e40f752dedf675e2f7c99142ebb2607a	T826K	Disease
e40f752dedf675e2f7c99142ebb2607a	C61G	Disease
e40f752dedf675e2f7c99142ebb2607a	P1749R	Neutral
e40f752dedf675e2f7c99142ebb2607a	M18T	Disease
e40f752dedf675e2f7c99142ebb2607a	C64G	Disease
975d8b611319eb0afd1b7f9439f12ab7	V804M	Neutral
2b99750237983b896c113434db224772	N138H	Disease
2b99750237983b896c113434db224772	G106S	Disease
2b99750237983b896c113434db224772	N166Y	Disease
2b99750237983b896c113434db224772	E291V	Disease
2b99750237983b896c113434db224772	L383F	Neutral
2b99750237983b896c113434db224772	P414T	Disease
2b99750237983b896c113434db224772	D93G	Disease
2b99750237983b896c113434db224772	V227F	Disease
2b99750237983b896c113434db224772	D93V	Disease
2b99750237983b896c113434db224772	E124K	Disease
2b99750237983b896c113434db224772	C64R	Disease
2b99750237983b896c113434db224772	R43W	Disease
2b99750237983b896c113434db224772	T84I	Disease
2b99750237983b896c113434db224772	R43Q	Disease
2b99750237983b896c113434db224772	V30I	Disease
2b99750237983b896c113434db224772	V228A	Disease
2b99750237983b896c113434db224772	V228F	Disease
2b99750237983b896c113434db224772	P101A	Disease
2b99750237983b896c113434db224772	R226Q	Disease
2b99750237983b896c113434db224772	R226W	Disease
2b99750237983b896c113434db224772	C382R	Disease
2b99750237983b896c113434db224772	D110G	Disease
2b99750237983b896c113434db224772	Q96P	Disease
2b99750237983b896c113434db224772	D110N	Disease
2b99750237983b896c113434db224772	R191H	Neutral
2b99750237983b896c113434db224772	R46S	Disease
2b99750237983b896c113434db224772	G412E	Disease
2b99750237983b896c113434db224772	G357E	Disease
2b99750237983b896c113434db224772	I443T	Disease
2b99750237983b896c113434db224772	E73K	Disease
2b99750237983b896c113434db224772	W453R	Disease
2b99750237983b896c113434db224772	A436V	Disease
2b99750237983b896c113434db224772	E291K	Disease
2b99750237983b896c113434db224772	L383I	Neutral
2b99750237983b896c113434db224772	Q143E	Neutral
2b99750237983b896c113434db224772	G94V	Disease
2b99750237983b896c113434db224772	G94R	Disease
2b99750237983b896c113434db224772	G253E	Disease
2b99750237983b896c113434db224772	T342M	Disease
2b99750237983b896c113434db224772	L321P	Disease
2b99750237983b896c113434db224772	G409V	Disease
2b99750237983b896c113434db224772	W431C	Disease
2b99750237983b896c113434db224772	K362E	Disease
2b99750237983b896c113434db224772	R379Q	Neutral
2b99750237983b896c113434db224772	R294Q	Disease
d10def641d70700fcde5d45192c4f85c	G601V	Disease
d10def641d70700fcde5d45192c4f85c	R314C	Disease
d10def641d70700fcde5d45192c4f85c	E509A	Disease
d10def641d70700fcde5d45192c4f85c	R425C	Neutral
d10def641d70700fcde5d45192c4f85c	R461W	Disease
2fa95af0f24f46a4393b630463a5e94f	C270Y	Disease
2fa95af0f24f46a4393b630463a5e94f	I423T	Disease
2fa95af0f24f46a4393b630463a5e94f	Y828C	Disease
2fa95af0f24f46a4393b630463a5e94f	C338Y	Disease
2fa95af0f24f46a4393b630463a5e94f	D433H	Disease
2fa95af0f24f46a4393b630463a5e94f	D168H	Disease
21c0e2e833680591230db33d8363097d	E239K	Disease
03fefe1f72b2f57bad33ec0fbe8bd3fa	P128S	Disease
03fefe1f72b2f57bad33ec0fbe8bd3fa	S231P	Disease
03fefe1f72b2f57bad33ec0fbe8bd3fa	G393R	Disease
948672deca6bc7819cb07e805596e648	T147I	Disease
948672deca6bc7819cb07e805596e648	M317I	Disease
948672deca6bc7819cb07e805596e648	N252K	Disease
