# Supplementary material for: Disease-related mutations predicted to impact protein function
Source: BMC Genomics. 2012 Jun 18;13(Suppl 4):S11. doi: 10.1186/1471-2164-13-S4-S11 (PMC3394413; doi:10.1186/1471-2164-13-S4-S11)
Supplement: Additional file 2 — Mutation and sequence data. Archive of the five different mutant sets used in this study separated by SNAP/SIFT and PhD-SNP predictions including the protein wild type sequences. [file 1471-2164-13-S4-S11-S2.zip › disease_related_observed_effect_SNAP_SIFT.csv]

seq_md5	mut	SNAP	SIFT
72e739046638be35430d36e6b787feab	R184H	26	0.02
72e739046638be35430d36e6b787feab	G201E	56	0.0
72e739046638be35430d36e6b787feab	G203R	36	0.0
72e739046638be35430d36e6b787feab	R88W	61	0.0
72e739046638be35430d36e6b787feab	G90V	46	0.0
72e739046638be35430d36e6b787feab	M211I	52	0.02
255567499dbb76a51b21cf7d533b1053	F458L	-4	0.67
255567499dbb76a51b21cf7d533b1053	A490P	16	0.34
4bb9eaf0e37db71d46c8305f82162387	A43T	25	0.03
ef9a941d6a8a5d1b12be46de47ffd9ea	C271Y	47	0.02
ef9a941d6a8a5d1b12be46de47ffd9ea	T150I	40	0.0
ef9a941d6a8a5d1b12be46de47ffd9ea	R165W	70	0.0
ef9a941d6a8a5d1b12be46de47ffd9ea	I170V	6	0.08
ef9a941d6a8a5d1b12be46de47ffd9ea	I301T	23	0.04
ef9a941d6a8a5d1b12be46de47ffd9ea	N62S	65	0.0
ef9a941d6a8a5d1b12be46de47ffd9ea	L250Q	1	0.02
1ebe90be96d37a7f8aec0cc5f0307a10	D71V	50	0.0
1ebe90be96d37a7f8aec0cc5f0307a10	R218W	60	0.0
9609015e801c7f9d197f8911003adb27	A490T	38	0.0
a51e8a4632c012f9b607221e9367106f	D69N	47	0.02
a51e8a4632c012f9b607221e9367106f	G199V	57	0.01
a51e8a4632c012f9b607221e9367106f	R392C	63	0.0
a51e8a4632c012f9b607221e9367106f	L42P	18	0.07
a51e8a4632c012f9b607221e9367106f	R50P	61	0.0
a51e8a4632c012f9b607221e9367106f	V371A	2	0.15
a51e8a4632c012f9b607221e9367106f	A311V	19	0.0
a51e8a4632c012f9b607221e9367106f	C357R	54	0.0
a51e8a4632c012f9b607221e9367106f	R411L	38	0.03
6d778e753103b5e9d41886ebc1b7fb74	R395S	62	0.0
6d778e753103b5e9d41886ebc1b7fb74	R474Q	71	0.0
6d778e753103b5e9d41886ebc1b7fb74	R474W	72	0.0
abed892a04e4acd0cd0ddd3f294857bb	V106M	-9	0.13
abed892a04e4acd0cd0ddd3f294857bb	R58Q	12	0.15
abed892a04e4acd0cd0ddd3f294857bb	S128P	77	0.0
948672deca6bc7819cb07e805596e648	T147I	0	0.21
948672deca6bc7819cb07e805596e648	R171W	56	0.0
948672deca6bc7819cb07e805596e648	M317I	14	0.25
948672deca6bc7819cb07e805596e648	N252K	34	0.09
71ec842cf1a6c9e087136abb9dd663c0	P251L	50	0.01
71ec842cf1a6c9e087136abb9dd663c0	G187D	72	0.0
71ec842cf1a6c9e087136abb9dd663c0	M183K	50	0.0
21c0e2e833680591230db33d8363097d	E131D	25	0.0
21c0e2e833680591230db33d8363097d	P78R	-4	0.22
21c0e2e833680591230db33d8363097d	K102N	3	0.08
21c0e2e833680591230db33d8363097d	E239K	74	0.0
21c0e2e833680591230db33d8363097d	R125Q	19	0.07
19c915df5c0ac3d7c58fa4e991b65b15	G16S	71	0.0
514dd44e461b847a53cc4e078c2583ff	G12V	52	0.03
a29e860c65e55e66ade5f9f8e05310f6	R131Q	57	0.02
a29e860c65e55e66ade5f9f8e05310f6	R46Q	63	0.01
cb8377fea05db3c47046e24d1993962b	R142Q	-1	0.28
632616f7ccb30252cd89afba2784beec	K650E	45	0.01
632616f7ccb30252cd89afba2784beec	K650M	36	0.01
632616f7ccb30252cd89afba2784beec	K650N	37	0.01
632616f7ccb30252cd89afba2784beec	K650Q	33	0.01
e8ccf04f740923429f5d9b80a1d99517	R133C	63	0.0
e8ccf04f740923429f5d9b80a1d99517	F155S	18	0.35
e8ccf04f740923429f5d9b80a1d99517	T158M	21	0.1
e8ccf04f740923429f5d9b80a1d99517	R106W	41	0.0
aba652d65436469341cd4147aaad0ab3	R271K	72	0.0
aba652d65436469341cd4147aaad0ab3	L402P	32	0.0
aba652d65436469341cd4147aaad0ab3	R154L	47	0.0
aba652d65436469341cd4147aaad0ab3	P417L	57	0.0
aba652d65436469341cd4147aaad0ab3	R180T	73	0.0
ebef07b70de3e26d617f874d57f3f95c	G195R	73	0.0
ebef07b70de3e26d617f874d57f3f95c	M326T	44	0.0
ebef07b70de3e26d617f874d57f3f95c	K329E	-10	0.74
ebef07b70de3e26d617f874d57f3f95c	S336R	41	0.0
01eab47e5c55913647db7dbad571d960	W108G	41	0.33
01eab47e5c55913647db7dbad571d960	G23D	75	0.01
01eab47e5c55913647db7dbad571d960	H158Y	48	0.02
c5fd36f191f5a9de4a13f73167ded1e5	Y281C	45	0.0
c5fd36f191f5a9de4a13f73167ded1e5	R555C	52	0.0
c5fd36f191f5a9de4a13f73167ded1e5	A300T	38	0.02
c5fd36f191f5a9de4a13f73167ded1e5	W305S	70	0.0
c5fd36f191f5a9de4a13f73167ded1e5	G314S	56	0.01
c5fd36f191f5a9de4a13f73167ded1e5	Y315S	60	0.0
c5fd36f191f5a9de4a13f73167ded1e5	Y315C	67	0.0
c5fd36f191f5a9de4a13f73167ded1e5	S225L	17	0.15
c5fd36f191f5a9de4a13f73167ded1e5	R243H	33	0.01
c5fd36f191f5a9de4a13f73167ded1e5	V307L	30	0.1
bfdebcdd98aebb383eab651f93a3325f	I268T	19	0.26
bfdebcdd98aebb383eab651f93a3325f	N301T	58	0.01
bfdebcdd98aebb383eab651f93a3325f	V310M	60	0.0
bfdebcdd98aebb383eab651f93a3325f	A334T	55	0.02
bfdebcdd98aebb383eab651f93a3325f	H20P	65	0.0
f6916c76dd8bc97e8b7e846a37deca0e	G129R	59	0.0
f6916c76dd8bc97e8b7e846a37deca0e	G129E	58	0.01
f6916c76dd8bc97e8b7e846a37deca0e	L345Q	23	0.01
f6916c76dd8bc97e8b7e846a37deca0e	G165R	51	0.02
f6916c76dd8bc97e8b7e846a37deca0e	T167P	7	0.01
f6916c76dd8bc97e8b7e846a37deca0e	S170R	29	0.01
f6916c76dd8bc97e8b7e846a37deca0e	L57W	37	0.0
f6916c76dd8bc97e8b7e846a37deca0e	T348I	-26	0.26
f6916c76dd8bc97e8b7e846a37deca0e	C124S	53	0.01
f6916c76dd8bc97e8b7e846a37deca0e	H123Y	50	0.0
163cfc8fd2865d5964911f73a6501378	C135R	44	0.0
163cfc8fd2865d5964911f73a6501378	A150P	11	0.02
3aa1d10b418ddbda5fc04076d0b35c66	N130S	59	0.0
3aa1d10b418ddbda5fc04076d0b35c66	C268Y	-19	1.0
3aa1d10b418ddbda5fc04076d0b35c66	Q176P	8	0.07
3aa1d10b418ddbda5fc04076d0b35c66	A56T	53	0.0
259775efb4804d85e12d13ba54fc3b04	F417S	34	0.01
259775efb4804d85e12d13ba54fc3b04	L182R	5	0.52
259775efb4804d85e12d13ba54fc3b04	Y191H	67	0.0
baed7f39f1d852873ad490a51a495fbc	I74T	48	0.0
baed7f39f1d852873ad490a51a495fbc	D85H	14	0.18
c17e92bbc7abd98588876ab66b4c8174	R84Q	50	0.01
1c2ee78ee5d89b9c50161b2b38facc99	C38G	25	0.02
1c2ee78ee5d89b9c50161b2b38facc99	A619V	9	0.16
1c2ee78ee5d89b9c50161b2b38facc99	Y626H	61	0.0
1c2ee78ee5d89b9c50161b2b38facc99	D152N	63	0.01
03fefe1f72b2f57bad33ec0fbe8bd3fa	G393R	0	0.47
03fefe1f72b2f57bad33ec0fbe8bd3fa	G418V	-23	0.32
03fefe1f72b2f57bad33ec0fbe8bd3fa	S231P	48	0.0
03fefe1f72b2f57bad33ec0fbe8bd3fa	P128S	35	0.04
07970378d4e6592d13449bfccba07b08	C355S	68	0.0
54bb579decd751a097d1d83183f5779c	K266N	-6	0.25
54bb579decd751a097d1d83183f5779c	Y279N	45	0.0
54bb579decd751a097d1d83183f5779c	H411Y	64	0.0
54bb579decd751a097d1d83183f5779c	S415N	46	0.01
54bb579decd751a097d1d83183f5779c	F419S	53	0.0
54bb579decd751a097d1d83183f5779c	R423H	48	0.0
54bb579decd751a097d1d83183f5779c	I45F	17	0.02
54bb579decd751a097d1d83183f5779c	C237Y	60	0.0
54bb579decd751a097d1d83183f5779c	T184R	79	0.0
54bb579decd751a097d1d83183f5779c	T184M	69	0.01
54bb579decd751a097d1d83183f5779c	G185A	67	0.0
54bb579decd751a097d1d83183f5779c	P315S	58	0.0
54bb579decd751a097d1d83183f5779c	K447E	55	0.02
54bb579decd751a097d1d83183f5779c	V64D	56	0.0
54bb579decd751a097d1d83183f5779c	R228C	51	0.0
54bb579decd751a097d1d83183f5779c	L106V	34	0.0
54bb579decd751a097d1d83183f5779c	S365L	45	0.0
54bb579decd751a097d1d83183f5779c	P114L	55	0.0
54bb579decd751a097d1d83183f5779c	D245N	46	0.04
54bb579decd751a097d1d83183f5779c	P121L	39	0.0
fc3101a6e467ee3f3de033cc5c1edf65	L131V	-6	0.46
fc3101a6e467ee3f3de033cc5c1edf65	L131F	-3	0.46
fc3101a6e467ee3f3de033cc5c1edf65	S148P	22	0.27
fc3101a6e467ee3f3de033cc5c1edf65	Q150P	29	0.19
fc3101a6e467ee3f3de033cc5c1edf65	A414T	42	0.01
fc3101a6e467ee3f3de033cc5c1edf65	A416P	57	0.0
fc3101a6e467ee3f3de033cc5c1edf65	A416S	21	0.02
fc3101a6e467ee3f3de033cc5c1edf65	R161Q	-27	0.53
fc3101a6e467ee3f3de033cc5c1edf65	I39N	44	0.0
fc3101a6e467ee3f3de033cc5c1edf65	G424D	32	0.63
fc3101a6e467ee3f3de033cc5c1edf65	R425H	31	0.54
fc3101a6e467ee3f3de033cc5c1edf65	R425C	32	0.21
fc3101a6e467ee3f3de033cc5c1edf65	S426L	39	0.12
fc3101a6e467ee3f3de033cc5c1edf65	A436T	41	0.03
fc3101a6e467ee3f3de033cc5c1edf65	R438M	57	0.0
fc3101a6e467ee3f3de033cc5c1edf65	P439L	45	0.0
fc3101a6e467ee3f3de033cc5c1edf65	P439T	49	0.0
fc3101a6e467ee3f3de033cc5c1edf65	R56C	26	0.05
fc3101a6e467ee3f3de033cc5c1edf65	P73L	25	0.02
fc3101a6e467ee3f3de033cc5c1edf65	P461L	51	0.0
fc3101a6e467ee3f3de033cc5c1edf65	R79H	3	0.09
fc3101a6e467ee3f3de033cc5c1edf65	R79C	43	0.02
fc3101a6e467ee3f3de033cc5c1edf65	R79S	17	0.27
fc3101a6e467ee3f3de033cc5c1edf65	F434S	56	0.0
fc3101a6e467ee3f3de033cc5c1edf65	F434C	61	0.0
fc3101a6e467ee3f3de033cc5c1edf65	F434L	29	0.1
fc3101a6e467ee3f3de033cc5c1edf65	N219D	63	0.01
fc3101a6e467ee3f3de033cc5c1edf65	E269K	-12	0.59
5d82e4d21a6a20f696372e9cb7157c5d	G103E	52	0.01
0658dca085da4777e341eea5594bcab4	L169P	36	0.22
0658dca085da4777e341eea5594bcab4	A123D	28	0.37
0658dca085da4777e341eea5594bcab4	W64R	54	0.12
a24397ebf3aa0e7af937952c61b6b80b	W177R	61	0.0
a24397ebf3aa0e7af937952c61b6b80b	G92C	60	0.0
a24397ebf3aa0e7af937952c61b6b80b	R171W	36	0.01
a24397ebf3aa0e7af937952c61b6b80b	R383C	69	0.0
b239939300c6c3126f9d9ebd53c4aa74	E289A	35	0.01
b239939300c6c3126f9d9ebd53c4aa74	G145R	67	0.0
b239939300c6c3126f9d9ebd53c4aa74	G153S	61	0.02
b239939300c6c3126f9d9ebd53c4aa74	K222S	52	0.0
4a8c310887927cecc35b9de4b784596e	G12R	44	0.23
001513c28b7d90db9461b49d1b911d60	S17F	2	0.07
001513c28b7d90db9461b49d1b911d60	A40V	17	0.28
001513c28b7d90db9461b49d1b911d60	M62L	34	0.07
001513c28b7d90db9461b49d1b911d60	R71C	63	0.0
001513c28b7d90db9461b49d1b911d60	G75S	25	0.03
001513c28b7d90db9461b49d1b911d60	R136H	-7	0.53
001513c28b7d90db9461b49d1b911d60	G162V	48	0.0
001513c28b7d90db9461b49d1b911d60	H171Y	56	0.0
001513c28b7d90db9461b49d1b911d60	A179T	52	0.01
001513c28b7d90db9461b49d1b911d60	E191K	-2	0.36
001513c28b7d90db9461b49d1b911d60	E235G	9	0.28
001513c28b7d90db9461b49d1b911d60	E291K	50	0.21
001513c28b7d90db9461b49d1b911d60	D294A	26	0.04
001513c28b7d90db9461b49d1b911d60	G334D	65	0.0
001513c28b7d90db9461b49d1b911d60	D378V	69	0.0
001513c28b7d90db9461b49d1b911d60	R391C	60	0.0
001513c28b7d90db9461b49d1b911d60	S445P	45	0.0
001513c28b7d90db9461b49d1b911d60	R450C	43	0.04
2adeb321a56a9946b74b3f34c3e444a6	G204S	62	0.01
2adeb321a56a9946b74b3f34c3e444a6	N269H	66	0.0
2adeb321a56a9946b74b3f34c3e444a6	Q176K	64	0.0
2adeb321a56a9946b74b3f34c3e444a6	D177G	75	0.01
2adeb321a56a9946b74b3f34c3e444a6	R275Q	73	0.01
2adeb321a56a9946b74b3f34c3e444a6	R275W	77	0.0
2adeb321a56a9946b74b3f34c3e444a6	R245Q	32	0.21
51c2b3e1a497f08bcb21f02b109f3474	S810L	-12	1.0
51c2b3e1a497f08bcb21f02b109f3474	L924P	65	0.0
6077c452d1dc6151040b2b179e2294c7	G60D	64	0.0
c91f8cefa0763456d1bf80c7b449dfcf	F135C	37	0.0
b550b775cb0ff3222fe2f04c16fe6234	P77R	65	0.01
b550b775cb0ff3222fe2f04c16fe6234	R94C	70	0.0
b550b775cb0ff3222fe2f04c16fe6234	R94G	67	0.0
b550b775cb0ff3222fe2f04c16fe6234	F97V	-20	1.0
b550b775cb0ff3222fe2f04c16fe6234	I113F	8	0.71
b550b775cb0ff3222fe2f04c16fe6234	P125L	26	0.0
b550b775cb0ff3222fe2f04c16fe6234	V138A	44	0.09
b550b775cb0ff3222fe2f04c16fe6234	P151L	14	0.51
b550b775cb0ff3222fe2f04c16fe6234	G155R	79	0.0
b550b775cb0ff3222fe2f04c16fe6234	S162F	-24	0.95
b550b775cb0ff3222fe2f04c16fe6234	N204K	21	0.25
b550b775cb0ff3222fe2f04c16fe6234	R259Q	-16	0.52
b550b775cb0ff3222fe2f04c16fe6234	G301C	8	0.07
b550b775cb0ff3222fe2f04c16fe6234	T312S	-1	0.44
b550b775cb0ff3222fe2f04c16fe6234	R386C	34	0.17
130f09d903bea5db6dc6c55ea9777d9c	C672Y	53	0.01
130f09d903bea5db6dc6c55ea9777d9c	S505R	51	0.01
130f09d903bea5db6dc6c55ea9777d9c	S505N	32	0.04
130f09d903bea5db6dc6c55ea9777d9c	D619G	62	0.0
130f09d903bea5db6dc6c55ea9777d9c	A623I	58	0.03
130f09d903bea5db6dc6c55ea9777d9c	L629F	49	0.0
130f09d903bea5db6dc6c55ea9777d9c	I630L	44	0.0
130f09d903bea5db6dc6c55ea9777d9c	F631C	57	0.0
130f09d903bea5db6dc6c55ea9777d9c	T632I	37	0.03
130f09d903bea5db6dc6c55ea9777d9c	D633E	54	0.03
130f09d903bea5db6dc6c55ea9777d9c	D633Y	63	0.0
130f09d903bea5db6dc6c55ea9777d9c	V509A	32	0.01
130f09d903bea5db6dc6c55ea9777d9c	P639S	57	0.0
130f09d903bea5db6dc6c55ea9777d9c	L512R	66	0.0
46bf5cd8deec62252b92a76f80afd163	G281E	59	0.0
46bf5cd8deec62252b92a76f80afd163	Y311C	40	0.01
46bf5cd8deec62252b92a76f80afd163	P62L	38	0.0
bf1aee51ec60fe4d7d623238885525a2	R27Q	68	0.0
bf1aee51ec60fe4d7d623238885525a2	A46T	31	0.01
bf1aee51ec60fe4d7d623238885525a2	A46V	34	0.0
bf1aee51ec60fe4d7d623238885525a2	P105L	54	0.0
2f600757c70cfcd2a1fa45463df654ce	P393L	45	0.0
2f600757c70cfcd2a1fa45463df654ce	E288V	35	0.04
2f600757c70cfcd2a1fa45463df654ce	R63C	28	0.0
2f600757c70cfcd2a1fa45463df654ce	L65P	55	0.0
2f600757c70cfcd2a1fa45463df654ce	G91E	58	0.01
2f600757c70cfcd2a1fa45463df654ce	E366K	50	0.01
2f600757c70cfcd2a1fa45463df654ce	M382R	26	0.41
ad085cc7b2e4231ee988e9a7a555a3d6	I130F	34	0.0
ad085cc7b2e4231ee988e9a7a555a3d6	R137H	68	0.0
ad085cc7b2e4231ee988e9a7a555a3d6	M272K	61	0.01
ad085cc7b2e4231ee988e9a7a555a3d6	P286R	59	0.0
ad085cc7b2e4231ee988e9a7a555a3d6	P286L	40	0.04
ad085cc7b2e4231ee988e9a7a555a3d6	A294P	40	0.14
ad085cc7b2e4231ee988e9a7a555a3d6	S167L	-18	1.0
ad085cc7b2e4231ee988e9a7a555a3d6	I46K	51	0.04
ad085cc7b2e4231ee988e9a7a555a3d6	R181C	46	0.07
ad085cc7b2e4231ee988e9a7a555a3d6	N55H	65	0.09
ad085cc7b2e4231ee988e9a7a555a3d6	N55D	69	0.04
ad085cc7b2e4231ee988e9a7a555a3d6	G185C	7	0.14
ad085cc7b2e4231ee988e9a7a555a3d6	L53R	54	0.06
ad085cc7b2e4231ee988e9a7a555a3d6	S315R	38	0.29
ad085cc7b2e4231ee988e9a7a555a3d6	N317K	65	0.0
ad085cc7b2e4231ee988e9a7a555a3d6	N321Y	58	0.0
ad085cc7b2e4231ee988e9a7a555a3d6	P322H	65	0.0
ad085cc7b2e4231ee988e9a7a555a3d6	P322S	41	0.02
ad085cc7b2e4231ee988e9a7a555a3d6	W323R	50	0.05
ad085cc7b2e4231ee988e9a7a555a3d6	T204N	33	0.01
ad085cc7b2e4231ee988e9a7a555a3d6	Y205C	66	0.0
ad085cc7b2e4231ee988e9a7a555a3d6	V206D	59	0.0
ad085cc7b2e4231ee988e9a7a555a3d6	L81F	60	0.0
ad085cc7b2e4231ee988e9a7a555a3d6	L83Q	15	0.0
ad085cc7b2e4231ee988e9a7a555a3d6	V88M	8	0.07
ad085cc7b2e4231ee988e9a7a555a3d6	L219P	33	0.07
ad085cc7b2e4231ee988e9a7a555a3d6	L59P	31	0.02
ad085cc7b2e4231ee988e9a7a555a3d6	P95L	7	0.17
ad085cc7b2e4231ee988e9a7a555a3d6	I209F	-10	0.31
ad085cc7b2e4231ee988e9a7a555a3d6	F105V	59	0.03
ad085cc7b2e4231ee988e9a7a555a3d6	R106C	53	0.07
ad085cc7b2e4231ee988e9a7a555a3d6	R113W	61	0.01
ad085cc7b2e4231ee988e9a7a555a3d6	G122R	56	0.02
ad085cc7b2e4231ee988e9a7a555a3d6	Y128S	45	0.0
f7ce754f99258be0935d547d1ef9dda8	M1I	-17	0.41
f7ce754f99258be0935d547d1ef9dda8	V181M	43	0.0
f7ce754f99258be0935d547d1ef9dda8	H39Q	64	0.0
f7ce754f99258be0935d547d1ef9dda8	G42E	63	0.0
f7ce754f99258be0935d547d1ef9dda8	T75P	-34	0.53
f7ce754f99258be0935d547d1ef9dda8	Y109D	43	0.04
f7ce754f99258be0935d547d1ef9dda8	D79G	43	0.21
f7ce754f99258be0935d547d1ef9dda8	Q177E	64	0.0
f7ce754f99258be0935d547d1ef9dda8	R122W	61	0.0
f7ce754f99258be0935d547d1ef9dda8	Y247H	67	0.01
f7ce754f99258be0935d547d1ef9dda8	E184K	-15	0.08
f7ce754f99258be0935d547d1ef9dda8	G250V	19	0.52
015b21b73d1a2a683980fdc1320b5e29	G188R	65	0.0
fac7579b58b37d20aa9879aae2efe023	N117D	39	0.05
fac7579b58b37d20aa9879aae2efe023	R139Q	21	0.6
fac7579b58b37d20aa9879aae2efe023	R139W	44	0.07
fac7579b58b37d20aa9879aae2efe023	Q160R	31	0.46
fac7579b58b37d20aa9879aae2efe023	K197E	16	0.4
fac7579b58b37d20aa9879aae2efe023	R212Q	37	0.06
fac7579b58b37d20aa9879aae2efe023	C238Y	79	0.0
fac7579b58b37d20aa9879aae2efe023	A354V	15	0.11
fac7579b58b37d20aa9879aae2efe023	M358V	41	0.01
fac7579b58b37d20aa9879aae2efe023	R364Q	22	0.29
fac7579b58b37d20aa9879aae2efe023	F388S	39	0.03
bd8a833c9ced4485902ffcd8077ee24d	M175R	58	0.0
bd8a833c9ced4485902ffcd8077ee24d	L199F	37	0.05
b64bfc5a79649291e1945398d4eb9a98	T410P	53	0.0
b64bfc5a79649291e1945398d4eb9a98	P132L	56	0.0
b64bfc5a79649291e1945398d4eb9a98	H223R	67	0.0
b64bfc5a79649291e1945398d4eb9a98	I458R	50	0.0
822c1fc7f37e7f86548569240db3f980	R147C	56	0.0
1d9e8fc7b766c8862d289edf6d8db368	N71S	9	0.27
9bb6f9249f3a07e2fa03fe95e7fcea3f	C311Y	76	0.0
71baf7ebad8aa155919bd7864dec8db0	R359W	49	0.0
71baf7ebad8aa155919bd7864dec8db0	I268N	52	0.0
71baf7ebad8aa155919bd7864dec8db0	R409W	49	0.0
71baf7ebad8aa155919bd7864dec8db0	D383Y	48	0.01
d000022e87e6b7b84cccba9baf34568a	T4K	30	0.61
d000022e87e6b7b84cccba9baf34568a	T17M	58	0.03
d000022e87e6b7b84cccba9baf34568a	K296E	70	0.0
d000022e87e6b7b84cccba9baf34568a	F45L	-21	0.76
d000022e87e6b7b84cccba9baf34568a	L125R	56	0.0
8d746ead143023121fdfcb83653e9acd	A186D	60	0.0
8d746ead143023121fdfcb83653e9acd	L206P	37	0.04
9e96dbad690136a07bebebda427221cb	M64V	23	0.0
db94d03ca4721f9337e2338d23a65695	R118C	50	0.0
ef38266d83b1018019f27ad65e939623	V281L	-33	0.75
ef38266d83b1018019f27ad65e939623	P30L	20	0.65
ef38266d83b1018019f27ad65e939623	G291S	41	0.0
ef38266d83b1018019f27ad65e939623	I172N	52	0.01
ef38266d83b1018019f27ad65e939623	P453S	5	0.43
ef38266d83b1018019f27ad65e939623	R339H	39	0.02
ef38266d83b1018019f27ad65e939623	R483P	46	0.42
ef38266d83b1018019f27ad65e939623	R356W	12	0.17
ef38266d83b1018019f27ad65e939623	M239K	-25	0.67
84706f0ee2a4d23ae4050036e62dac5d	L37S	40	0.02
84706f0ee2a4d23ae4050036e62dac5d	R184H	35	0.55
b66672b117fc0309b64a1b89c7a96e3b	R240W	-14	0.15
b66672b117fc0309b64a1b89c7a96e3b	A274T	23	0.02
fd09af66adbe5739ebb6bd244014dbc1	R242H	19	0.04
d4bfe45a8f3d01cbf5eac244d893ba1a	R145W	44	0.08
9dc4cc9dbd95bacb2eb25d6fa121af60	P149Q	41	0.0
4a1b4188198c934cbc18faac34dfcf9c	Y397C	37	0.09
4a1b4188198c934cbc18faac34dfcf9c	P205L	20	0.16
4a1b4188198c934cbc18faac34dfcf9c	R241L	68	0.08
4a1b4188198c934cbc18faac34dfcf9c	S376N	47	0.02
4a1b4188198c934cbc18faac34dfcf9c	G378R	76	0.0
c19fdd7045580b14e44e63042c099435	R88H	73	0.01
c19fdd7045580b14e44e63042c099435	R88P	71	0.0
c19fdd7045580b14e44e63042c099435	T118I	42	0.01
c19fdd7045580b14e44e63042c099435	R468Q	62	0.03
94a7a61f66e7b2ef32110410eb9098b1	R286H	-15	0.27
691ec784d74239a12df1ffec8a829c88	L12H	56	0.0
691ec784d74239a12df1ffec8a829c88	G20R	63	0.0
f233265ac67e981540e052978464f37e	G46S	41	0.04
f233265ac67e981540e052978464f37e	A47V	44	0.01
f233265ac67e981540e052978464f37e	I65T	37	0.01
f233265ac67e981540e052978464f37e	R68S	50	0.01
f233265ac67e981540e052978464f37e	R243Q	44	0.0
f233265ac67e981540e052978464f37e	R252Q	31	0.0
f233265ac67e981540e052978464f37e	R252G	30	0.0
f233265ac67e981540e052978464f37e	L255S	23	0.0
f233265ac67e981540e052978464f37e	L255V	18	0.0
f233265ac67e981540e052978464f37e	A259T	21	0.0
f233265ac67e981540e052978464f37e	A259V	22	0.0
f233265ac67e981540e052978464f37e	R270S	57	0.0
f233265ac67e981540e052978464f37e	P281L	26	0.0
f233265ac67e981540e052978464f37e	L348V	50	0.0
f233265ac67e981540e052978464f37e	S349P	57	0.0
f233265ac67e981540e052978464f37e	S349L	45	0.0
f233265ac67e981540e052978464f37e	V388M	40	0.0
ae36dc89898b673b0d5fbeadbd22eb79	R16C	52	0.01
ae36dc89898b673b0d5fbeadbd22eb79	R25Q	23	0.08
ae36dc89898b673b0d5fbeadbd22eb79	P87L	-31	0.7
9ba45594c9e0cf069b4c130bf04e1bf2	N141I	31	0.03
9ba45594c9e0cf069b4c130bf04e1bf2	M239V	-27	0.22
22f3429eccaaf48fb5ad42001d8c9af8	R90W	78	0.0
c7abc71de25932b05bfb208d9cb53568	G35S	65	0.02
c7abc71de25932b05bfb208d9cb53568	A294P	27	0.22
c7abc71de25932b05bfb208d9cb53568	S73F	28	0.03
c7abc71de25932b05bfb208d9cb53568	G238W	41	0.07
c7abc71de25932b05bfb208d9cb53568	R280H	38	0.05
c7abc71de25932b05bfb208d9cb53568	R157W	47	0.0
feb6b8ded616b16f1b89a02143835a1a	T138R	59	0.0
feb6b8ded616b16f1b89a02143835a1a	E134G	50	0.03
8b24a0a0d8400080d03d180332ee94db	R348C	16	0.01
8b24a0a0d8400080d03d180332ee94db	D397H	33	0.03
8b24a0a0d8400080d03d180332ee94db	T415I	-32	1.0
91e1792eb1cd7571834afb2730f2ab65	Y113H	45	0.07
91e1792eb1cd7571834afb2730f2ab65	H139R	-7	0.48
62b2c8e75f83384bb9d198110d903505	T257I	67	0.01
62b2c8e75f83384bb9d198110d903505	C163S	-4	0.72
62b2c8e75f83384bb9d198110d903505	G60D	48	0.0
62b2c8e75f83384bb9d198110d903505	A101V	46	0.0
62b2c8e75f83384bb9d198110d903505	S72P	51	0.01
62b2c8e75f83384bb9d198110d903505	G302R	55	0.31
62b2c8e75f83384bb9d198110d903505	C306R	6	0.13
62b2c8e75f83384bb9d198110d903505	G252R	63	0.0
62b2c8e75f83384bb9d198110d903505	G252E	61	0.0
4da4a28a5ddea0c62c113e19a4a784f7	V28L	-1	0.07
5df8a3409953dfa87d115e5fc875f20a	R267W	67	0.0
5df8a3409953dfa87d115e5fc875f20a	Y270H	77	0.0
5df8a3409953dfa87d115e5fc875f20a	Y270C	71	0.0
5df8a3409953dfa87d115e5fc875f20a	G464V	68	0.0
5df8a3409953dfa87d115e5fc875f20a	R283C	59	0.0
5df8a3409953dfa87d115e5fc875f20a	L188P	47	0.01
5df8a3409953dfa87d115e5fc875f20a	R125C	77	0.0
097cbe2ff918dc0d66c77fad43e2f284	A260V	35	0.0
097cbe2ff918dc0d66c77fad43e2f284	P264L	37	0.0
097cbe2ff918dc0d66c77fad43e2f284	M139I	-36	0.41
097cbe2ff918dc0d66c77fad43e2f284	M139T	12	0.0
097cbe2ff918dc0d66c77fad43e2f284	M139V	-24	0.32
097cbe2ff918dc0d66c77fad43e2f284	I143T	16	0.0
097cbe2ff918dc0d66c77fad43e2f284	I143F	13	0.03
097cbe2ff918dc0d66c77fad43e2f284	M146L	-8	0.08
097cbe2ff918dc0d66c77fad43e2f284	M146V	-12	0.36
097cbe2ff918dc0d66c77fad43e2f284	E280A	16	0.06
097cbe2ff918dc0d66c77fad43e2f284	E280G	33	0.01
097cbe2ff918dc0d66c77fad43e2f284	C410Y	46	0.0
097cbe2ff918dc0d66c77fad43e2f284	A285V	32	0.0
097cbe2ff918dc0d66c77fad43e2f284	L286V	43	0.0
097cbe2ff918dc0d66c77fad43e2f284	H163Y	-33	1.0
097cbe2ff918dc0d66c77fad43e2f284	H163R	-10	0.31
097cbe2ff918dc0d66c77fad43e2f284	L392V	43	0.01
097cbe2ff918dc0d66c77fad43e2f284	P267S	38	0.0
097cbe2ff918dc0d66c77fad43e2f284	C263R	34	0.0
097cbe2ff918dc0d66c77fad43e2f284	V82L	-6	0.09
097cbe2ff918dc0d66c77fad43e2f284	I213T	21	0.06
097cbe2ff918dc0d66c77fad43e2f284	C92S	45	0.0
097cbe2ff918dc0d66c77fad43e2f284	V96F	37	0.0
097cbe2ff918dc0d66c77fad43e2f284	A231T	9	0.01
097cbe2ff918dc0d66c77fad43e2f284	Y115H	58	0.17
097cbe2ff918dc0d66c77fad43e2f284	P117L	11	0.59
097cbe2ff918dc0d66c77fad43e2f284	A246E	17	0.0
097cbe2ff918dc0d66c77fad43e2f284	E120K	14	0.6
097cbe2ff918dc0d66c77fad43e2f284	L250S	26	0.0
097cbe2ff918dc0d66c77fad43e2f284	G384A	52	0.01
e521fde1f0dd1582c9eb1f76a762d235	H295Y	46	0.0
eb1d83712198163c78dbde49879a267b	D178N	44	0.36
eb1d83712198163c78dbde49879a267b	T183A	50	0.15
f87b5cb42cc17554942b9f0e80994e0a	A72P	18	0.0
12025762cb73a22fb22d75ab63d2ead5	R87W	58	0.0
12025762cb73a22fb22d75ab63d2ead5	T173P	32	0.01
12025762cb73a22fb22d75ab63d2ead5	G234E	32	0.0
12025762cb73a22fb22d75ab63d2ead5	G241R	11	0.35
12025762cb73a22fb22d75ab63d2ead5	S310N	14	0.02
12025762cb73a22fb22d75ab63d2ead5	G364W	22	0.03
12025762cb73a22fb22d75ab63d2ead5	E365K	-3	0.1
12025762cb73a22fb22d75ab63d2ead5	V391L	-24	0.32
12025762cb73a22fb22d75ab63d2ead5	S403N	-20	0.1
12025762cb73a22fb22d75ab63d2ead5	N409S	6	0.04
12025762cb73a22fb22d75ab63d2ead5	G416S	43	0.0
12025762cb73a22fb22d75ab63d2ead5	P430L	-18	0.76
12025762cb73a22fb22d75ab63d2ead5	L483P	-50	1.0
12025762cb73a22fb22d75ab63d2ead5	R502C	34	0.05
f753f2b2d9752a30646c83e8630d1df8	V559A	11	0.6
dccb8594923fb1c101dde9b88e0ac6ef	Q27E	-12	1.0
bce64d5e864b21836943d6409fd0a2f0	S113L	8	0.06
bce64d5e864b21836943d6409fd0a2f0	R631C	3	0.15
ed027606ec39c4899c97218c974a7374	S339L	15	0.0
ed027606ec39c4899c97218c974a7374	R183P	65	0.0
6f65e0d76dda03207621296197c3bd1f	W65R	59	0.0
6f65e0d76dda03207621296197c3bd1f	Y395C	63	0.0
6f65e0d76dda03207621296197c3bd1f	Q49R	56	0.02
6f65e0d76dda03207621296197c3bd1f	Y249N	27	0.28
6f65e0d76dda03207621296197c3bd1f	S90L	48	0.0
dd07f145658e8063a5dbfaaa0ca3590b	C706Y	53	0.1
0fc0b14ab719affa50e864ff42e7b0f1	G130R	13	0.36
0fc0b14ab719affa50e864ff42e7b0f1	P868L	8	0.65
7a3cdab19d03673f96714cfc4a233faf	D29N	79	0.0
7a3cdab19d03673f96714cfc4a233faf	T409I	-5	0.4
90e23ca169b65f2b833159b51cda20c3	G12A	44	0.01
90e23ca169b65f2b833159b51cda20c3	G12C	49	0.0
90e23ca169b65f2b833159b51cda20c3	G12E	51	0.03
90e23ca169b65f2b833159b51cda20c3	G12S	8	0.06
90e23ca169b65f2b833159b51cda20c3	G12V	56	0.0
90e23ca169b65f2b833159b51cda20c3	G13D	59	0.0
90e23ca169b65f2b833159b51cda20c3	Q61L	41	0.01
90e23ca169b65f2b833159b51cda20c3	E63K	56	0.01
55e1cfaea1c67c8d5b264889a9fa9043	R208H	-4	0.26
f3121c0f2c6fcd07561aed8758469019	R435C	73	0.0
f3121c0f2c6fcd07561aed8758469019	C437Y	76	0.0
a3b1aec6fc43eaf0f2487da4090915ab	L461V	-1	0.12
edbd5893db5e014a49f248491b3c9b6e	R301H	38	0.01
edbd5893db5e014a49f248491b3c9b6e	M336T	28	0.06
d9c165876239ac8847787ecb41c856f9	R120G	52	0.0
7d380bba7cb862e031a9f1a2b25453d2	L334R	66	0.01
90cc5e82b1e80478857674f92aa13efa	A53T	-69	1.0
90cc5e82b1e80478857674f92aa13efa	A30P	27	0.04
e40f752dedf675e2f7c99142ebb2607a	M18T	30	0.06
e40f752dedf675e2f7c99142ebb2607a	A1708E	48	0.12
e40f752dedf675e2f7c99142ebb2607a	T826K	44	0.02
e40f752dedf675e2f7c99142ebb2607a	C61G	53	0.43
e40f752dedf675e2f7c99142ebb2607a	C64G	54	0.59
e40f752dedf675e2f7c99142ebb2607a	P1749R	41	0.05
e40f752dedf675e2f7c99142ebb2607a	M1775R	38	0.09
900886d895f5d6af16ea06e3b34f2ee3	R340H	61	0.0
3cba9220e1091f8de56f91aee85d4dfc	L293Q	19	0.0
b601aea988df78e26c0654a4d34eeed9	T8A	46	0.0
b601aea988df78e26c0654a4d34eeed9	A116V	22	0.05
b601aea988df78e26c0654a4d34eeed9	M54T	42	0.01
b601aea988df78e26c0654a4d34eeed9	I57T	26	0.0
4db5e3ec4dc50155c7eb9d1b22796a89	D459G	50	0.01
cce0830274516523b5676c04445d13d9	R754C	23	0.01
d4e33f835804ac4d1f783932153d3a74	V237E	52	0.0
6a7fa5708a8de205ecfb357c0758745b	A305D	-15	0.64
6a7fa5708a8de205ecfb357c0758745b	Y306C	-40	0.06
e1186cc42b2ea63ccb69171851740f6c	C129F	39	0.05
e1186cc42b2ea63ccb69171851740f6c	F788C	29	0.01
e1186cc42b2ea63ccb69171851740f6c	E799K	-20	0.12
e1186cc42b2ea63ccb69171851740f6c	A843E	43	0.04
e1186cc42b2ea63ccb69171851740f6c	P221L	-12	0.5
e1186cc42b2ea63ccb69171851740f6c	L125P	20	0.14
e1186cc42b2ea63ccb69171851740f6c	E127K	39	0.34
c127b2f182ebdad4b11920dfd419e674	H1035R	66	0.0
c127b2f182ebdad4b11920dfd419e674	R1041P	61	0.0
c127b2f182ebdad4b11920dfd419e674	L1044P	46	0.0
c127b2f182ebdad4b11920dfd419e674	P1114L	49	0.0
c127b2f182ebdad4b11920dfd419e674	G857R	68	0.0
972e179b47bdb3c064cc1aea13e38fe4	M273T	41	0.0
972e179b47bdb3c064cc1aea13e38fe4	I280T	29	0.0
0ce8d28c66b7161de38363757e1eb712	G395R	66	0.03
dc0f40997ebd9095648ecccb22b0d636	E247K	72	0.0
c133dfce69f606f20865e9008199f852	V143A	34	0.0
c133dfce69f606f20865e9008199f852	R175C	65	0.03
c133dfce69f606f20865e9008199f852	R175H	62	0.0
c133dfce69f606f20865e9008199f852	R175L	62	0.0
c133dfce69f606f20865e9008199f852	R175Q	66	0.0
c133dfce69f606f20865e9008199f852	R175P	64	0.0
c133dfce69f606f20865e9008199f852	R175S	63	0.0
c133dfce69f606f20865e9008199f852	G245C	65	0.0
c133dfce69f606f20865e9008199f852	R248W	69	0.0
c133dfce69f606f20865e9008199f852	R273H	59	0.03
c133dfce69f606f20865e9008199f852	C277F	68	0.0
c133dfce69f606f20865e9008199f852	C277S	59	0.02
c133dfce69f606f20865e9008199f852	D281G	66	0.0
c133dfce69f606f20865e9008199f852	G325V	2	0.28
c133dfce69f606f20865e9008199f852	R342P	33	0.17
c133dfce69f606f20865e9008199f852	L344P	44	0.0
50af548a1307fd8a78468fc5cb9e2a18	A133P	51	0.05
50af548a1307fd8a78468fc5cb9e2a18	S43T	-23	0.55
50af548a1307fd8a78468fc5cb9e2a18	L303F	13	0.07
50af548a1307fd8a78468fc5cb9e2a18	D191N	-30	0.37
50af548a1307fd8a78468fc5cb9e2a18	I116N	-47	0.55
50af548a1307fd8a78468fc5cb9e2a18	L247P	8	0.08
46f65bd477bf85dc13226fdc0c79b89e	E285A	59	0.0
46f65bd477bf85dc13226fdc0c79b89e	A305E	42	0.03
b0cd70297a440b4074eb5fa2ff467d2d	T388S	50	0.03
b0cd70297a440b4074eb5fa2ff467d2d	F165L	24	0.02
b0cd70297a440b4074eb5fa2ff467d2d	R411C	57	0.0
b0cd70297a440b4074eb5fa2ff467d2d	I476N	45	0.0
66cb41060dd0c130d10d2c8c828b2dba	R116C	59	0.0
32a023b31233b64340afa2c7a0073ef2	D129G	29	0.04
a57cba6314c62d5fb51b67c8f8148b10	A3V	-6	0.22
a57cba6314c62d5fb51b67c8f8148b10	D268N	53	0.04
a57cba6314c62d5fb51b67c8f8148b10	R426H	12	0.08
a57cba6314c62d5fb51b67c8f8148b10	D430N	39	0.06
a57cba6314c62d5fb51b67c8f8148b10	R194C	17	0.2
a57cba6314c62d5fb51b67c8f8148b10	R190Q	21	0.31
a57cba6314c62d5fb51b67c8f8148b10	Y114H	57	0.38
e3b2d80f9b7f4b32b0d58fa7a52e2d11	M572L	0	0.03
975d8b611319eb0afd1b7f9439f12ab7	V804M	-17	0.16
70505bff44a5752121f6174e6eeabca2	D299G	34	0.11
70505bff44a5752121f6174e6eeabca2	T399I	18	0.08
5547c67a49fcc2c73e81182de7d0d6aa	L323P	43	0.0
5547c67a49fcc2c73e81182de7d0d6aa	R51P	26	0.15
5547c67a49fcc2c73e81182de7d0d6aa	A222V	24	0.04
0ceef706499f6b097e8ad188628e1994	R163H	1	0.09
0ceef706499f6b097e8ad188628e1994	R163C	34	0.0
0ceef706499f6b097e8ad188628e1994	K164Q	26	0.01
0ceef706499f6b097e8ad188628e1994	K164E	6	0.07
0ceef706499f6b097e8ad188628e1994	R43C	30	0.0
0ceef706499f6b097e8ad188628e1994	R176C	41	0.0
0ceef706499f6b097e8ad188628e1994	E21K	35	0.04
0ceef706499f6b097e8ad188628e1994	R154H	32	0.01
0ceef706499f6b097e8ad188628e1994	R154S	33	0.01
0ceef706499f6b097e8ad188628e1994	R160C	36	0.0
a9666837c2d0d3be082122b550140fdb	Y113C	30	0.16
53adc62345013c9b257d9d822215079a	P445H	51	0.02
53adc62345013c9b257d9d822215079a	D450E	29	0.0
796b11dfce094e4a8d1747e64922e889	R386H	-12	0.05
8f34d535fc2564e6b3edea03504c6bab	G35E	48	0.05
f2274c019b864269cc028c5a676ebcb7	R24C	39	0.02
8394c95b90295ea20430fbd296d10020	R70W	44	0.0
5037126dadd922f393efd2a6c2a5824b	G12A	46	0.02
5037126dadd922f393efd2a6c2a5824b	G12C	52	0.0
5037126dadd922f393efd2a6c2a5824b	G12D	57	0.0
5037126dadd922f393efd2a6c2a5824b	G12V	57	0.0
5037126dadd922f393efd2a6c2a5824b	G13R	60	0.01
5037126dadd922f393efd2a6c2a5824b	Q61K	51	0.01
5037126dadd922f393efd2a6c2a5824b	Q61L	43	0.01
5037126dadd922f393efd2a6c2a5824b	Q61P	45	0.0
5037126dadd922f393efd2a6c2a5824b	Q61R	47	0.04
a75fda6063674ee03235f09f026df47b	E258K	29	0.07
a75fda6063674ee03235f09f026df47b	R187C	65	0.0
a75fda6063674ee03235f09f026df47b	G64R	77	0.02
a75fda6063674ee03235f09f026df47b	S216P	21	0.01
9a253203f2900e4e03845c669ff11e17	D183H	-12	0.03
9a253203f2900e4e03845c669ff11e17	N114S	-21	0.05
fc5b2496c9fc9d11ec7387583745ef41	T58A	26	0.0
2b99750237983b896c113434db224772	V30I	11	0.02
2b99750237983b896c113434db224772	R43Q	46	0.01
2b99750237983b896c113434db224772	R43W	45	0.0
2b99750237983b896c113434db224772	R46S	-2	0.09
2b99750237983b896c113434db224772	C64R	70	0.0
2b99750237983b896c113434db224772	E73K	36	0.0
2b99750237983b896c113434db224772	T84I	44	0.0
2b99750237983b896c113434db224772	D93G	51	0.0
2b99750237983b896c113434db224772	D93V	57	0.0
2b99750237983b896c113434db224772	G94R	36	None
2b99750237983b896c113434db224772	G94V	20	None
2b99750237983b896c113434db224772	Q96P	22	None
2b99750237983b896c113434db224772	P101A	43	None
2b99750237983b896c113434db224772	G106S	44	None
2b99750237983b896c113434db224772	D110G	48	None
2b99750237983b896c113434db224772	D110N	23	None
2b99750237983b896c113434db224772	E124K	40	None
2b99750237983b896c113434db224772	N138H	31	0.0
2b99750237983b896c113434db224772	Q143E	27	0.0
2b99750237983b896c113434db224772	N166Y	40	0.0
2b99750237983b896c113434db224772	R191H	41	0.0
2b99750237983b896c113434db224772	R226Q	-29	0.14
2b99750237983b896c113434db224772	R226W	4	0.02
2b99750237983b896c113434db224772	V227F	43	0.03
2b99750237983b896c113434db224772	V228A	-5	0.72
2b99750237983b896c113434db224772	V228F	30	0.07
2b99750237983b896c113434db224772	G253E	49	0.26
2b99750237983b896c113434db224772	E291K	13	0.16
2b99750237983b896c113434db224772	E291V	31	0.04
2b99750237983b896c113434db224772	R294Q	46	0.03
2b99750237983b896c113434db224772	L321P	55	0.0
2b99750237983b896c113434db224772	T342M	12	0.04
2b99750237983b896c113434db224772	G357E	70	0.0
2b99750237983b896c113434db224772	K362E	6	0.35
2b99750237983b896c113434db224772	R379Q	11	0.19
2b99750237983b896c113434db224772	C382R	81	0.0
2b99750237983b896c113434db224772	L383I	-4	0.21
2b99750237983b896c113434db224772	L383F	3	0.06
2b99750237983b896c113434db224772	G409V	44	0.02
2b99750237983b896c113434db224772	G412E	73	0.0
2b99750237983b896c113434db224772	P414T	50	0.0
2b99750237983b896c113434db224772	W431C	70	0.0
2b99750237983b896c113434db224772	A436V	50	0.0
2b99750237983b896c113434db224772	I443T	32	0.0
2b99750237983b896c113434db224772	W453R	73	0.0
d734df3c6e4559d1ffac3ff26badb347	A172V	31	0.02
a25927aaa0d8ba452e707aa9b1b9a977	A5T	42	0.0
a25927aaa0d8ba452e707aa9b1b9a977	A5V	32	0.06
a25927aaa0d8ba452e707aa9b1b9a977	V8E	53	0.05
a25927aaa0d8ba452e707aa9b1b9a977	N140K	49	0.0
a25927aaa0d8ba452e707aa9b1b9a977	V149G	48	0.0
a25927aaa0d8ba452e707aa9b1b9a977	I150T	55	0.0
a25927aaa0d8ba452e707aa9b1b9a977	G42D	63	0.01
a25927aaa0d8ba452e707aa9b1b9a977	H44R	56	0.09
a25927aaa0d8ba452e707aa9b1b9a977	H47R	71	0.01
a25927aaa0d8ba452e707aa9b1b9a977	G86R	50	0.01
a25927aaa0d8ba452e707aa9b1b9a977	G94A	53	0.01
a25927aaa0d8ba452e707aa9b1b9a977	G94C	50	0.01
a25927aaa0d8ba452e707aa9b1b9a977	E101G	20	0.36
a25927aaa0d8ba452e707aa9b1b9a977	I105F	39	0.03
a25927aaa0d8ba452e707aa9b1b9a977	I114T	46	0.02
e1658d5269780cf79d8fecb29e533d57	R193C	42	0.0
e1658d5269780cf79d8fecb29e533d57	E99Q	45	0.01
e1658d5269780cf79d8fecb29e533d57	S173L	53	0.0
e1658d5269780cf79d8fecb29e533d57	V339M	41	0.0
e1658d5269780cf79d8fecb29e533d57	P310R	44	0.01
e1658d5269780cf79d8fecb29e533d57	R155Q	55	0.0
cd17e3943e6ad00c881cb49d34eb4eb3	G132R	60	0.0
cd17e3943e6ad00c881cb49d34eb4eb3	L392V	31	0.26
cd17e3943e6ad00c881cb49d34eb4eb3	C266W	82	0.0
cd17e3943e6ad00c881cb49d34eb4eb3	R270H	63	0.02
cd17e3943e6ad00c881cb49d34eb4eb3	S271T	35	0.0
cd17e3943e6ad00c881cb49d34eb4eb3	D277N	31	0.01
cd17e3943e6ad00c881cb49d34eb4eb3	L279R	49	0.0
cd17e3943e6ad00c881cb49d34eb4eb3	L279V	-32	0.5
cd17e3943e6ad00c881cb49d34eb4eb3	F297L	18	0.08
cd17e3943e6ad00c881cb49d34eb4eb3	G181S	49	0.0
cd17e3943e6ad00c881cb49d34eb4eb3	D183G	68	0.0
cd17e3943e6ad00c881cb49d34eb4eb3	D183H	76	0.0
cd17e3943e6ad00c881cb49d34eb4eb3	D183N	68	0.0
cd17e3943e6ad00c881cb49d34eb4eb3	P184R	66	0.01
cd17e3943e6ad00c881cb49d34eb4eb3	E437V	48	0.01
cd17e3943e6ad00c881cb49d34eb4eb3	N318S	-20	0.85
cd17e3943e6ad00c881cb49d34eb4eb3	E448K	30	0.33
cd17e3943e6ad00c881cb49d34eb4eb3	N70S	21	0.08
cd17e3943e6ad00c881cb49d34eb4eb3	S199C	0	0.03
cd17e3943e6ad00c881cb49d34eb4eb3	A203T	50	0.0
cd17e3943e6ad00c881cb49d34eb4eb3	D207E	15	0.19
cd17e3943e6ad00c881cb49d34eb4eb3	H210Q	57	0.02
cd17e3943e6ad00c881cb49d34eb4eb3	G215E	0	1.0
cd17e3943e6ad00c881cb49d34eb4eb3	G215Q	0	0.58
cd17e3943e6ad00c881cb49d34eb4eb3	I221T	15	0.39
cd17e3943e6ad00c881cb49d34eb4eb3	G222E	72	0.02
cd17e3943e6ad00c881cb49d34eb4eb3	V96L	-25	0.3
cd17e3943e6ad00c881cb49d34eb4eb3	R102S	4	0.53
cd17e3943e6ad00c881cb49d34eb4eb3	D231E	54	0.0
cd17e3943e6ad00c881cb49d34eb4eb3	A361T	-23	1.0
cd17e3943e6ad00c881cb49d34eb4eb3	P234L	42	0.01
cd17e3943e6ad00c881cb49d34eb4eb3	W113R	73	0.0
cd17e3943e6ad00c881cb49d34eb4eb3	G169Q	49	0.0
cd17e3943e6ad00c881cb49d34eb4eb3	G169E	63	0.0
cd17e3943e6ad00c881cb49d34eb4eb3	C243S	45	0.06
6d51a70cfc58312af230a4388cb02416	K131M	28	0.0
6d51a70cfc58312af230a4388cb02416	G50R	51	0.0
6d51a70cfc58312af230a4388cb02416	P189R	25	0.03
fe49f85d0807ca7c13ada54f32c032ca	S314Y	-9	0.15
fe49f85d0807ca7c13ada54f32c032ca	S314C	-56	0.14
fe49f85d0807ca7c13ada54f32c032ca	S314F	-51	0.47
9d829ab6d7d99af719a53476e8fc8f8c	L20R	23	0.13
9d829ab6d7d99af719a53476e8fc8f8c	I356K	38	0.21
6e693beaf05d56c6a88edb2e65db28f5	D194E	51	0.02
6e693beaf05d56c6a88edb2e65db28f5	D194N	56	0.02
6e693beaf05d56c6a88edb2e65db28f5	D201G	34	0.02
6e693beaf05d56c6a88edb2e65db28f5	F74L	46	0.02
6e693beaf05d56c6a88edb2e65db28f5	S104R	54	0.0
6e693beaf05d56c6a88edb2e65db28f5	S110L	36	0.0
5fee08b99008bd3ad21b01cd193d49a7	G2034R	71	0.01
5fee08b99008bd3ad21b01cd193d49a7	G2006D	56	0.0
5fee08b99008bd3ad21b01cd193d49a7	G2015E	56	0.0
bb50a3c1e7d4c85b428643cbedaba376	E504K	10	0.12
b922fdf72a09a06e2381fec6392bb629	V60L	-41	0.4
b922fdf72a09a06e2381fec6392bb629	D294H	68	0.0
b922fdf72a09a06e2381fec6392bb629	R151C	53	0.0
b922fdf72a09a06e2381fec6392bb629	R160W	66	0.0
86bdad10b80ac64a4f16961e5bdc8ed2	R433Q	44	0.0
86bdad10b80ac64a4f16961e5bdc8ed2	R433W	44	0.0
7911e311a28c83e4163d69cc48645357	T729A	28	0.03
cd4067de3a70cbae52b629c71b6a1326	R402Q	12	0.08
cd4067de3a70cbae52b629c71b6a1326	P406L	23	0.02
cd4067de3a70cbae52b629c71b6a1326	R422Q	52	0.02
cd4067de3a70cbae52b629c71b6a1326	R77Q	45	0.05
cd4067de3a70cbae52b629c71b6a1326	A206T	49	0.04
cd4067de3a70cbae52b629c71b6a1326	T373K	68	0.01
cd4067de3a70cbae52b629c71b6a1326	D383N	56	0.0
9f41027352bb0984dcb01ed20c949b36	R90C	59	0.0
0c96d419fa70ff8f11614b00dd94a891	D65V	51	0.0
0c96d419fa70ff8f11614b00dd94a891	M136T	12	0.17
c7ee4c0e5aca93b8898ce1eac5e70a6a	T290S	-33	0.77
c7ee4c0e5aca93b8898ce1eac5e70a6a	I11T	51	0.0
c7ee4c0e5aca93b8898ce1eac5e70a6a	H141L	70	0.0
c7ee4c0e5aca93b8898ce1eac5e70a6a	G235R	30	0.08
c7ee4c0e5aca93b8898ce1eac5e70a6a	D128G	69	0.0
aa40c1b9ebf3efd0eac684869118821d	S298P	-72	0.53
b917c455def54936d0e35887feece37e	R1708C	64	0.01
b917c455def54936d0e35887feece37e	E1057K	36	0.01
b917c455def54936d0e35887feece37e	R546W	48	0.0
b917c455def54936d0e35887feece37e	R550C	51	0.0
b917c455def54936d0e35887feece37e	R550G	39	0.02
b917c455def54936d0e35887feece37e	D561G	49	0.01
b917c455def54936d0e35887feece37e	P1844S	39	0.0
b917c455def54936d0e35887feece37e	S577F	33	0.0
b917c455def54936d0e35887feece37e	F2120L	49	0.0
b917c455def54936d0e35887feece37e	I585T	16	0.12
b917c455def54936d0e35887feece37e	Y2124C	64	0.0
b917c455def54936d0e35887feece37e	S2138Y	52	0.0
b917c455def54936d0e35887feece37e	W604C	57	0.04
b917c455def54936d0e35887feece37e	Y605S	6	0.54
b917c455def54936d0e35887feece37e	R612C	50	0.0
b917c455def54936d0e35887feece37e	Q584K	37	0.05
b917c455def54936d0e35887feece37e	R2169H	71	0.0
b917c455def54936d0e35887feece37e	R2178C	68	0.0
b917c455def54936d0e35887feece37e	V653A	-27	0.78
b917c455def54936d0e35887feece37e	V653M	-41	0.11
b917c455def54936d0e35887feece37e	A663V	8	0.2
b917c455def54936d0e35887feece37e	P165S	0	0.37
b917c455def54936d0e35887feece37e	R2228Q	59	0.0
b917c455def54936d0e35887feece37e	K185T	44	0.0
b917c455def54936d0e35887feece37e	G224W	56	0.0
b917c455def54936d0e35887feece37e	G1779E	60	0.01
b917c455def54936d0e35887feece37e	M1791T	28	0.0
b917c455def54936d0e35887feece37e	P2319L	50	0.0
b917c455def54936d0e35887feece37e	L1808F	45	0.02
b917c455def54936d0e35887feece37e	G130R	62	0.01
b917c455def54936d0e35887feece37e	R301H	45	0.03
b917c455def54936d0e35887feece37e	M1842I	46	0.0
b917c455def54936d0e35887feece37e	S308L	19	0.15
b917c455def54936d0e35887feece37e	T314A	13	0.31
b917c455def54936d0e35887feece37e	A1853V	32	0.0
b917c455def54936d0e35887feece37e	H1867R	63	0.0
b917c455def54936d0e35887feece37e	E1904K	49	0.0
b917c455def54936d0e35887feece37e	I405S	14	0.6
b917c455def54936d0e35887feece37e	R391H	8	0.03
b917c455def54936d0e35887feece37e	R1960Q	51	0.0
b917c455def54936d0e35887feece37e	L431F	1	0.05
b917c455def54936d0e35887feece37e	N1460K	12	0.04
b917c455def54936d0e35887feece37e	K444R	-7	0.35
b917c455def54936d0e35887feece37e	A2211P	53	0.0
b917c455def54936d0e35887feece37e	R2016W	66	0.0
b917c455def54936d0e35887feece37e	Y492C	41	0.01
b917c455def54936d0e35887feece37e	G498R	28	0.53
f03e9a498e1c78fecbb397652ec55e9d	R101H	-28	0.18
54d3b23fa876a76087d1798ffecd2f2f	E102G	30	0.06
8d808438aeb8826b6e4e80a6a7e6e5f5	S170L	11	0.07
8d808438aeb8826b6e4e80a6a7e6e5f5	R160C	76	0.0
3b425fc2678bc11f10e944034b19f70e	T201A	28	0.0
2fa95af0f24f46a4393b630463a5e94f	D168H	70	0.0
2fa95af0f24f46a4393b630463a5e94f	C270Y	70	0.01
2fa95af0f24f46a4393b630463a5e94f	Y828C	56	0.0
2fa95af0f24f46a4393b630463a5e94f	I423T	-11	0.7
2fa95af0f24f46a4393b630463a5e94f	D433H	46	0.05
2fa95af0f24f46a4393b630463a5e94f	C338Y	43	0.39
f1e8e6ae7208f4995cbd5b9fdf20a736	L115H	6	0.12
f1e8e6ae7208f4995cbd5b9fdf20a736	D389N	13	0.12
e4e0e4df01a88afc224a13e6dc413597	P186L	33	0.06
e4e0e4df01a88afc224a13e6dc413597	L108W	6	0.0
e4e0e4df01a88afc224a13e6dc413597	Y254D	54	0.01
77a6752e78a958ef63657837ceb1f66c	R271Q	-7	0.51
77a6752e78a958ef63657837ceb1f66c	G423S	66	0.01
77a6752e78a958ef63657837ceb1f66c	E49D	26	0.01
77a6752e78a958ef63657837ceb1f66c	E62A	40	0.06
77a6752e78a958ef63657837ceb1f66c	V76M	20	0.1
e456f5068e48484b21199b2d058d4983	P301L	27	0.01
e456f5068e48484b21199b2d058d4983	R406W	11	0.02
6d06d1963722b48ce938362a04868310	V170M	39	0.03
e51f09d10ed0afd9834de407a37e23e5	A1038V	-40	1.0
e51f09d10ed0afd9834de407a37e23e5	I1562T	44	0.02
e51f09d10ed0afd9834de407a37e23e5	L541P	38	0.27
e51f09d10ed0afd9834de407a37e23e5	G1578R	-16	0.72
e51f09d10ed0afd9834de407a37e23e5	S1071L	17	0.0
e51f09d10ed0afd9834de407a37e23e5	E2096K	72	0.0
e51f09d10ed0afd9834de407a37e23e5	C54Y	61	0.0
e51f09d10ed0afd9834de407a37e23e5	R2107H	54	0.0
e51f09d10ed0afd9834de407a37e23e5	E1087K	74	0.0
e51f09d10ed0afd9834de407a37e23e5	R1108C	15	0.08
e51f09d10ed0afd9834de407a37e23e5	R1129L	56	0.0
e51f09d10ed0afd9834de407a37e23e5	D2177N	-24	0.48
e51f09d10ed0afd9834de407a37e23e5	D645N	20	0.07
e51f09d10ed0afd9834de407a37e23e5	R2077W	63	0.0
e51f09d10ed0afd9834de407a37e23e5	S206R	44	0.46
e51f09d10ed0afd9834de407a37e23e5	R212C	45	0.04
e51f09d10ed0afd9834de407a37e23e5	R2038W	63	0.0
e51f09d10ed0afd9834de407a37e23e5	G818E	70	0.09
e51f09d10ed0afd9834de407a37e23e5	R2106C	67	0.0
e51f09d10ed0afd9834de407a37e23e5	G1886E	47	0.01
e51f09d10ed0afd9834de407a37e23e5	G863A	21	0.05
e51f09d10ed0afd9834de407a37e23e5	T1428M	19	0.1
e51f09d10ed0afd9834de407a37e23e5	W1408R	63	0.16
e51f09d10ed0afd9834de407a37e23e5	T901A	6	0.86
e51f09d10ed0afd9834de407a37e23e5	G1961E	35	0.02
e51f09d10ed0afd9834de407a37e23e5	L1970F	51	0.01
e51f09d10ed0afd9834de407a37e23e5	L1971R	68	0.0
e51f09d10ed0afd9834de407a37e23e5	G1977S	68	0.01
e51f09d10ed0afd9834de407a37e23e5	N965S	60	0.01
e51f09d10ed0afd9834de407a37e23e5	T971N	57	0.0
e51f09d10ed0afd9834de407a37e23e5	P1380L	32	0.0
e51f09d10ed0afd9834de407a37e23e5	C1488R	71	0.02
e51f09d10ed0afd9834de407a37e23e5	C1490Y	53	0.44
e51f09d10ed0afd9834de407a37e23e5	L2027F	60	0.0
e51f09d10ed0afd9834de407a37e23e5	R1517S	5	0.53
e51f09d10ed0afd9834de407a37e23e5	G851D	13	0.2
e51f09d10ed0afd9834de407a37e23e5	T1526M	57	0.0
0d963acd4a34674368324ee026023597	R274L	60	0.04
0d963acd4a34674368324ee026023597	G33D	74	0.0
0d963acd4a34674368324ee026023597	K45E	57	0.0
0d963acd4a34674368324ee026023597	F47I	63	0.0
0d963acd4a34674368324ee026023597	R73Q	75	0.0
313e7925938e530de1fa68806c29b373	Y456S	16	0.4
313e7925938e530de1fa68806c29b373	P504S	54	0.0
3b11776d4db4e392eee4f1b226170bb4	A573D	66	None
3b11776d4db4e392eee4f1b226170bb4	A596T	24	None
3b11776d4db4e392eee4f1b226170bb4	R615H	67	None
3b11776d4db4e392eee4f1b226170bb4	C619Y	62	None
3b11776d4db4e392eee4f1b226170bb4	S703G	17	None
3b11776d4db4e392eee4f1b226170bb4	L712F	17	None
3b11776d4db4e392eee4f1b226170bb4	L728S	38	None
3b11776d4db4e392eee4f1b226170bb4	Y739D	46	None
3b11776d4db4e392eee4f1b226170bb4	W741R	63	None
3b11776d4db4e392eee4f1b226170bb4	M742I	14	None
3b11776d4db4e392eee4f1b226170bb4	G743V	37	None
3b11776d4db4e392eee4f1b226170bb4	N233K	-30	0.04
3b11776d4db4e392eee4f1b226170bb4	A748D	51	None
3b11776d4db4e392eee4f1b226170bb4	G750D	59	None
3b11776d4db4e392eee4f1b226170bb4	N756S	22	None
3b11776d4db4e392eee4f1b226170bb4	N758T	16	None
3b11776d4db4e392eee4f1b226170bb4	L762F	28	None
3b11776d4db4e392eee4f1b226170bb4	Y763C	50	None
3b11776d4db4e392eee4f1b226170bb4	F764L	35	None
3b11776d4db4e392eee4f1b226170bb4	A765T	26	None
3b11776d4db4e392eee4f1b226170bb4	P766S	46	None
3b11776d4db4e392eee4f1b226170bb4	E772A	42	None
3b11776d4db4e392eee4f1b226170bb4	R774H	24	None
3b11776d4db4e392eee4f1b226170bb4	R774C	45	None
3b11776d4db4e392eee4f1b226170bb4	M780I	29	None
3b11776d4db4e392eee4f1b226170bb4	M787V	22	None
3b11776d4db4e392eee4f1b226170bb4	M807R	50	None
3b11776d4db4e392eee4f1b226170bb4	G820A	32	None
3b11776d4db4e392eee4f1b226170bb4	Q824K	-3	None
3b11776d4db4e392eee4f1b226170bb4	R831Q	23	None
3b11776d4db4e392eee4f1b226170bb4	Y834C	47	None
3b11776d4db4e392eee4f1b226170bb4	R840H	16	None
3b11776d4db4e392eee4f1b226170bb4	R840C	38	None
3b11776d4db4e392eee4f1b226170bb4	R854K	15	None
3b11776d4db4e392eee4f1b226170bb4	R855H	44	None
3b11776d4db4e392eee4f1b226170bb4	R855C	61	None
3b11776d4db4e392eee4f1b226170bb4	D864N	22	None
3b11776d4db4e392eee4f1b226170bb4	V866M	9	None
3b11776d4db4e392eee4f1b226170bb4	V866E	47	None
3b11776d4db4e392eee4f1b226170bb4	I869M	18	None
3b11776d4db4e392eee4f1b226170bb4	R871G	32	None
3b11776d4db4e392eee4f1b226170bb4	T877A	23	None
3b11776d4db4e392eee4f1b226170bb4	T877S	21	None
3b11776d4db4e392eee4f1b226170bb4	V903M	1	None
3b11776d4db4e392eee4f1b226170bb4	P904H	51	None
3b11776d4db4e392eee4f1b226170bb4	G909E	49	None
67460a3a6b64e8b24f94789e9ed3df1d	R145W	47	0.2
67460a3a6b64e8b24f94789e9ed3df1d	P181L	58	0.0
67460a3a6b64e8b24f94789e9ed3df1d	L55Q	33	0.07
67460a3a6b64e8b24f94789e9ed3df1d	P59R	39	0.35
67460a3a6b64e8b24f94789e9ed3df1d	N193S	41	0.0
67460a3a6b64e8b24f94789e9ed3df1d	G196S	16	0.07
67460a3a6b64e8b24f94789e9ed3df1d	E197D	50	0.02
67460a3a6b64e8b24f94789e9ed3df1d	G183S	45	0.03
67460a3a6b64e8b24f94789e9ed3df1d	A207D	19	0.13
67460a3a6b64e8b24f94789e9ed3df1d	P212R	49	0.02
67460a3a6b64e8b24f94789e9ed3df1d	Y91D	57	0.0
67460a3a6b64e8b24f94789e9ed3df1d	H230P	6	0.16
67460a3a6b64e8b24f94789e9ed3df1d	H231R	16	0.15
67460a3a6b64e8b24f94789e9ed3df1d	G115D	67	0.03
67460a3a6b64e8b24f94789e9ed3df1d	R246Q	67	0.0
67460a3a6b64e8b24f94789e9ed3df1d	Q126R	55	0.34
e18f23d6455d12785dd28f65a7be41c6	V60L	38	0.0
e18f23d6455d12785dd28f65a7be41c6	M64I	53	0.0
e18f23d6455d12785dd28f65a7be41c6	I68T	36	0.0
e18f23d6455d12785dd28f65a7be41c6	I90M	56	0.0
e18f23d6455d12785dd28f65a7be41c6	S91G	51	0.0
e18f23d6455d12785dd28f65a7be41c6	G95R	65	0.0
e18f23d6455d12785dd28f65a7be41c6	K106I	61	0.0
e18f23d6455d12785dd28f65a7be41c6	P125L	39	0.02
12e9c9e4e2835c302e8ba615115edda3	H34D	17	0.19
12e9c9e4e2835c302e8ba615115edda3	H34N	-1	0.14
12e9c9e4e2835c302e8ba615115edda3	F48S	23	0.07
12e9c9e4e2835c302e8ba615115edda3	F48L	39	0.05
12e9c9e4e2835c302e8ba615115edda3	F49L	-1	0.24
12e9c9e4e2835c302e8ba615115edda3	F49S	13	0.15
12e9c9e4e2835c302e8ba615115edda3	V92L	37	0.04
738fcf1cc886f7cb2986f240c8108e08	C325G	53	0.03
738fcf1cc886f7cb2986f240c8108e08	W335S	30	0.44
870d8e710eb13a4ed9b604b14aa14070	P40S	58	0.0
870d8e710eb13a4ed9b604b14aa14070	S65T	-13	0.18
870d8e710eb13a4ed9b604b14aa14070	P146S	54	0.02
870d8e710eb13a4ed9b604b14aa14070	C202W	72	0.0
870d8e710eb13a4ed9b604b14aa14070	M296V	16	0.25
870d8e710eb13a4ed9b604b14aa14070	R342Q	51	0.05
7dd43312cd29a262acdc0517230bc5ca	T714I	21	0.0
7dd43312cd29a262acdc0517230bc5ca	V717I	14	0.02
7dd43312cd29a262acdc0517230bc5ca	V717F	23	0.04
7dd43312cd29a262acdc0517230bc5ca	L723P	29	0.0
7dd43312cd29a262acdc0517230bc5ca	E693Q	43	0.0
ce4b0aea6480c0597379c0b36970e4a5	E452K	84	0.0
ce4b0aea6480c0597379c0b36970e4a5	P478L	38	0.0
97f9c3eec0a6d79800e7e1ae20f37c86	F260Y	19	1.0
97f9c3eec0a6d79800e7e1ae20f37c86	L270F	37	0.04
97f9c3eec0a6d79800e7e1ae20f37c86	G219A	-14	0.53
97f9c3eec0a6d79800e7e1ae20f37c86	R294S	41	0.16
97f9c3eec0a6d79800e7e1ae20f37c86	A298V	-33	0.6
97f9c3eec0a6d79800e7e1ae20f37c86	V54M	48	0.02
97f9c3eec0a6d79800e7e1ae20f37c86	S182G	-10	0.31
97f9c3eec0a6d79800e7e1ae20f37c86	G68V	36	0.08
97f9c3eec0a6d79800e7e1ae20f37c86	G328S	7	0.64
97f9c3eec0a6d79800e7e1ae20f37c86	P335Q	42	0.27
97f9c3eec0a6d79800e7e1ae20f37c86	G227R	41	0.24
97f9c3eec0a6d79800e7e1ae20f37c86	L231H	51	0.03
97f9c3eec0a6d79800e7e1ae20f37c86	L363P	10	0.34
97f9c3eec0a6d79800e7e1ae20f37c86	Y370C	58	0.15
acd2f8aeec25e10fa4ba4244897a5a0a	R267P	41	0.01
acd2f8aeec25e10fa4ba4244897a5a0a	I439S	42	0.0
c1041377f469e786f23ffea316e5d5fa	A433P	28	0.01
c1041377f469e786f23ffea316e5d5fa	G358R	-30	0.54
c1041377f469e786f23ffea316e5d5fa	G169E	68	0.0
c1041377f469e786f23ffea316e5d5fa	R59W	66	0.0
c1041377f469e786f23ffea316e5d5fa	D349A	36	0.09
07c21a1405dbdf5208bb4eb9fe48ac0e	W64R	18	0.52
6b2e8f183e8bc0d7efc3e9933236616e	A129T	13	0.04
6b2e8f183e8bc0d7efc3e9933236616e	V142I	37	0.0
6b2e8f183e8bc0d7efc3e9933236616e	V50M	24	0.03
6b2e8f183e8bc0d7efc3e9933236616e	L75P	30	0.0
6b2e8f183e8bc0d7efc3e9933236616e	L78H	61	0.0
6b2e8f183e8bc0d7efc3e9933236616e	V91A	23	0.02
6b2e8f183e8bc0d7efc3e9933236616e	S97Y	4	0.05
6b2e8f183e8bc0d7efc3e9933236616e	Y98F	46	0.1
6b2e8f183e8bc0d7efc3e9933236616e	I104S	4	0.73
46fdbb6e9d6915cc06b8790220aa218e	S175R	75	0.0
6e77f0f7243adae026b9448251a1fea3	A129D	50	0.0
6e77f0f7243adae026b9448251a1fea3	R262Q	60	0.0
6e77f0f7243adae026b9448251a1fea3	S168R	14	0.34
6e77f0f7243adae026b9448251a1fea3	N10K	32	0.45
6e77f0f7243adae026b9448251a1fea3	S217R	36	0.14
6e77f0f7243adae026b9448251a1fea3	Y284C	45	0.0
6e77f0f7243adae026b9448251a1fea3	R139H	54	0.02
44d425029cdd45aa6beae2d617a42355	R35H	72	0.0
44d425029cdd45aa6beae2d617a42355	S453N	41	0.17
919200cbc3d1f02aaa43b717b6350ada	I304N	55	0.0
e3d2603875ca59b08a955455fc6a94e5	R259W	47	0.0
e3d2603875ca59b08a955455fc6a94e5	S135L	12	0.03
e3d2603875ca59b08a955455fc6a94e5	L139P	43	0.03
e3d2603875ca59b08a955455fc6a94e5	V151A	24	0.01
e3d2603875ca59b08a955455fc6a94e5	K285N	27	0.01
e3d2603875ca59b08a955455fc6a94e5	F171S	54	0.0
e3d2603875ca59b08a955455fc6a94e5	T350A	7	0.05
e3d2603875ca59b08a955455fc6a94e5	N314D	-23	0.96
e3d2603875ca59b08a955455fc6a94e5	Q188R	70	0.0
e3d2603875ca59b08a955455fc6a94e5	H319Q	65	0.01
e3d2603875ca59b08a955455fc6a94e5	R67C	-4	0.06
e3d2603875ca59b08a955455fc6a94e5	P183T	5	0.11
e3d2603875ca59b08a955455fc6a94e5	L74P	43	0.0
e3d2603875ca59b08a955455fc6a94e5	R333W	54	0.0
e3d2603875ca59b08a955455fc6a94e5	R231H	49	0.0
e3d2603875ca59b08a955455fc6a94e5	Y323D	66	0.01
d9e5dd14c6467148d18fb2abf6105536	D641V	47	0.0
d9e5dd14c6467148d18fb2abf6105536	G679S	36	0.03
d9e5dd14c6467148d18fb2abf6105536	I559N	43	0.02
d9e5dd14c6467148d18fb2abf6105536	V729I	28	0.04
d9e5dd14c6467148d18fb2abf6105536	R477H	71	0.0
7e9c0b3c11306a3463e3be6ebb98602d	V266M	2	0.0
7e9c0b3c11306a3463e3be6ebb98602d	R206P	26	0.03
7e9c0b3c11306a3463e3be6ebb98602d	P207R	42	0.0
7e9c0b3c11306a3463e3be6ebb98602d	G158V	28	0.01
f52818087d77bc608d414e3aea492d1b	G324E	78	0.0
f52818087d77bc608d414e3aea492d1b	V221M	27	0.03
87b9414226396abf5baa46dbd9de7fc6	V653A	14	0.78
87b9414226396abf5baa46dbd9de7fc6	T416P	52	0.0
87b9414226396abf5baa46dbd9de7fc6	G497S	38	0.0
87b9414226396abf5baa46dbd9de7fc6	V480D	60	0.01
87b9414226396abf5baa46dbd9de7fc6	I490L	-19	0.48
87b9414226396abf5baa46dbd9de7fc6	L236P	47	0.0
87b9414226396abf5baa46dbd9de7fc6	E384G	57	0.0
89e76b156357f6ff0eecfb8df7e5469a	R197H	72	0.0
89e76b156357f6ff0eecfb8df7e5469a	C18R	64	0.02
89e76b156357f6ff0eecfb8df7e5469a	D76N	59	0.01
89e76b156357f6ff0eecfb8df7e5469a	Q59L	46	0.04
b9bdc97b1d569bc1391a701daa2bee86	R314H	42	0.02
1d2765dd82f8314bd059cdb52c7a96f8	E80K	-3	0.79
b0555276c7996abdabc10bb3b61cb93f	G146R	64	0.01
b0555276c7996abdabc10bb3b61cb93f	Y212C	-21	0.1
b0555276c7996abdabc10bb3b61cb93f	A277E	46	0.02
b0555276c7996abdabc10bb3b61cb93f	A277V	32	0.03
65b4414413493471074bd11fe9e01b24	A98T	10	0.27
2b239eca5561cbf503f37016265269de	K88E	58	0.01
0fd5c0e36a6d142df4d7c828af5597d4	R138G	37	0.24
c963ffc82ee23d3bc6ebfc29559e8e41	A199T	-14	0.3
c963ffc82ee23d3bc6ebfc29559e8e41	T231A	0	0.03
c963ffc82ee23d3bc6ebfc29559e8e41	H292L	72	0.0
c963ffc82ee23d3bc6ebfc29559e8e41	R263G	20	0.06
c963ffc82ee23d3bc6ebfc29559e8e41	V167M	59	0.0
c963ffc82ee23d3bc6ebfc29559e8e41	H113D	5	1.0
3789ab974b87069e27ca8cb710aed338	T259I	42	0.0
3789ab974b87069e27ca8cb710aed338	S262P	67	0.0
3789ab974b87069e27ca8cb710aed338	K255E	43	0.0
d10def641d70700fcde5d45192c4f85c	R425C	47	0.08
d10def641d70700fcde5d45192c4f85c	R314C	41	0.21
d10def641d70700fcde5d45192c4f85c	R461W	54	0.05
d10def641d70700fcde5d45192c4f85c	G601V	65	0.0
d10def641d70700fcde5d45192c4f85c	E509A	24	0.16
b64b2f0e41400e69bff80c3bf7984a69	R329W	57	0.0
b64b2f0e41400e69bff80c3bf7984a69	E325K	42	0.1
3dfcebee438b0f6985cc3cee3de4c2c8	D103N	52	0.03
3dfcebee438b0f6985cc3cee3de4c2c8	S74I	24	0.11
3dfcebee438b0f6985cc3cee3de4c2c8	I44M	-13	0.08
3dfcebee438b0f6985cc3cee3de4c2c8	R146H	60	0.01
3dfcebee438b0f6985cc3cee3de4c2c8	S120R	25	0.83
3dfcebee438b0f6985cc3cee3de4c2c8	T159K	27	0.3
3dfcebee438b0f6985cc3cee3de4c2c8	R128C	74	0.0
231b3eb8d4f80784d7f2ca693ef88a91	R416C	43	0.0
231b3eb8d4f80784d7f2ca693ef88a91	R440H	70	0.01
231b3eb8d4f80784d7f2ca693ef88a91	Y64S	40	0.03
231b3eb8d4f80784d7f2ca693ef88a91	P342T	20	0.06
231b3eb8d4f80784d7f2ca693ef88a91	R347H	41	0.03
231b3eb8d4f80784d7f2ca693ef88a91	R358Q	-28	0.34
231b3eb8d4f80784d7f2ca693ef88a91	S106P	14	0.27
231b3eb8d4f80784d7f2ca693ef88a91	R496C	73	0.01
231b3eb8d4f80784d7f2ca693ef88a91	H373L	58	0.0
0a2903863c13ee87c927d6bf41596ab3	G276R	74	0.0
0a2903863c13ee87c927d6bf41596ab3	L175E	36	0.36
0a2903863c13ee87c927d6bf41596ab3	C177R	56	0.32
0a2903863c13ee87c927d6bf41596ab3	G308E	76	0.0
0a2903863c13ee87c927d6bf41596ab3	R209W	65	0.0
0a2903863c13ee87c927d6bf41596ab3	S375F	14	0.44
c4dc717b15c3a401368422bb7560f403	S120G	56	0.02
721e404ca2cd7624df86d55e9c2c6162	E180K	65	0.02
e394364b14d375232eb4508a0caca8a6	G502R	9	0.53
c67e2ccd812257ea627fed3df6811eec	D42H	75	0.0
c67e2ccd812257ea627fed3df6811eec	D42G	65	0.0
c67e2ccd812257ea627fed3df6811eec	R41Q	70	0.0
45ccb91d3facd3a34db3fc930f7264a1	F152I	-12	0.4
45ccb91d3facd3a34db3fc930f7264a1	G41R	51	0.05
45ccb91d3facd3a34db3fc930f7264a1	G170R	26	0.13
45ccb91d3facd3a34db3fc930f7264a1	I244T	36	0.01
45ccb91d3facd3a34db3fc930f7264a1	S187F	56	0.0
45ccb91d3facd3a34db3fc930f7264a1	G82E	73	0.0
19dceb6bf53d595f9d3382252cd9ab7a	A458T	40	0.03
19dceb6bf53d595f9d3382252cd9ab7a	A465V	0	0.2
19dceb6bf53d595f9d3382252cd9ab7a	R466C	23	0.16
19dceb6bf53d595f9d3382252cd9ab7a	R466H	27	0.21
19dceb6bf53d595f9d3382252cd9ab7a	R466L	35	0.34
19dceb6bf53d595f9d3382252cd9ab7a	R466S	35	0.3
5bbc20c4dea6f07c91a2be6ee90af456	Y413C	57	0.01
5bbc20c4dea6f07c91a2be6ee90af456	Y438N	41	0.02
5bbc20c4dea6f07c91a2be6ee90af456	F409C	36	0.01
5bbc20c4dea6f07c91a2be6ee90af456	R159W	77	0.0
14a1e956c20d36ffe9ae13c578b55d47	S374P	-11	0.14
14a1e956c20d36ffe9ae13c578b55d47	E54K	44	0.01
