# Supplementary material for: Disease-related mutations predicted to impact protein function
Source: BMC Genomics. 2012 Jun 18;13(Suppl 4):S11. doi: 10.1186/1471-2164-13-S4-S11 (PMC3394413; doi:10.1186/1471-2164-13-S4-S11)
Supplement: Additional file 2 — Mutation and sequence data. Archive of the five different mutant sets used in this study separated by SNAP/SIFT and PhD-SNP predictions including the protein wild type sequences. [file 1471-2164-13-S4-S11-S2.zip › disease_related_PhDSNP.csv]

seq_md5	mut	PhDSNP
beb150c521b76085a1ca4593005e60e8	F62S	Disease
7a0f42ff2794611b9094454b87398035	I330M	Neutral
7f92278498a105fffa782a04873e8dd9	E404Q	Neutral
7f92278498a105fffa782a04873e8dd9	W460C	Disease
41dd67dafde62ab3359452c471b4c55d	F151L	Disease
a25c026a92cecf51298f21cd79af8b4f	R355H	Neutral
65687f17ae7bdd358300700895cc5d08	K35N	Disease
65687f17ae7bdd358300700895cc5d08	D151N	Disease
8300d0c17bd91630b8486e1e028197f5	P253R	Disease
8300d0c17bd91630b8486e1e028197f5	S252W	Disease
748f6b10c5dde41104a65b1c6524a903	R129G	Neutral
918da8138836060ac688696f45cb85b5	R46Q	Disease
04e3640709b488c6661ea3d3fa2c4ddb	Q286H	Neutral
af7b23430ae1aae11fae1014eaef2169	I384M	Neutral
af7b23430ae1aae11fae1014eaef2169	I188T	Neutral
af7b23430ae1aae11fae1014eaef2169	S342G	Neutral
1a61a25265eaa137f9debe5e95b2d90f	Q74R	Disease
4264911e07121c68e8a9524d61f61c64	P209S	Neutral
6548a654acd662d7e241d8396df25c36	D98A	Neutral
6548a654acd662d7e241d8396df25c36	L100S	Disease
6548a654acd662d7e241d8396df25c36	T96A	Disease
92c7601258a62e148e9d66094f117d3d	F1036S	Disease
8370ab1a731e965aa870d76ec334d302	E147K	Disease
8370ab1a731e965aa870d76ec334d302	G19S	Disease
b564ab9be40a80dbb66c267bf8d993aa	L580R	Disease
49ea3500cc8558b10370d65e5dde5d95	L662H	Neutral
8abafdfd9de8093b4e5871853cab771b	S247L	Neutral
fd20a7f382d748a2842d7464e843de5c	E171Q	Disease
23147acd09ffe9915ea2e0f47af1326a	V591M	Neutral
374326ca1f1d26484cba50f8a810d9f8	R142K	Disease
72a77901783b5049957f816d989caee0	R31Q	Disease
72a77901783b5049957f816d989caee0	I275M	Neutral
41300a313910aac83b135185ed28543f	D200N	Neutral
b15e2ec45ffa84a6010fb5270080d87e	R137Q	Neutral
06f2bded3ad773328c4b005322e66a4c	R303Q	Neutral
fd5a059af04ceeb3be7ca61ec22280eb	R961W	Neutral
fd5a059af04ceeb3be7ca61ec22280eb	N1007S	Neutral
3d2dfdf3c586ba722e1d4d2688e63d1d	R376H	Neutral
1e4060d0917b24edc737bcfaceeb2cfa	T157I	Neutral
1e4060d0917b24edc737bcfaceeb2cfa	Q931P	Disease
99c9eb58ef546a43d5d1bacf41457fdf	G76S	Disease
99c9eb58ef546a43d5d1bacf41457fdf	R71T	Disease
20ff2a8db17319c9f8df420384c427e5	E93K	Neutral
20ff2a8db17319c9f8df420384c427e5	S44P	Neutral
7715ca581a5a91ace31d16fa947aaa5d	M1T	Neutral
426f309d3005efbd1ae44c9b751e7b4e	G56S	Neutral
ca49c7364a44c2b55dedc95da161eb4d	C61Y	Disease
0c903aed0cda8b46ab79c351155a511c	Y60N	Disease
3fa296e2519f898311fa8a066507e29f	R287Q	Disease
4ccdcd666660897774a809b9a63dc78f	H888R	Disease
93bfde653e8a5aa05460d40b438a0809	R212H	Disease
93bfde653e8a5aa05460d40b438a0809	R302H	Disease
178b14b19c9eb20eb42f10e1aabc83da	A607T	Neutral
178b14b19c9eb20eb42f10e1aabc83da	L71P	Disease
485562d1d482efd2d141fd3c36c1a084	N141S	Disease
485562d1d482efd2d141fd3c36c1a084	H177N	Disease
485562d1d482efd2d141fd3c36c1a084	L50P	Disease
36d07eea85856582709271d29d51b5e7	A15T	Neutral
cfc6cf53348ca6db7a06679f9509b57f	L30P	Disease
cfc6cf53348ca6db7a06679f9509b57f	S243F	Disease
d29e4795ee05765734e3dbafaf442e12	R367H	Disease
a080409bdba4b92e55a8c720b77de0af	G23E	Disease
e54ffb97af79706c6aad7a3a0d4769d9	P38L	Disease
e54ffb97af79706c6aad7a3a0d4769d9	A45V	Neutral
bf2cdd987811cef255eb0634341f2016	E747G	Disease
31a27f24e9cadad057418e549dec6a72	S280F	Disease
31a27f24e9cadad057418e549dec6a72	S280L	Disease
0fd2e2156661d97505e6f7ab5cc4252d	R254W	Disease
c30acc02e15516892dced70b9af37f1a	P529S	Neutral
505da572a73b69f8accd95427bc43ec3	K35N	Disease
505da572a73b69f8accd95427bc43ec3	D151N	Disease
4bb9eaf0e37db71d46c8305f82162387	K78E	Neutral
5fcafd869a5a794742e5d699000e29f8	R409Q	Disease
b6d8e3a5017163d5449cf4be1b5f4d0f	C78R	Disease
fa38085049000e392f731b053a5505f4	C119G	Disease
bd016e54aded1a7e606f0bfcd8920150	Q1007E	Neutral
bd016e54aded1a7e606f0bfcd8920150	N1065K	Neutral
27e3f22c10712de7d1f55651ff5cde1a	R405K	Neutral
27e3f22c10712de7d1f55651ff5cde1a	S198C	Neutral
eca88c6f1c7fd6b89b04000db75c2c07	A211V	Neutral
a4ac8e3dfc104265600f1930652ff66e	R324C	Disease
a4ac8e3dfc104265600f1930652ff66e	R341C	Disease
f6ce46fae9650d53b5dc8c72413f7f6b	E272D	Neutral
6f5fc405b2e7e00a72fcdf7695779fb2	K321E	Neutral
4ffc5a6594cfbf53792f9e3a8fc4dd20	F361C	Neutral
7fcbbdc6f97d73587e959f6331bf4358	P253R	Disease
7fcbbdc6f97d73587e959f6331bf4358	S252W	Disease
aa54d598963d5bb40844b946bb7dc728	P132S	Disease
4b382480d244513c8c0932bbcd4e79fb	A149S	Neutral
3da49aefc135e217e08329d38e1cab6b	G299R	Disease
3da49aefc135e217e08329d38e1cab6b	G299W	Disease
a3abd89638cd47988bd2a53985f7f6fc	I188F	Disease
a3abd89638cd47988bd2a53985f7f6fc	E189K	Disease
a3abd89638cd47988bd2a53985f7f6fc	D63V	Neutral
a3abd89638cd47988bd2a53985f7f6fc	G146R	Disease
fb74f4fb73564c4403995187c83e66c0	R200H	Disease
3d642429d6573312a882f73e7da07a41	D493Y	Neutral
201d948ea3589c134f1a80b717ceab69	E34K	Neutral
44fb12dbe1a9cc1b5d6b8804bfee6d3e	M1I	Neutral
44fb12dbe1a9cc1b5d6b8804bfee6d3e	L64P	Disease
44fb12dbe1a9cc1b5d6b8804bfee6d3e	D379N	Neutral
901b452d21a42bf343277e9b90275a63	P88S	Disease
901b452d21a42bf343277e9b90275a63	A96S	Disease
6ccda39d664fa4ae15f09cfbb92b36c4	I87N	Neutral
282a08bbf7b3ed4a6f43fb018e6e785e	D488A	Disease
bffe28f8aa424873f7864a842f842f72	K240N	Neutral
c80e28992c7dc1a5c86984e4f78be07e	T199M	Disease
e855d2b1a5703611f79ea65ce6f048da	S236L	Disease
b90c1c843a53ed2fe39207ec253a6261	S433L	Neutral
337571304c4f77ac5f097ae87c5e47fe	A9D	Disease
82623163dd14001ea14d53df0ab1beaa	P928H	Neutral
82623163dd14001ea14d53df0ab1beaa	G725C	Disease
f155976b573156ef839a58c9badc9ffb	G993V	Disease
128b37ea15b2098560b7bb6225871946	R41C	Disease
c9fa166decc7f0a5ceeb12680cb1ce09	I880L	Neutral
c9fa166decc7f0a5ceeb12680cb1ce09	S424C	Neutral
cfaed7d0a0bf241fa47aa484e92e45ae	G141R	Neutral
cfaed7d0a0bf241fa47aa484e92e45ae	T84I	Disease
97e0e0745bff566060a0666526224873	E180G	Disease
97e0e0745bff566060a0666526224873	V95A	Disease
97e0e0745bff566060a0666526224873	D175N	Disease
a185daf8c1730b9aeb4957e3716e4911	L510R	Disease
d397712ba7a2044e69d7fd843f0c317a	F2314L	Disease
d397712ba7a2044e69d7fd843f0c317a	Y2334N	Disease
d397712ba7a2044e69d7fd843f0c317a	R2310K	Disease
d397712ba7a2044e69d7fd843f0c317a	F2304L	Disease
d397712ba7a2044e69d7fd843f0c317a	P2301T	Disease
d397712ba7a2044e69d7fd843f0c317a	H2309P	Disease
d397712ba7a2044e69d7fd843f0c317a	H2309R	Disease
d397712ba7a2044e69d7fd843f0c317a	R2310G	Disease
c8c6ec9441fcbcff8c3f32765426dafc	E262K	Disease
c8c6ec9441fcbcff8c3f32765426dafc	S151A	Neutral
1dbf6346758ec00cb648baf3e8f1fabe	F962S	Disease
1dbf6346758ec00cb648baf3e8f1fabe	L469P	Disease
03b25cc9b56b673bb3a130bae4f3336e	M9I	Neutral
03b25cc9b56b673bb3a130bae4f3336e	Y170C	Disease
2694c196b0a72f5bc3506d4abe58bb61	V542M	Neutral
59a2edf37715c8b6938de3071cd146e1	K340R	Disease
59a2edf37715c8b6938de3071cd146e1	G418E	Disease
59a2edf37715c8b6938de3071cd146e1	S94I	Disease
7709714a42d57a1b309519ec164396a3	R5H	Disease
7709714a42d57a1b309519ec164396a3	G300R	Disease
5f01477836d8ec0393c83f9635f7adbf	H784Y	Disease
5f01477836d8ec0393c83f9635f7adbf	R84Q	Neutral
407ec71deb7cfefc4974c48f81bb0080	S413P	Disease
407ec71deb7cfefc4974c48f81bb0080	R228Q	Disease
407ec71deb7cfefc4974c48f81bb0080	P229Q	Disease
2421fd0e970d2164029a89de9b0f8117	S85C	Neutral
7c70ba1d36e2a071b194f662aeb256d0	G289E	Disease
ab4e54ea3e84a20e2b7e8f8759e34b60	H23Y	Neutral
c7ee9f214308008ea7fc151302800c1e	E210K	Disease
c7ee9f214308008ea7fc151302800c1e	G199A	Neutral
c7ee9f214308008ea7fc151302800c1e	P679L	Neutral
c7ee9f214308008ea7fc151302800c1e	K207Q	Neutral
c7ee9f214308008ea7fc151302800c1e	R450C	Neutral
656b4bd3975f0b2751d662c8915515ad	R97C	Neutral
780c0b858e6b94c8d701d25a3ad7a4ee	F75S	Disease
780c0b858e6b94c8d701d25a3ad7a4ee	M91T	Disease
780c0b858e6b94c8d701d25a3ad7a4ee	F74S	Disease
780c0b858e6b94c8d701d25a3ad7a4ee	H232N	Disease
40b0a5b730bfc93bb216e6ef8344eceb	S247W	Disease
40b0a5b730bfc93bb216e6ef8344eceb	R214W	Disease
40b0a5b730bfc93bb216e6ef8344eceb	A306T	Disease
40b0a5b730bfc93bb216e6ef8344eceb	R207Q	Disease
40b0a5b730bfc93bb216e6ef8344eceb	R207W	Disease
40b0a5b730bfc93bb216e6ef8344eceb	Y284C	Disease
d8b96a0e8a776b6c123587b3eea8f23d	K5N	Neutral
d8b96a0e8a776b6c123587b3eea8f23d	R115P	Disease
7aa1c93cde797015455e7b3eb826e2c0	T145M	Neutral
7aa1c93cde797015455e7b3eb826e2c0	S239T	Neutral
8873f0c13b74d80bce70dd800dcab8e2	A85V	Neutral
6a3c4e880657514cb397541b39488dd1	R218C	Disease
6a3c4e880657514cb397541b39488dd1	Y81H	Disease
6a3c4e880657514cb397541b39488dd1	R218H	Neutral
6a3c4e880657514cb397541b39488dd1	C223R	Disease
6a3c4e880657514cb397541b39488dd1	C225R	Disease
82d558b6b30ed4e47dfe1e69afe04bc8	N819S	Neutral
82d558b6b30ed4e47dfe1e69afe04bc8	V790M	Disease
4b7cffcaf455e9f40943f3c3ead575bb	A375V	Neutral
428cf33f70b2b2ce4185d89a3cae765d	P604S	Neutral
e63bfd9a25f9771ffbaf5c199dd76a14	E368K	Disease
e63bfd9a25f9771ffbaf5c199dd76a14	R369Q	Neutral
e63bfd9a25f9771ffbaf5c199dd76a14	R465W	Disease
e63bfd9a25f9771ffbaf5c199dd76a14	R369W	Disease
94fcd063b510d35bc797bd125caf387d	G40S	Neutral
e2c6d4144b5cbdc78f5e846512c8533c	K77E	Neutral
e2c6d4144b5cbdc78f5e846512c8533c	W48R	Disease
e2c6d4144b5cbdc78f5e846512c8533c	M1V	Neutral
27b33f9abd2354be626c941d39351396	D21H	Disease
07bc4395a7bacf678287cffc95377d6b	E25K	Neutral
07bc4395a7bacf678287cffc95377d6b	A294P	Disease
bdd62b66c78d5075d7113d462df90442	P111L	Disease
5edbaa4511314e0f223898fff515467e	R46Q	Disease
3ae84ec2705e6f92731a7e72ab3af59c	S156P	Disease
3ae84ec2705e6f92731a7e72ab3af59c	L6P	Neutral
8b5ee1683e72132eedcde3c399ae8118	A82E	Neutral
ddf40e2756a9279f0d244e8f5d4388d0	R141W	Neutral
5037052b50802065e32179df8a61cd63	G74D	Disease
37c47cd8ef3be3ff192f070e0f4a808b	P63H	Neutral
37c47cd8ef3be3ff192f070e0f4a808b	G325R	Disease
37c47cd8ef3be3ff192f070e0f4a808b	V444E	Disease
62c353e5db3397d791df11b6a2af10f8	A279S	Neutral
9c06cc701a252da843ad4cfc4f59667f	L365F	Neutral
e4da21dde1dd0b6fb6d84351ad987b88	M438I	Neutral
e4da21dde1dd0b6fb6d84351ad987b88	V389L	Neutral
c949ac9b4ad1f54b505f8275bc5f7010	S86F	Disease
c7a08a1ebfafc3b5ecf23f838d377271	H236N	Neutral
41fd41c5029f43635fdc92e45a7dae19	R166W	Neutral
41fd41c5029f43635fdc92e45a7dae19	C492W	Disease
1ebe90be96d37a7f8aec0cc5f0307a10	T75R	Disease
1ebe90be96d37a7f8aec0cc5f0307a10	N216H	Disease
1ebe90be96d37a7f8aec0cc5f0307a10	R67W	Disease
1ebe90be96d37a7f8aec0cc5f0307a10	P186L	Disease
1ebe90be96d37a7f8aec0cc5f0307a10	D172N	Disease
1ebe90be96d37a7f8aec0cc5f0307a10	V302M	Disease
1ebe90be96d37a7f8aec0cc5f0307a10	G300V	Disease
a6e42c45a52fc794576989e9e7d80243	P474L	Neutral
7e71fab07bb006ec16bdfbc2b0fde0b5	C83R	Disease
107ed8d63849ddbd3d66dd1f3c0a836a	A296T	Neutral
107ed8d63849ddbd3d66dd1f3c0a836a	A158T	Neutral
107ed8d63849ddbd3d66dd1f3c0a836a	T552M	Neutral
107ed8d63849ddbd3d66dd1f3c0a836a	G365R	Neutral
d30eee892b1e782e0a9102b087ff4859	G31R	Disease
c184d2120fedcd05e3d21088295613ea	G71D	Disease
c184d2120fedcd05e3d21088295613ea	C70R	Disease
c184d2120fedcd05e3d21088295613ea	R59G	Neutral
c184d2120fedcd05e3d21088295613ea	C78Y	Disease
3dbdf2c291337a30dcf5ba923b218ee4	V48M	Disease
0d99ea64aea10e16e68ea12154b2915c	G35E	Disease
d68c9dec2a606040c33da0721b816bdd	R212H	Disease
d68c9dec2a606040c33da0721b816bdd	R302H	Disease
871526d4be2e30c50e51f8cf20985501	R696W	Disease
46bcf10def9ea2aeb0594de4cda460bf	V379L	Disease
46bcf10def9ea2aeb0594de4cda460bf	N216S	Disease
46bcf10def9ea2aeb0594de4cda460bf	Y277N	Neutral
4b5e1357c57d0815f06e2dcd79d39c06	T190N	Neutral
47ce93fffee67ba57b9f5a163b55524a	Y149S	Disease
47ce93fffee67ba57b9f5a163b55524a	L143P	Disease
dfb43da4503592b14ab31b7fce2af325	Q221R	Neutral
208d003081d389a2d3034beb418e8829	M229L	Neutral
6a96f90ee834148ab2acf714846fbc4a	Q326W	Neutral
432c438e6fc5b415c3dea8825f4e2dd2	V221L	Neutral
260e9ff96c9af45798c5a7a4b2654141	T217I	Disease
260e9ff96c9af45798c5a7a4b2654141	N215H	Disease
260e9ff96c9af45798c5a7a4b2654141	L349P	Disease
260e9ff96c9af45798c5a7a4b2654141	N215K	Disease
260e9ff96c9af45798c5a7a4b2654141	C241S	Disease
260e9ff96c9af45798c5a7a4b2654141	C388F	Disease
7ff66cf114e7c2af95b091fdb1b73bc1	D129Y	Disease
5b4e2cb4d34ebd0e312558d93cd64848	E50D	Neutral
a089b2c7299cc2fe2e81fcfb56e9e186	R622H	Neutral
a089b2c7299cc2fe2e81fcfb56e9e186	L254P	Disease
a089b2c7299cc2fe2e81fcfb56e9e186	L1039F	Neutral
e02796b948edfe05b66df64b112a49a6	G1046R	Neutral
3169ce56d9b6c9674af2a9ac581d7080	K35N	Disease
3169ce56d9b6c9674af2a9ac581d7080	D151N	Disease
be5d79d89bed00f3e2a69ba09b25532b	P72R	Neutral
be5d79d89bed00f3e2a69ba09b25532b	R248Q	Disease
be5d79d89bed00f3e2a69ba09b25532b	R175H	Disease
be5d79d89bed00f3e2a69ba09b25532b	G245S	Disease
be5d79d89bed00f3e2a69ba09b25532b	S241F	Disease
b4320126434125c206647167f3c941f5	Y163C	Disease
b4320126434125c206647167f3c941f5	M1L	Neutral
fa54b8425c9e867258d33389833c4613	R14W	Disease
fa54b8425c9e867258d33389833c4613	R69H	Neutral
fa54b8425c9e867258d33389833c4613	R219S	Disease
4447d33504314b13d454c3fd1cdb34e2	D44N	Disease
5d7922adb193213933007db432fa9622	R251H	Disease
5d7922adb193213933007db432fa9622	A257T	Disease
5d7922adb193213933007db432fa9622	A179T	Disease
5d7922adb193213933007db432fa9622	R119H	Disease
5d7922adb193213933007db432fa9622	R266Q	Neutral
5d7922adb193213933007db432fa9622	G206R	Disease
5d7922adb193213933007db432fa9622	R119G	Disease
5d7922adb193213933007db432fa9622	G206W	Disease
850feaad6905f4cc2a8fd2036b6b37ba	R88W	Disease
850feaad6905f4cc2a8fd2036b6b37ba	G201E	Disease
850feaad6905f4cc2a8fd2036b6b37ba	D134V	Disease
850feaad6905f4cc2a8fd2036b6b37ba	A196S	Neutral
850feaad6905f4cc2a8fd2036b6b37ba	I135K	Disease
850feaad6905f4cc2a8fd2036b6b37ba	R184H	Disease
850feaad6905f4cc2a8fd2036b6b37ba	G108D	Disease
850feaad6905f4cc2a8fd2036b6b37ba	H144P	Disease
850feaad6905f4cc2a8fd2036b6b37ba	M1I	Neutral
46a59a3a0358cfb5831472596b1b4632	S46I	Disease
b8cc1bfb130f1daae0c419d71a3a03e1	P240L	Neutral
b8cc1bfb130f1daae0c419d71a3a03e1	R301Q	Neutral
4772061f2f7fc3a0fa47164f5ccc52cc	F1736L	Neutral
4772061f2f7fc3a0fa47164f5ccc52cc	R1090L	Disease
4772061f2f7fc3a0fa47164f5ccc52cc	S1087L	Disease
8e53f9f8680847b42cd07e310a14ad04	R35W	Disease
a554572368b7ca076e5ea7571c5bedcd	M46I	Neutral
83f3808bbb72599b946625a423584a82	G374E	Disease
83f3808bbb72599b946625a423584a82	G156D	Disease
22479ab86acf99ff423606c7b93935cb	R347Q	Neutral
22479ab86acf99ff423606c7b93935cb	G102S	Disease
22479ab86acf99ff423606c7b93935cb	S250F	Disease
22479ab86acf99ff423606c7b93935cb	P47H	Disease
22479ab86acf99ff423606c7b93935cb	F309L	Neutral
22479ab86acf99ff423606c7b93935cb	S147R	Disease
22479ab86acf99ff423606c7b93935cb	A275T	Disease
22479ab86acf99ff423606c7b93935cb	L408I	Neutral
22479ab86acf99ff423606c7b93935cb	A91V	Disease
aaebbedbee789da047e9e55b3060315e	P87S	Neutral
4305e7ff2fb6cd7d186e24b81cb109a8	A7V	Neutral
4305e7ff2fb6cd7d186e24b81cb109a8	A33P	Disease
4305e7ff2fb6cd7d186e24b81cb109a8	A9V	Neutral
1674036adfae308932c5dab00c5d93fa	I130T	Neutral
1674036adfae308932c5dab00c5d93fa	T106P	Disease
6ab071a86703957b3ab8fb950f1ab5bf	S163R	Disease
684f292d84a1a892d5ed5d1cac621eb0	G392R	Disease
684f292d84a1a892d5ed5d1cac621eb0	H338R	Disease
684f292d84a1a892d5ed5d1cac621eb0	S49P	Disease
684f292d84a1a892d5ed5d1cac621eb0	S52R	Disease
684f292d84a1a892d5ed5d1cac621eb0	G392E	Disease
596023fe8f4784e8627b57201347595f	V247M	Disease
fa497f0fccc30e9049ea2eebf1e71af2	R67C	Disease
486ab70602ad4052a63eed6639ca4868	D307H	Disease
486ab70602ad4052a63eed6639ca4868	L167H	Disease
486ab70602ad4052a63eed6639ca4868	R33Q	Disease
8f53e379afb90f19b6c860b1c1a371f3	P1099S	Neutral
eb6c0b2dfbd3dc81dd03ef559027fe9b	R24P	Disease
eb6c0b2dfbd3dc81dd03ef559027fe9b	V126D	Disease
1ac243486ca85ab0f0055181305cf4bb	G157R	Disease
7abb233d12446683efc971c53d628a95	N10Y	Disease
e158b74570213a3a579c9207f39788c0	E427Q	Neutral
e158b74570213a3a579c9207f39788c0	A199V	Disease
01b5c316d94e11a8e856b467fd136927	R191Q	Disease
9a8f898f19ca269b7d3f8c6462ee4cf3	S147F	Neutral
5f081dfe8dea7ec44e30f961966e834d	P29L	Disease
5f081dfe8dea7ec44e30f961966e834d	D57N	Disease
801e434982ed5f60e7f8dd74ce02283e	P121L	Neutral
40b59efff1178c2ded3e417f6a1cc6dc	R196H	Neutral
40b59efff1178c2ded3e417f6a1cc6dc	R119W	Disease
1d5f6ede90cba89890576b7b8123b21d	D165G	Disease
1d5f6ede90cba89890576b7b8123b21d	R103W	Disease
2f5ca1db415b36fe463e6475f499a36d	V33I	Disease
514168bf9f8c05242a9cc5fc97e793a0	G185C	Neutral
8976d6808030ecab7ff9f01d1c278a71	A326T	Neutral
b4c79dc2c117aa613c8b30bdae463e68	T354A	Neutral
b4c79dc2c117aa613c8b30bdae463e68	L785M	Neutral
11b51df5ed54d6d1dd7d7a75bb1921b5	R490Q	Disease
11b51df5ed54d6d1dd7d7a75bb1921b5	R572Q	Disease
11b51df5ed54d6d1dd7d7a75bb1921b5	P319L	Neutral
11b51df5ed54d6d1dd7d7a75bb1921b5	S86F	Disease
eef44ff0296d681a5e0340a4813e6d4d	S662G	Disease
eef44ff0296d681a5e0340a4813e6d4d	L823V	Neutral
51ebe2835aede4365a91aa03ce123c24	I691T	Neutral
51ebe2835aede4365a91aa03ce123c24	G618A	Neutral
9bdb8e64add265216ea1c45b49764b4f	V310I	Neutral
9bdb8e64add265216ea1c45b49764b4f	W321R	Disease
c375a47a6c643dc642fe9544bff588f2	A365E	Disease
c375a47a6c643dc642fe9544bff588f2	W446S	Disease
c375a47a6c643dc642fe9544bff588f2	R67C	Disease
41f8b1b127fc3b813ff259df521f7419	S105P	Neutral
41f8b1b127fc3b813ff259df521f7419	C40G	Disease
41f8b1b127fc3b813ff259df521f7419	L150P	Disease
41f8b1b127fc3b813ff259df521f7419	N48K	Disease
41f8b1b127fc3b813ff259df521f7419	M120K	Neutral
92a79c245d4bb16f621d2443d37dd5af	P37H	Disease
92a79c245d4bb16f621d2443d37dd5af	R105S	Disease
92a79c245d4bb16f621d2443d37dd5af	L89V	Disease
92a79c245d4bb16f621d2443d37dd5af	L142P	Disease
92a79c245d4bb16f621d2443d37dd5af	R117C	Disease
92a79c245d4bb16f621d2443d37dd5af	A28S	Disease
92a79c245d4bb16f621d2443d37dd5af	N58K	Disease
06945449b1e7fe5de90d891644a29e33	A341V	Neutral
06945449b1e7fe5de90d891644a29e33	Q256K	Disease
06945449b1e7fe5de90d891644a29e33	A341E	Disease
06945449b1e7fe5de90d891644a29e33	H385P	Disease
94a71955e72cd84478bff17b9280e735	E667Q	Neutral
743ec05096b0a3a13edede9bde00b8d8	R674H	Neutral
e59460b058a24825c442d95033ba33ed	L27F	Neutral
78c6d601f9e99c5a1eaf0839908056c0	G8R	Disease
78c6d601f9e99c5a1eaf0839908056c0	R37S	Disease
78c6d601f9e99c5a1eaf0839908056c0	R53C	Disease
548458ebacb8a361e1992149e788ea5a	R46Q	Disease
abcbc528e9cee032adf200270effd5ed	S779C	Neutral
d0899c0e8db8e72a19abd172f5ad7f45	V716M	Neutral
0e95af526d4b5de85d8c36e8fedb36cb	P13S	Neutral
0e95af526d4b5de85d8c36e8fedb36cb	S8R	Neutral
0e95af526d4b5de85d8c36e8fedb36cb	S12L	Neutral
0e95af526d4b5de85d8c36e8fedb36cb	L23Q	Neutral
0e95af526d4b5de85d8c36e8fedb36cb	P76T	Neutral
189edc2d0ad3dff2b6d26a9e2c32ed86	R144C	Disease
189edc2d0ad3dff2b6d26a9e2c32ed86	L208V	Neutral
189edc2d0ad3dff2b6d26a9e2c32ed86	I359L	Neutral
288591039740a1472a10e88246bcc2ec	M1L	Neutral
963afe9adcab0f07b440bd04f537f395	L162P	Disease
963afe9adcab0f07b440bd04f537f395	M1T	Neutral
101c756b6097b2d701cded4eb2e91081	G2026R	Neutral
101c756b6097b2d701cded4eb2e91081	A569D	Neutral
8004db48ebecb182990517b7b75f4dcb	A62T	Neutral
2f169ebb9491eae84d956d53657c3a3b	D149A	Disease
2f169ebb9491eae84d956d53657c3a3b	E64D	Neutral
2f169ebb9491eae84d956d53657c3a3b	A104T	Disease
2f169ebb9491eae84d956d53657c3a3b	M26I	Disease
2f169ebb9491eae84d956d53657c3a3b	E163K	Disease
2f169ebb9491eae84d956d53657c3a3b	L166P	Disease
802afd7402997cbfa2a2cb6424b8107a	R211Q	Neutral
802afd7402997cbfa2a2cb6424b8107a	M133T	Neutral
c0d225befa719e5ebaf8fe0b517e6902	F1165S	Disease
bb10361537310f1fc0f63735ee2636e5	G137S	Disease
955a0b1f912681537125328f43c515c6	P118L	Neutral
486fd3e4d346a6b460d882142866d687	R60Q	Neutral
edb9377bd0c1b4c0e90341abbe3e126c	A48F	Disease
edb9377bd0c1b4c0e90341abbe3e126c	V147M	Disease
16c6e5af4b527e8a94a1cadb8d6ee188	E285Q	Disease
16c6e5af4b527e8a94a1cadb8d6ee188	R136W	Disease
16c6e5af4b527e8a94a1cadb8d6ee188	V264M	Neutral
16c6e5af4b527e8a94a1cadb8d6ee188	V402I	Neutral
ec00cb84ecf97297684053203ff11212	R221W	Disease
8589c80be52b2053b554f569daf8283e	K273N	Neutral
a29e860c65e55e66ade5f9f8e05310f6	A85S	Neutral
a29e860c65e55e66ade5f9f8e05310f6	S232T	Neutral
89bc957736559f16151682bfda94dbbb	C553F	Disease
fa319b1254943655021b53a0e34df6e1	M1T	Neutral
fa319b1254943655021b53a0e34df6e1	W4S	Disease
2b13dd1e974494a8edcbc2dde0d9df98	R220K	Disease
91060c54501155fe746e7c89f9bfb855	C522Y	Disease
91060c54501155fe746e7c89f9bfb855	I405T	Disease
91060c54501155fe746e7c89f9bfb855	G150S	Disease
91060c54501155fe746e7c89f9bfb855	S191F	Neutral
91060c54501155fe746e7c89f9bfb855	P46L	Disease
91060c54501155fe746e7c89f9bfb855	E781K	Disease
5461dfd5587d4ec3bf19b72a76447942	N94S	Disease
5461dfd5587d4ec3bf19b72a76447942	C32R	Disease
5461dfd5587d4ec3bf19b72a76447942	A76G	Disease
5461dfd5587d4ec3bf19b72a76447942	V65A	Neutral
09bdcd9d92cce1314e9af050d8e3a036	S1484L	Disease
0d81bfd4435af30331cdaa86f93541a4	R39C	Neutral
950a9f261076baab13c515a1708ec586	T45R	Disease
950a9f261076baab13c515a1708ec586	G106R	Disease
4ff7bf0f845625ac005fa80dd52dc037	G32R	Disease
4ff7bf0f845625ac005fa80dd52dc037	R73C	Disease
ee4659ef46a3d83f41fcc6b0fe39642e	R227W	Disease
ee4659ef46a3d83f41fcc6b0fe39642e	R200Q	Disease
ee4659ef46a3d83f41fcc6b0fe39642e	R200P	Disease
751e84311ef9b84d3ef944f626613a1f	S672R	Disease
751e84311ef9b84d3ef944f626613a1f	G480R	Disease
751e84311ef9b84d3ef944f626613a1f	D553N	Neutral
f150ea91fb4a407e35ed6543b28e31ab	T99N	Neutral
b3193a43389bf3846ee6cce5792a827e	H374D	Disease
b3193a43389bf3846ee6cce5792a827e	H193N	Neutral
b3193a43389bf3846ee6cce5792a827e	R166H	Neutral
b084a6875bd58980fc2cc1462640da7a	N248S	Neutral
3adece227e06588f4d75a6b2aec4d177	R105H	Neutral
3adece227e06588f4d75a6b2aec4d177	V88A	Disease
bcfe578525ca0e89fc5119619b9d38f5	Y131H	Disease
bcfe578525ca0e89fc5119619b9d38f5	G227E	Disease
bcfe578525ca0e89fc5119619b9d38f5	A333V	Disease
bcfe578525ca0e89fc5119619b9d38f5	S170I	Disease
bcfe578525ca0e89fc5119619b9d38f5	S478P	Disease
bcfe578525ca0e89fc5119619b9d38f5	S308R	Disease
8ee2cd1607f3cd8c23db8c3c37e732d5	Q185H	Disease
8ee2cd1607f3cd8c23db8c3c37e732d5	C108F	Disease
8ee2cd1607f3cd8c23db8c3c37e732d5	P94L	Neutral
8ee2cd1607f3cd8c23db8c3c37e732d5	H244R	Disease
8ee2cd1607f3cd8c23db8c3c37e732d5	R130K	Neutral
67611afa27e8cc1cd8ea6744b48fde64	G77R	Disease
67611afa27e8cc1cd8ea6744b48fde64	R297C	Disease
67611afa27e8cc1cd8ea6744b48fde64	R65P	Disease
67611afa27e8cc1cd8ea6744b48fde64	C140R	Disease
67611afa27e8cc1cd8ea6744b48fde64	A167V	Disease
67611afa27e8cc1cd8ea6744b48fde64	T164I	Neutral
095759531dae373597f52c894a1cc294	R929H	Neutral
095759531dae373597f52c894a1cc294	M1051V	Disease
23f86438c469f253aa6c43e64243668c	R155P	Disease
23f86438c469f253aa6c43e64243668c	R159H	Disease
23f86438c469f253aa6c43e64243668c	R155C	Disease
23f86438c469f253aa6c43e64243668c	A232E	Disease
23f86438c469f253aa6c43e64243668c	R191Q	Neutral
23f86438c469f253aa6c43e64243668c	R155H	Disease
23f86438c469f253aa6c43e64243668c	R95G	Neutral
6219643b10431d2dd7bed6c07f51d20e	Q244K	Neutral
f5e24c4701fc2d6f50d471106b041900	H290Q	Disease
80a3d3b4ac57ffcaf33143d6041e6fe9	N469Y	Disease
80a3d3b4ac57ffcaf33143d6041e6fe9	E87K	Neutral
80a3d3b4ac57ffcaf33143d6041e6fe9	C542R	Neutral
af098ac1acae734dfacd941d0c3fdcf0	E81V	Disease
eda7e8b63e11621783d3845d5def8d1b	D117N	Neutral
eda7e8b63e11621783d3845d5def8d1b	A165V	Disease
eda7e8b63e11621783d3845d5def8d1b	A147T	Neutral
9fe8fa06969ac1aff7292200e1eedaf2	S734L	Disease
ccf49eba7e5e8246492f30f00f62021a	A177D	Disease
ccf49eba7e5e8246492f30f00f62021a	P284R	Disease
ccf49eba7e5e8246492f30f00f62021a	G164S	Disease
ccf49eba7e5e8246492f30f00f62021a	F194S	Disease
cb92fa104061cc658d69fbae22a3d0db	E650K	Disease
cb92fa104061cc658d69fbae22a3d0db	S619L	Disease
cb92fa104061cc658d69fbae22a3d0db	R369Q	Neutral
cb92fa104061cc658d69fbae22a3d0db	R369W	Disease
cb92fa104061cc658d69fbae22a3d0db	E368K	Disease
cb92fa104061cc658d69fbae22a3d0db	R465W	Disease
cb92fa104061cc658d69fbae22a3d0db	A618T	Disease
cb92fa104061cc658d69fbae22a3d0db	S619W	Disease
cb92fa104061cc658d69fbae22a3d0db	K562E	Disease
50ff5c8e696e1310ea19fdc4c894ebc3	V60L	Neutral
c535fcc0b756196afa64cf69ae405e1a	L223P	Disease
c535fcc0b756196afa64cf69ae405e1a	L289F	Disease
87c9452b184e5f818e2c345e51fd74f1	R95C	Disease
87c9452b184e5f818e2c345e51fd74f1	Q286R	Disease
87c9452b184e5f818e2c345e51fd74f1	V178M	Disease
0a00d88ad1c370bfb2149c372c9edfd8	A53T	Neutral
83fbbbbc2bb97aeb9e209243d93810bb	G113C	Disease
2eadf94978452454a030b03d6a17a69a	T321P	Disease
2eadf94978452454a030b03d6a17a69a	G217E	Neutral
2eadf94978452454a030b03d6a17a69a	Q438R	Neutral
2eadf94978452454a030b03d6a17a69a	T644M	Disease
2eadf94978452454a030b03d6a17a69a	P293L	Disease
2eadf94978452454a030b03d6a17a69a	R638P	Disease
2eadf94978452454a030b03d6a17a69a	R655C	Disease
2eadf94978452454a030b03d6a17a69a	P90L	Disease
faff8efd11c5fd4bccf84f1892ac7bbd	Q863H	Neutral
ee4a4625cdc1fb94a76137d672cfa369	Y331C	Disease
9e05d4ae9454aa09d9ddc2062488c2ef	V287M	Disease
9e05d4ae9454aa09d9ddc2062488c2ef	V287L	Disease
6fd005566636ad2d66d8b611e74feb9b	R324Q	Disease
00afcde800026581661b6cbe2d08c898	T9I	Neutral
00afcde800026581661b6cbe2d08c898	G469E	Disease
00afcde800026581661b6cbe2d08c898	A3V	Neutral
00afcde800026581661b6cbe2d08c898	R278H	Disease
3e1d65f6e2ba626fa39352c2459db4b4	L155H	Neutral
6d778e753103b5e9d41886ebc1b7fb74	G145E	Disease
6d778e753103b5e9d41886ebc1b7fb74	R405Q	Disease
6d778e753103b5e9d41886ebc1b7fb74	R479C	Disease
6d778e753103b5e9d41886ebc1b7fb74	R395C	Disease
6d778e753103b5e9d41886ebc1b7fb74	T339M	Disease
992f5d33ea75ffc0039e47ca779dde31	R299Q	Neutral
3a75f3c0adee73ca64e270eff47b26ba	R286H	Neutral
24c4fdf97e87ef2826eec9d303ac9580	E413K	Disease
24c4fdf97e87ef2826eec9d303ac9580	E402K	Disease
b0832eb379e88670134d03adebfacea9	S307P	Neutral
b0832eb379e88670134d03adebfacea9	R443Q	Neutral
e9c980b30f3537b9d00b0f437a67e1cc	R283W	Disease
c56dbc3cfe485e96535e6cd04e89fc2b	V107I	Disease
001dfe11981a57953e975af274a23142	F153V	Disease
001dfe11981a57953e975af274a23142	G64S	Neutral
001dfe11981a57953e975af274a23142	P38L	Neutral
001dfe11981a57953e975af274a23142	R138C	Disease
4138b0fb2e19b800fb3169335b0bfba5	Q151E	Neutral
150527debf04e29bfadc67f89d1b5c5b	D332H	Neutral
150527debf04e29bfadc67f89d1b5c5b	L276R	Neutral
150527debf04e29bfadc67f89d1b5c5b	V463I	Disease
150527debf04e29bfadc67f89d1b5c5b	I1054T	Disease
7cce09be8bb6ce9d872b8cbc9de1d9dd	P253R	Disease
7cce09be8bb6ce9d872b8cbc9de1d9dd	S252W	Disease
0e0e783ab3a3a81cc47c5d351cf0874b	D375Y	Disease
0e0e783ab3a3a81cc47c5d351cf0874b	I147S	Neutral
0e0e783ab3a3a81cc47c5d351cf0874b	N439D	Disease
0e0e783ab3a3a81cc47c5d351cf0874b	V444A	Disease
c7528a30d7e015079718573e5abbb80f	L81F	Neutral
0bea029a4919008d3594026761db011e	V142M	Neutral
0bea029a4919008d3594026761db011e	M29K	Disease
0bea029a4919008d3594026761db011e	N52S	Neutral
008e65bd8ce6780ee21e9006a217e3df	R425H	Disease
008e65bd8ce6780ee21e9006a217e3df	R388W	Disease
008e65bd8ce6780ee21e9006a217e3df	P633H	Disease
3a79735a2b64a95208f60fd3f5e313ba	Q21H	Neutral
cfb6f3fe435dbc087ea0188ff39a27d7	I201N	Disease
cfb6f3fe435dbc087ea0188ff39a27d7	H123P	Disease
cfb6f3fe435dbc087ea0188ff39a27d7	M254V	Disease
cfb6f3fe435dbc087ea0188ff39a27d7	L369S	Disease
cfb6f3fe435dbc087ea0188ff39a27d7	M385V	Disease
cfb6f3fe435dbc087ea0188ff39a27d7	R145Q	Disease
cfb6f3fe435dbc087ea0188ff39a27d7	G209S	Disease
cfb6f3fe435dbc087ea0188ff39a27d7	R143H	Disease
cfb6f3fe435dbc087ea0188ff39a27d7	R143C	Disease
91aab1bd03b2685ee1a3e3fe6c11528b	K656N	Neutral
91aab1bd03b2685ee1a3e3fe6c11528b	K109R	Neutral
f6af137e2aff3f5a4f5607d94f9811ca	P15L	Neutral
c1b3298f22df052f771f743354ecb992	S822L	Neutral
be5350a1aed4ad218e0e1839210f8655	R244C	Disease
be5350a1aed4ad218e0e1839210f8655	W191G	Disease
d3f4973eebc1fdeacb5112cebe8407e3	G831D	Disease
d3f4973eebc1fdeacb5112cebe8407e3	V779M	Neutral
d3f4973eebc1fdeacb5112cebe8407e3	E864K	Disease
d3f4973eebc1fdeacb5112cebe8407e3	L829P	Disease
d3f4973eebc1fdeacb5112cebe8407e3	G107R	Neutral
d3f4973eebc1fdeacb5112cebe8407e3	V871M	Neutral
d3f4973eebc1fdeacb5112cebe8407e3	A716T	Neutral
d3f4973eebc1fdeacb5112cebe8407e3	T699M	Neutral
d3f4973eebc1fdeacb5112cebe8407e3	P724L	Disease
d3f4973eebc1fdeacb5112cebe8407e3	G695V	Disease
5ab71bef4acc3f066041608e8062b7cf	G406R	Disease
5ab71bef4acc3f066041608e8062b7cf	G402S	Disease
38dc5ce52875b560e29b0230fdf51cc1	R217W	Disease
997486202c8e71b0f001e1e6b9900573	R112H	Neutral
997486202c8e71b0f001e1e6b9900573	D279N	Disease
dacf8db5fb611aa4bb9f2a4f1765f62b	D635G	Neutral
abed892a04e4acd0cd0ddd3f294857bb	C204R	Disease
abed892a04e4acd0cd0ddd3f294857bb	A179V	Disease
abed892a04e4acd0cd0ddd3f294857bb	C204Y	Disease
abed892a04e4acd0cd0ddd3f294857bb	L149P	Disease
abed892a04e4acd0cd0ddd3f294857bb	L73P	Disease
abed892a04e4acd0cd0ddd3f294857bb	G292D	Disease
45ad7f3b71d17831eabe325d96e93275	D424N	Neutral
9f6ae88d2fb149ddbc8df249385c2cd2	H939Y	Disease
693cca25d896629b86551346cfe30e58	L518P	Disease
693cca25d896629b86551346cfe30e58	L518Q	Disease
693cca25d896629b86551346cfe30e58	M390R	Disease
693cca25d896629b86551346cfe30e58	R160Q	Neutral
693cca25d896629b86551346cfe30e58	D148N	Neutral
693cca25d896629b86551346cfe30e58	K53E	Neutral
693cca25d896629b86551346cfe30e58	H35R	Neutral
693cca25d896629b86551346cfe30e58	L503H	Disease
693cca25d896629b86551346cfe30e58	Y434S	Disease
693cca25d896629b86551346cfe30e58	G305S	Neutral
693cca25d896629b86551346cfe30e58	E234K	Neutral
f1395e1a182675f64ea6f3ec628eaf5c	A690G	Disease
f1395e1a182675f64ea6f3ec628eaf5c	I165T	Disease
cbaadd42a6a3538dc46abce5ae500e98	F881L	Disease
add9e357d26eaf19a80eca9c1cf5b9b8	S84F	Disease
add9e357d26eaf19a80eca9c1cf5b9b8	P50L	Disease
add9e357d26eaf19a80eca9c1cf5b9b8	N47H	Disease
add9e357d26eaf19a80eca9c1cf5b9b8	Y90H	Disease
add9e357d26eaf19a80eca9c1cf5b9b8	N47K	Disease
c2d2e741a796abec4b08e40b23424af6	D50N	Neutral
3e134b3940a874ae5729dc62c3ddd146	E92G	Neutral
342a0f3de4ced889a305d329986d7334	R658C	Disease
342a0f3de4ced889a305d329986d7334	E657K	Disease
342a0f3de4ced889a305d329986d7334	Y169H	Neutral
342a0f3de4ced889a305d329986d7334	R529Q	Disease
8102174bbca15874ac3d4f3e29c3fb72	R719Q	Neutral
91b20165f5ab4d176b8e8ba32a469f50	R313T	Neutral
19c0b491afa519fbc32584e80bce2f5f	G379E	Disease
19c0b491afa519fbc32584e80bce2f5f	L388R	Disease
19c0b491afa519fbc32584e80bce2f5f	R549W	Disease
19c0b491afa519fbc32584e80bce2f5f	G379R	Disease
1db3d4e67d9bc14fcb29eb2b9f4af0da	V240I	Neutral
ec2141144352177410f2b443aa954b12	M1K	Disease
ec2141144352177410f2b443aa954b12	G272D	Disease
ec2141144352177410f2b443aa954b12	Y77H	Disease
b5412c3e8c8871d13ffd260ebd3a1c6c	R186C	Neutral
b5412c3e8c8871d13ffd260ebd3a1c6c	R337C	Disease
b5412c3e8c8871d13ffd260ebd3a1c6c	R337H	Disease
b5412c3e8c8871d13ffd260ebd3a1c6c	A328V	Disease
b5412c3e8c8871d13ffd260ebd3a1c6c	S180F	Disease
b5412c3e8c8871d13ffd260ebd3a1c6c	R208H	Disease
b5412c3e8c8871d13ffd260ebd3a1c6c	R279C	Disease
b5412c3e8c8871d13ffd260ebd3a1c6c	L179R	Disease
b5412c3e8c8871d13ffd260ebd3a1c6c	P227L	Disease
b5412c3e8c8871d13ffd260ebd3a1c6c	R208C	Disease
b5412c3e8c8871d13ffd260ebd3a1c6c	A237V	Disease
b5412c3e8c8871d13ffd260ebd3a1c6c	D244N	Disease
b5412c3e8c8871d13ffd260ebd3a1c6c	L250R	Disease
b5412c3e8c8871d13ffd260ebd3a1c6c	R213C	Disease
342e96b259c70e68e1e5bb944e742aa3	A435T	Disease
342e96b259c70e68e1e5bb944e742aa3	E230V	Neutral
e7545a395ea77225200d7266932b9fd4	Q186K	Disease
203386e1877eac3ebfe4760f86c2908e	G448R	Neutral
203386e1877eac3ebfe4760f86c2908e	G326V	Neutral
04928476e933618a1e21c78830e0a392	I200K	Disease
04928476e933618a1e21c78830e0a392	R486Q	Neutral
04928476e933618a1e21c78830e0a392	D297N	Neutral
04928476e933618a1e21c78830e0a392	R486W	Disease
04928476e933618a1e21c78830e0a392	R31H	Neutral
38b96f91654e0ade4cf04d5e4752273c	L45P	Disease
38b96f91654e0ade4cf04d5e4752273c	G89R	Disease
38b96f91654e0ade4cf04d5e4752273c	R98W	Neutral
38b96f91654e0ade4cf04d5e4752273c	M1T	Neutral
ad02d951188976fb3062137db731fc02	C105W	Disease
08230e9611bb6c430dae7dce12c2c057	M50L	Disease
08230e9611bb6c430dae7dce12c2c057	W20S	Disease
08230e9611bb6c430dae7dce12c2c057	L197P	Disease
08230e9611bb6c430dae7dce12c2c057	A54P	Disease
08230e9611bb6c430dae7dce12c2c057	H51P	Neutral
08230e9611bb6c430dae7dce12c2c057	C169Y	Disease
7b2b0c50bf2c12be32fb45209f67d255	R3H	Neutral
7b2b0c50bf2c12be32fb45209f67d255	L514R	Disease
b27f4d0475d63239cc38054dba5f7153	Q253L	Neutral
b27f4d0475d63239cc38054dba5f7153	D216G	Disease
b27f4d0475d63239cc38054dba5f7153	Q119R	Neutral
b27f4d0475d63239cc38054dba5f7153	K424R	Disease
b27f4d0475d63239cc38054dba5f7153	L289P	Disease
b27f4d0475d63239cc38054dba5f7153	P327H	Neutral
b27f4d0475d63239cc38054dba5f7153	A249E	Neutral
b27f4d0475d63239cc38054dba5f7153	G42V	Neutral
10b58c51c26e8ea35a88ff4a3ddefb85	R955G	Neutral
5671e0b54fdb5382825b5559dcd5a6a3	F371L	Neutral
7104f8f1b6bfccc026c204d6c9a850e4	D150N	Neutral
7104f8f1b6bfccc026c204d6c9a850e4	P21S	Neutral
7104f8f1b6bfccc026c204d6c9a850e4	R93W	Disease
7104f8f1b6bfccc026c204d6c9a850e4	T154S	Neutral
7104f8f1b6bfccc026c204d6c9a850e4	I211M	Neutral
e664e9cec3f43ad0294d786687d409c1	A320V	Neutral
e664e9cec3f43ad0294d786687d409c1	R402C	Disease
e664e9cec3f43ad0294d786687d409c1	R573C	Disease
e664e9cec3f43ad0294d786687d409c1	P585L	Disease
e664e9cec3f43ad0294d786687d409c1	R331C	Disease
e664e9cec3f43ad0294d786687d409c1	N310K	Disease
e664e9cec3f43ad0294d786687d409c1	M324T	Disease
e664e9cec3f43ad0294d786687d409c1	V311L	Disease
e664e9cec3f43ad0294d786687d409c1	W450R	Disease
e664e9cec3f43ad0294d786687d409c1	Q712P	Disease
524697d5ca8ca632c56c007c613a4179	S492Y	Neutral
524697d5ca8ca632c56c007c613a4179	P648R	Neutral
524697d5ca8ca632c56c007c613a4179	E36D	Neutral
524697d5ca8ca632c56c007c613a4179	H265N	Neutral
524697d5ca8ca632c56c007c613a4179	Y259C	Neutral
110a847b1fc63904ca705acdc87af2e0	L155H	Neutral
9357ca15dc8abc6d5efb4d6b3f7c5b80	L469P	Disease
9357ca15dc8abc6d5efb4d6b3f7c5b80	T309I	Disease
9357ca15dc8abc6d5efb4d6b3f7c5b80	R419H	Disease
7e314b29008b686c86eac68665079a2e	R476C	Disease
7e314b29008b686c86eac68665079a2e	W493S	Disease
7e314b29008b686c86eac68665079a2e	G558R	Disease
7e314b29008b686c86eac68665079a2e	R476H	Disease
7e314b29008b686c86eac68665079a2e	L394R	Disease
7e314b29008b686c86eac68665079a2e	F299S	Disease
7e314b29008b686c86eac68665079a2e	W501S	Disease
7e314b29008b686c86eac68665079a2e	R485P	Disease
f073d3a48f873323c801cc2aa341dc17	P927S	Disease
dde1e38c1a68431e90dfa4250c9fe6fb	A395D	Disease
e0f77ebc26c14b169024de31cd7e8cbc	G41R	Disease
e0f77ebc26c14b169024de31cd7e8cbc	E196K	Disease
b9868236e7c8c45fbb0471af1a8395cc	G385D	Disease
b9868236e7c8c45fbb0471af1a8395cc	G504D	Disease
1859292071bf6a14d9f564a9f39571dc	S12C	Neutral
d16edd3db309e72990720766309891c3	L228P	Disease
d16edd3db309e72990720766309891c3	T312M	Disease
d16edd3db309e72990720766309891c3	I210T	Disease
d16edd3db309e72990720766309891c3	S172P	Disease
d16edd3db309e72990720766309891c3	F265L	Disease
23c094b636faa5802240fb1cf90738d3	R102P	Disease
23c094b636faa5802240fb1cf90738d3	K39N	Neutral
23c094b636faa5802240fb1cf90738d3	P136H	Neutral
23c094b636faa5802240fb1cf90738d3	P275T	Neutral
23c094b636faa5802240fb1cf90738d3	P635L	Neutral
23c094b636faa5802240fb1cf90738d3	R257C	Disease
ea6f88fb377828ab28c3e90823952294	C86Y	Disease
ea6f88fb377828ab28c3e90823952294	C67Y	Disease
ea6f88fb377828ab28c3e90823952294	E138G	Disease
ea6f88fb377828ab28c3e90823952294	C108G	Disease
ea6f88fb377828ab28c3e90823952294	R118L	Disease
ea6f88fb377828ab28c3e90823952294	P95L	Disease
ea6f88fb377828ab28c3e90823952294	R118H	Disease
ea6f88fb377828ab28c3e90823952294	L253R	Disease
ea6f88fb377828ab28c3e90823952294	R118C	Disease
ea6f88fb377828ab28c3e90823952294	L188P	Disease
8bd620581846f023214e1c163b48267b	T1428P	Neutral
8bd620581846f023214e1c163b48267b	R471W	Disease
8bd620581846f023214e1c163b48267b	I1085M	Neutral
b13de10c9830482a237a7c8cc9b9b826	S352L	Disease
47f519a5d44a9d94f6e505853ae546cf	D129V	Disease
47f519a5d44a9d94f6e505853ae546cf	E161K	Disease
a709f44f3864c1a6133d31caa54adf80	D1155H	Neutral
65d4fe47e12e74fc7e0b29a3ef482a21	G63S	Disease
65d4fe47e12e74fc7e0b29a3ef482a21	R47L	Disease
97a0bb94055283ddebc205eda6667b05	E298K	Disease
97a0bb94055283ddebc205eda6667b05	K152E	Disease
97a0bb94055283ddebc205eda6667b05	R67C	Disease
8d4c7216ece41bfb701355146ed4f9c4	A87V	Neutral
8d4c7216ece41bfb701355146ed4f9c4	A117V	Neutral
8d4c7216ece41bfb701355146ed4f9c4	A95E	Neutral
8791d5a2e9df6fd4c97ccc8f50ddc743	P56S	Disease
94a36753a1517e19eeccffae8decf688	M1213I	Neutral
cb2ca3be272cf79fa8c50f757bb5b7d4	I188L	Disease
cb2ca3be272cf79fa8c50f757bb5b7d4	R402C	Disease
cb2ca3be272cf79fa8c50f757bb5b7d4	P263T	Disease
cb2ca3be272cf79fa8c50f757bb5b7d4	R402H	Disease
cb2ca3be272cf79fa8c50f757bb5b7d4	S419L	Disease
cb2ca3be272cf79fa8c50f757bb5b7d4	L286F	Disease
cb2ca3be272cf79fa8c50f757bb5b7d4	R264C	Disease
b23e1f035be1a106b8e0d112dbb622f0	A166T	Neutral
323dcd012bcb0d835dd36aaa03bc13d4	T294K	Disease
323dcd012bcb0d835dd36aaa03bc13d4	P447L	Disease
323dcd012bcb0d835dd36aaa03bc13d4	R139H	Disease
323dcd012bcb0d835dd36aaa03bc13d4	Y121C	Disease
323dcd012bcb0d835dd36aaa03bc13d4	R465W	Disease
323dcd012bcb0d835dd36aaa03bc13d4	G52R	Disease
323dcd012bcb0d835dd36aaa03bc13d4	G310D	Disease
323dcd012bcb0d835dd36aaa03bc13d4	G429D	Disease
323dcd012bcb0d835dd36aaa03bc13d4	A157P	Disease
81f8a7e8438aa2198c23b56004d43649	R96G	Disease
81f8a7e8438aa2198c23b56004d43649	V109G	Disease
81f8a7e8438aa2198c23b56004d43649	G429R	Disease
bba57ac412d6ca5ca97fe2fe5fbfca66	R255G	Disease
bba57ac412d6ca5ca97fe2fe5fbfca66	L249P	Disease
bba57ac412d6ca5ca97fe2fe5fbfca66	G262E	Disease
bba57ac412d6ca5ca97fe2fe5fbfca66	R254G	Disease
15382b7485ee687ed36492a6e6d5f1b9	R137C	Disease
15382b7485ee687ed36492a6e6d5f1b9	R203C	Disease
15382b7485ee687ed36492a6e6d5f1b9	A132D	Disease
15382b7485ee687ed36492a6e6d5f1b9	F105V	Disease
15382b7485ee687ed36492a6e6d5f1b9	G201D	Disease
15382b7485ee687ed36492a6e6d5f1b9	R181C	Disease
15382b7485ee687ed36492a6e6d5f1b9	R113W	Disease
15382b7485ee687ed36492a6e6d5f1b9	R104C	Disease
15382b7485ee687ed36492a6e6d5f1b9	Y205C	Disease
15382b7485ee687ed36492a6e6d5f1b9	I46K	Disease
15382b7485ee687ed36492a6e6d5f1b9	R137H	Disease
15382b7485ee687ed36492a6e6d5f1b9	D85N	Disease
15382b7485ee687ed36492a6e6d5f1b9	G185C	Disease
15382b7485ee687ed36492a6e6d5f1b9	Y280C	Disease
0c7968a5c8cbcc6cfabad7ee6cfc84a2	G248V	Disease
0c7968a5c8cbcc6cfabad7ee6cfc84a2	Q531R	Neutral
0832b273da1283c8180080565ca45b1a	E53Q	Neutral
61241f5cc8a6e9665fd5e56b681ee5fe	C972Y	Disease
98c16821acdf13daf5691e32de0dc12e	K35N	Disease
98c16821acdf13daf5691e32de0dc12e	D151N	Disease
26a2fe5f43d94bd42380982b1523f09d	P19S	Neutral
8ec530ec510caba4d4cbf8c96fd29910	E23D	Disease
61b7e20ffea23aa4e59a0fa05785157f	I361L	Neutral
ff9e325428930d2e7155e561cc2ebf72	M455V	Neutral
ff9e325428930d2e7155e561cc2ebf72	R29W	Disease
ff9e325428930d2e7155e561cc2ebf72	Y323N	Disease
c7f5ca67ea6c6579dc185702d194c3a7	R176Q	Neutral
4b21bde9e01ebea3b47746c87823f077	A875T	Disease
4b21bde9e01ebea3b47746c87823f077	E626G	Disease
a4a00f0af3c976fe0f1cd75b04bc3e00	F60I	Disease
63e76e39a6575df9120ab3312f16f978	G90D	Neutral
78c52ee78db0165ed95bd9ea1b7cd04d	N430S	Disease
5ef761f7762462cb0588a3817496d690	P15L	Neutral
de6e81a4ba2b468a10d0039f052a6463	R149Q	Disease
de6e81a4ba2b468a10d0039f052a6463	L98I	Disease
4f437e90030f3b2cd3e2743d0ed74859	R107L	Neutral
a4d2f0c8be09bc87ccb947ded8c54088	R302W	Disease
a4d2f0c8be09bc87ccb947ded8c54088	S126G	Neutral
a4d2f0c8be09bc87ccb947ded8c54088	R1236H	Disease
8cfa04da6ce00d2a070a4ba9e758c1a3	R418C	Disease
47e3126e5582202800e54af711715fa1	L213S	Neutral
bb94e4f5145312a3599b2b4da1ac75fe	R375Q	Disease
dd7e8f39e8ba73f82a8e0ed6683609dd	Y160D	Disease
074f75a7920a9831f5b592c59c68c3ca	K403R	Neutral
074f75a7920a9831f5b592c59c68c3ca	N382S	Neutral
51afbe969d9fa4ef1aed092b49a66a59	F382L	Disease
b30e378a2176b8bd0cee13f4a7dec0f2	N161T	Disease
b30e378a2176b8bd0cee13f4a7dec0f2	L129F	Disease
b30e378a2176b8bd0cee13f4a7dec0f2	K157N	Disease
b30e378a2176b8bd0cee13f4a7dec0f2	V162M	Disease
0225b00fe46f449e782d605d313cee4c	S150A	Neutral
0225b00fe46f449e782d605d313cee4c	E261K	Disease
85d6e8001df25870c6107bf00a8e2b30	H35D	Disease
85d6e8001df25870c6107bf00a8e2b30	M1T	Disease
cdb2f71ed0eee47adb006855b5500da9	N229S	Disease
cdb2f71ed0eee47adb006855b5500da9	G280R	Disease
cdb2f71ed0eee47adb006855b5500da9	L181P	Disease
cdb2f71ed0eee47adb006855b5500da9	D137V	Disease
f7c69525921d218fd514fb5b9ba2c48d	G453C	Disease
cc6f37c2ffa6e08a787621d5aa3a8e83	K418M	Neutral
c55ab01368771c56865ff3b26baec37c	S320F	Disease
4f15f2a51331fb86b92150ba19bdd967	Q159E	Neutral
4f15f2a51331fb86b92150ba19bdd967	H360P	Neutral
ea076d5e9285790d93191bd5b5436ade	L626V	Disease
ea076d5e9285790d93191bd5b5436ade	R179H	Disease
ea076d5e9285790d93191bd5b5436ade	C152F	Disease
ea076d5e9285790d93191bd5b5436ade	L626Q	Disease
ea076d5e9285790d93191bd5b5436ade	Y629C	Disease
ea076d5e9285790d93191bd5b5436ade	R263Q	Disease
ea076d5e9285790d93191bd5b5436ade	Q184K	Disease
ea076d5e9285790d93191bd5b5436ade	D560V	Disease
ea076d5e9285790d93191bd5b5436ade	Q248K	Disease
ea076d5e9285790d93191bd5b5436ade	L613F	Disease
ea076d5e9285790d93191bd5b5436ade	S45G	Neutral
a824496649d05b6bc8fe73a0e4fb316d	I426S	Disease
a824496649d05b6bc8fe73a0e4fb316d	Q130P	Disease
a824496649d05b6bc8fe73a0e4fb316d	R135S	Disease
a824496649d05b6bc8fe73a0e4fb316d	R135T	Disease
a824496649d05b6bc8fe73a0e4fb316d	A137P	Disease
a824496649d05b6bc8fe73a0e4fb316d	R135I	Disease
a824496649d05b6bc8fe73a0e4fb316d	Y429C	Disease
a824496649d05b6bc8fe73a0e4fb316d	Y429D	Disease
a824496649d05b6bc8fe73a0e4fb316d	L140R	Disease
a824496649d05b6bc8fe73a0e4fb316d	V143L	Disease
a824496649d05b6bc8fe73a0e4fb316d	R135G	Disease
a824496649d05b6bc8fe73a0e4fb316d	M129T	Disease
7caf4f740f6223c9fe37543bf723496e	G460W	Neutral
365b3b00f1d85a5064cefdd8f3786278	E142Q	Neutral
cbc11300167c8440c8b9e00f6731a9d7	R170C	Disease
950089c37f541cc3256ce2620e03d579	R60S	Neutral
950089c37f541cc3256ce2620e03d579	R223Q	Neutral
950089c37f541cc3256ce2620e03d579	A335V	Neutral
f563fa079b20f6f55e825d8c296e4068	F45L	Neutral
f563fa079b20f6f55e825d8c296e4068	R316S	Disease
413e22a0ff79335668459321ce8ffa4a	N322I	Disease
413e22a0ff79335668459321ce8ffa4a	R503H	Disease
c803344d731cadd0adb97361d79eae21	D2653H	Neutral
c803344d731cadd0adb97361d79eae21	T3664N	Disease
c803344d731cadd0adb97361d79eae21	R771L	Neutral
a0ed3d44336b943126cc1e29c2be57d6	S600W	Disease
a0ed3d44336b943126cc1e29c2be57d6	N526K	Disease
f4af4e32eef4ace5ebfa2e50f5a0e112	I157T	Disease
d75fafa6d628fddd44e3697dc5d47926	N525K	Disease
d75fafa6d628fddd44e3697dc5d47926	D1347H	Neutral
570f5b837800fea9916a3841bf2c9e59	K35N	Disease
570f5b837800fea9916a3841bf2c9e59	D151N	Disease
01eab47e5c55913647db7dbad571d960	L74P	Disease
01eab47e5c55913647db7dbad571d960	Y150C	Disease
01eab47e5c55913647db7dbad571d960	G170S	Disease
01eab47e5c55913647db7dbad571d960	G170T	Neutral
01eab47e5c55913647db7dbad571d960	G18D	Disease
01eab47e5c55913647db7dbad571d960	L14P	Disease
01eab47e5c55913647db7dbad571d960	P145L	Disease
01eab47e5c55913647db7dbad571d960	G149R	Disease
01eab47e5c55913647db7dbad571d960	Q66R	Neutral
01eab47e5c55913647db7dbad571d960	F212C	Disease
01eab47e5c55913647db7dbad571d960	G17V	Disease
01eab47e5c55913647db7dbad571d960	W36R	Disease
01eab47e5c55913647db7dbad571d960	G17R	Disease
01eab47e5c55913647db7dbad571d960	G151S	Disease
0a7996574147d9aaf3b5daba228266ba	V33I	Neutral
514dd44e461b847a53cc4e078c2583ff	G12A	Disease
514dd44e461b847a53cc4e078c2583ff	G13A	Disease
514dd44e461b847a53cc4e078c2583ff	F156L	Disease
514dd44e461b847a53cc4e078c2583ff	G13D	Disease
514dd44e461b847a53cc4e078c2583ff	E31Q	Neutral
514dd44e461b847a53cc4e078c2583ff	V152G	Disease
514dd44e461b847a53cc4e078c2583ff	D153V	Neutral
514dd44e461b847a53cc4e078c2583ff	K5N	Disease
514dd44e461b847a53cc4e078c2583ff	G12S	Disease
514dd44e461b847a53cc4e078c2583ff	P34R	Neutral
514dd44e461b847a53cc4e078c2583ff	G60R	Disease
514dd44e461b847a53cc4e078c2583ff	G12D	Disease
514dd44e461b847a53cc4e078c2583ff	V14I	Disease
514dd44e461b847a53cc4e078c2583ff	T58I	Disease
514dd44e461b847a53cc4e078c2583ff	G13V	Disease
04a8869b7389f6c4a5e1dc70a0ab7fff	V149I	Neutral
8599b15580dbb2f39b50b691226f9f66	P488S	Neutral
8599b15580dbb2f39b50b691226f9f66	N487S	Neutral
0f1a1d86b0f9a7aaf031bbee6520281e	T151A	Neutral
0f1a1d86b0f9a7aaf031bbee6520281e	Q107L	Disease
0f1a1d86b0f9a7aaf031bbee6520281e	P63R	Disease
0f1a1d86b0f9a7aaf031bbee6520281e	S28C	Neutral
0f1a1d86b0f9a7aaf031bbee6520281e	S162F	Neutral
8d6bf6c134931600a24a25e607d20634	A148T	Neutral
fa1c6be68f2436dac293e83bdf13a246	E53Q	Disease
14c7afedf6db19b619fefba397661afe	L503F	Neutral
86deaefc8897a3c9cf4ed1b089fcc857	G90D	Neutral
1963480782a8044e30203a7f423b7fd9	T318M	Disease
1963480782a8044e30203a7f423b7fd9	R454C	Disease
1963480782a8044e30203a7f423b7fd9	G379V	Neutral
1963480782a8044e30203a7f423b7fd9	R448H	Disease
1963480782a8044e30203a7f423b7fd9	R374Q	Disease
1963480782a8044e30203a7f423b7fd9	P94L	Disease
1963480782a8044e30203a7f423b7fd9	N133H	Neutral
1963480782a8044e30203a7f423b7fd9	P42S	Disease
1963480782a8044e30203a7f423b7fd9	T319M	Disease
1963480782a8044e30203a7f423b7fd9	A368D	Disease
cabbd1d6518d7bb360c1cf74304038c4	R690C	Neutral
c1e571187120984cd480095425bb567e	R57C	Disease
c1e571187120984cd480095425bb567e	L242P	Disease
c1e571187120984cd480095425bb567e	E501K	Disease
c1e571187120984cd480095425bb567e	D173N	Disease
57e66cfc876e1a0569b4ef6786cc74c3	T720S	Disease
57e66cfc876e1a0569b4ef6786cc74c3	M830V	Neutral
57e66cfc876e1a0569b4ef6786cc74c3	T1482I	Neutral
e4b99f3e145eac458422842bf86f1eb8	G42A	Neutral
57e4893d8253c9440e874cdc964edf8b	T653I	Neutral
1cdcd5a0c5ab8a47ad27aba20174916e	K35N	Disease
1cdcd5a0c5ab8a47ad27aba20174916e	D151N	Disease
972c2a5d8360383dee24e9624245bf7d	M52T	Disease
972c2a5d8360383dee24e9624245bf7d	D32N	Disease
72e739046638be35430d36e6b787feab	Q180R	Disease
72e739046638be35430d36e6b787feab	M221T	Neutral
72e739046638be35430d36e6b787feab	R249S	Disease
72e739046638be35430d36e6b787feab	T106I	Disease
72e739046638be35430d36e6b787feab	R241W	Disease
72e739046638be35430d36e6b787feab	H153P	Disease
72e739046638be35430d36e6b787feab	M1I	Neutral
72e739046638be35430d36e6b787feab	C141R	Disease
72e739046638be35430d36e6b787feab	P199L	Disease
72e739046638be35430d36e6b787feab	S176T	Disease
72e739046638be35430d36e6b787feab	C141W	Disease
72e739046638be35430d36e6b787feab	V191I	Neutral
72e739046638be35430d36e6b787feab	M211V	Disease
72e739046638be35430d36e6b787feab	T186K	Disease
72e739046638be35430d36e6b787feab	M102R	Disease
72e739046638be35430d36e6b787feab	L71Q	Disease
72e739046638be35430d36e6b787feab	I135K	Disease
72e739046638be35430d36e6b787feab	D115N	Disease
72e739046638be35430d36e6b787feab	M102K	Disease
72e739046638be35430d36e6b787feab	M213V	Disease
72e739046638be35430d36e6b787feab	L163R	Disease
72e739046638be35430d36e6b787feab	F234S	Disease
72e739046638be35430d36e6b787feab	L79P	Disease
72e739046638be35430d36e6b787feab	A196S	Neutral
72e739046638be35430d36e6b787feab	G83A	Disease
72e739046638be35430d36e6b787feab	H144P	Disease
72e739046638be35430d36e6b787feab	K224R	Neutral
72e739046638be35430d36e6b787feab	P23L	Neutral
72e739046638be35430d36e6b787feab	R88P	Disease
72e739046638be35430d36e6b787feab	A74V	Disease
72e739046638be35430d36e6b787feab	R178S	Disease
72e739046638be35430d36e6b787feab	D134V	Disease
72e739046638be35430d36e6b787feab	G108D	Disease
b93e4e906b123298f7f22040f8834ae0	R40H	Disease
71da4f4a367822dfe859e6827019b338	G209D	Disease
71da4f4a367822dfe859e6827019b338	D543A	Disease
71da4f4a367822dfe859e6827019b338	W686C	Disease
71da4f4a367822dfe859e6827019b338	R39P	Disease
71da4f4a367822dfe859e6827019b338	R696H	Disease
71da4f4a367822dfe859e6827019b338	R39L	Disease
71da4f4a367822dfe859e6827019b338	R100Q	Disease
9264bdf2992309a1eb17cacba71846a9	S496A	Neutral
d308efb5e3e873b3812e0bd8383476b5	G76S	Disease
b398057826d240e83b0a5326ac619b6f	D174Y	Neutral
4effc914e417e9a3f1f045bdf827bb38	G827R	Disease
c41dedfaff8ad9c53de0eb2e2c1a817c	P459R	Neutral
c41dedfaff8ad9c53de0eb2e2c1a817c	A436D	Neutral
e9f35182925371cbb3b2fb7dc54cd369	D100A	Disease
aa1001acdbd48d7d0bafe05c36fc93be	V55L	Neutral
aa1001acdbd48d7d0bafe05c36fc93be	I1233N	Neutral
f402b3aac22af914fbc362032623d04f	R511W	Neutral
24dc3b59f9707089e81ee874ce901500	G40W	Disease
e6c80bd020220db70e8e2a035a2f4818	R356Q	Disease
ff979336cee28cd90ab6bf1b580e1160	A246V	Disease
ff979336cee28cd90ab6bf1b580e1160	R467C	Neutral
06a47ffcc300b3340ae364cbdaf040be	V617F	Disease
06a47ffcc300b3340ae364cbdaf040be	K607N	Disease
06a47ffcc300b3340ae364cbdaf040be	K539L	Neutral
e33883c2cb197a7ac5c2748b13cdc2ab	V137F	Disease
08cf164f7a1f561d793445b09e1d0de7	K316T	Neutral
b5f4658f9cf4b9e95573bbac70477d77	E455D	Neutral
7e7d64162ecc9069995e840a73463dc3	K656N	Neutral
7e7d64162ecc9069995e840a73463dc3	K109R	Neutral
7e369588dd196bcf91999dd863f8ec75	T484I	Disease
f9d38934d879613a5f25a0145c6da6c1	L291P	Disease
f9d38934d879613a5f25a0145c6da6c1	F398I	Disease
54e6e31debe54662b14a130a0d5bbb99	R468W	Disease
54e6e31debe54662b14a130a0d5bbb99	S138F	Disease
54e6e31debe54662b14a130a0d5bbb99	S192L	Disease
54e6e31debe54662b14a130a0d5bbb99	R353L	Disease
54e6e31debe54662b14a130a0d5bbb99	G196R	Disease
54e6e31debe54662b14a130a0d5bbb99	A413E	Disease
945fad3a72d1e85930fae71644343183	R37Q	Neutral
945fad3a72d1e85930fae71644343183	V114I	Neutral
c66a29555a54974deadd66a9adcba01d	S353F	Neutral
49c7ea218274187396db02666d71625f	C490Y	Disease
49c7ea218274187396db02666d71625f	L416V	Neutral
81e2597053d759b21d2de7dec7cf3bc9	A198V	Disease
81e2597053d759b21d2de7dec7cf3bc9	H44Y	Disease
81e2597053d759b21d2de7dec7cf3bc9	G346S	Disease
81e2597053d759b21d2de7dec7cf3bc9	G349S	Disease
81e2597053d759b21d2de7dec7cf3bc9	R68C	Disease
81e2597053d759b21d2de7dec7cf3bc9	V32M	Neutral
81e2597053d759b21d2de7dec7cf3bc9	A384P	Disease
81e2597053d759b21d2de7dec7cf3bc9	R239Q	Disease
81e2597053d759b21d2de7dec7cf3bc9	G36R	Disease
81e2597053d759b21d2de7dec7cf3bc9	P28T	Disease
81e2597053d759b21d2de7dec7cf3bc9	T288M	Disease
a5598cdcef88f8c0f4cb16fb67183a7e	P240L	Neutral
a5598cdcef88f8c0f4cb16fb67183a7e	R301Q	Neutral
7c9c9f346cd7bf5b9095607bd8b0ff21	G41R	Neutral
c82b349c7311d58cb398349ef9d85184	D166N	Disease
db71b2469dffb5d04908227063c1c28b	E774K	Disease
db71b2469dffb5d04908227063c1c28b	L253P	Disease
1b6311231c75bbc0df3f77c5de38f9d7	F167I	Disease
ece138e7d403cd2f1597c723a72f1676	A141S	Neutral
ece138e7d403cd2f1597c723a72f1676	G399S	Disease
ca3657bff133317019fcbea129886f97	A109T	Disease
ca3657bff133317019fcbea129886f97	R222W	Disease
ca3657bff133317019fcbea129886f97	R292C	Disease
a0a0134d8166bb2249e94117a4b4a618	L576F	Neutral
a0a0134d8166bb2249e94117a4b4a618	Q280E	Neutral
6363e9e66600428e945a7e88d83fc90c	S9N	Neutral
6363e9e66600428e945a7e88d83fc90c	G289W	Disease
6363e9e66600428e945a7e88d83fc90c	D183Y	Disease
6363e9e66600428e945a7e88d83fc90c	A213D	Disease
6363e9e66600428e945a7e88d83fc90c	R74C	Neutral
6363e9e66600428e945a7e88d83fc90c	R146S	Neutral
3b51075a0bccc9cc5e21fccab6072388	T996M	Neutral
75e6b79a24917b2f66fab9b59919e897	E57K	Disease
75e6b79a24917b2f66fab9b59919e897	R279C	Disease
70c9d85b85f09915f3ee8301847746ad	Y50C	Disease
9f9546443cd8afafbfa3b0be4aed374a	E402K	Disease
9f9546443cd8afafbfa3b0be4aed374a	E413K	Disease
9f9546443cd8afafbfa3b0be4aed374a	N114D	Disease
9f9546443cd8afafbfa3b0be4aed374a	E402Q	Disease
9f9546443cd8afafbfa3b0be4aed374a	N114H	Disease
9f9546443cd8afafbfa3b0be4aed374a	A118E	Disease
9f9546443cd8afafbfa3b0be4aed374a	E413D	Disease
18cda10fd856f8ef161f50db84e0673a	T467M	Neutral
4b4f00b6fd82969c0308d576ad84f317	T175V	Disease
4b4f00b6fd82969c0308d576ad84f317	R590Q	Disease
4b4f00b6fd82969c0308d576ad84f317	P1161S	Disease
4b4f00b6fd82969c0308d576ad84f317	S320F	Disease
eb59755f718afd6ce69dd8ec6688b1c7	A110V	Disease
eb59755f718afd6ce69dd8ec6688b1c7	V342L	Disease
75a0bf8a517df367dc18159aa37f84d3	V160M	Disease
75a0bf8a517df367dc18159aa37f84d3	T75I	Neutral
75a0bf8a517df367dc18159aa37f84d3	F209I	Neutral
75a0bf8a517df367dc18159aa37f84d3	T93A	Neutral
2fea963b76d7925a21f6b389fa5de58d	A599T	Neutral
2fea963b76d7925a21f6b389fa5de58d	S220F	Neutral
c4d1965207588cc4139b522240ff6f4d	Q569K	Disease
c4d1965207588cc4139b522240ff6f4d	S344R	Disease
c4d1965207588cc4139b522240ff6f4d	S573P	Disease
c4d1965207588cc4139b522240ff6f4d	R102S	Disease
c4d1965207588cc4139b522240ff6f4d	R102H	Disease
6067ec91d17b40c80ee27fab40d80eb0	P746L	Neutral
dfa3fcc8ff1c3869e7b777b5c0862e79	A1571E	Disease
dfa3fcc8ff1c3869e7b777b5c0862e79	V537I	Neutral
f302b35b78d01acb4ded4f9c92eae4f1	R562W	Disease
b7d042d36962dae608b79ec1c0efc153	K204N	Neutral
a3f614ea96de99e7879ce2227b2cb6ff	R9C	Disease
07cecf5328156d41095dac66c74efb04	L168V	Disease
9b14884d174f0d5a6e07db9094399048	S619L	Disease
9b14884d174f0d5a6e07db9094399048	R369Q	Neutral
9b14884d174f0d5a6e07db9094399048	R369W	Disease
9b14884d174f0d5a6e07db9094399048	E368K	Disease
9b14884d174f0d5a6e07db9094399048	R465W	Disease
9b14884d174f0d5a6e07db9094399048	S619W	Disease
8de5f3d18482b33a276ad45a97e1e2bf	L55M	Neutral
8de5f3d18482b33a276ad45a97e1e2bf	Q192R	Neutral
0c8ac62f424e5cfb79bcb787126bd3d6	A66V	Neutral
0c8ac62f424e5cfb79bcb787126bd3d6	E379K	Neutral
c9b92de522eda644bfb7b052e6c80b5a	R111L	Disease
e4d18aa82c40318331ab2a6a15abc3bc	P82Q	Neutral
4a8c310887927cecc35b9de4b784596e	K5N	Disease
4a8c310887927cecc35b9de4b784596e	K5E	Disease
4a8c310887927cecc35b9de4b784596e	G12A	Disease
4a8c310887927cecc35b9de4b784596e	G12C	Disease
4a8c310887927cecc35b9de4b784596e	G12D	Disease
4a8c310887927cecc35b9de4b784596e	Q61R	Disease
4a8c310887927cecc35b9de4b784596e	Q22E	Disease
4a8c310887927cecc35b9de4b784596e	Q61H	Disease
4a8c310887927cecc35b9de4b784596e	G12S	Disease
4a8c310887927cecc35b9de4b784596e	G12V	Disease
4a8c310887927cecc35b9de4b784596e	K117N	Disease
4a8c310887927cecc35b9de4b784596e	Q22R	Neutral
4a8c310887927cecc35b9de4b784596e	V14I	Disease
4a8c310887927cecc35b9de4b784596e	I36M	Neutral
4a8c310887927cecc35b9de4b784596e	Q61L	Disease
4a8c310887927cecc35b9de4b784596e	P34L	Neutral
4a8c310887927cecc35b9de4b784596e	P34Q	Disease
4a8c310887927cecc35b9de4b784596e	P34R	Disease
4a8c310887927cecc35b9de4b784596e	A146T	Disease
4a8c310887927cecc35b9de4b784596e	G13C	Disease
4a8c310887927cecc35b9de4b784596e	G13A	Disease
4a8c310887927cecc35b9de4b784596e	A59T	Disease
4a8c310887927cecc35b9de4b784596e	G60S	Disease
4a8c310887927cecc35b9de4b784596e	G13D	Disease
4a8c310887927cecc35b9de4b784596e	G60R	Disease
4a8c310887927cecc35b9de4b784596e	G13R	Disease
4a8c310887927cecc35b9de4b784596e	T58I	Disease
0ea8c1fa83206c5240dbec4238322811	P79L	Disease
0ea8c1fa83206c5240dbec4238322811	R102H	Disease
9e46cf4f75269b582d1dbd3ba866e090	P1060S	Neutral
9e46cf4f75269b582d1dbd3ba866e090	S1191R	Neutral
c143532f7d6f0bde9bc560dd340917e1	R139Q	Disease
c143532f7d6f0bde9bc560dd340917e1	A107P	Disease
c143532f7d6f0bde9bc560dd340917e1	R174Q	Disease
8c5fa4fb278877f856dcdff48e749e50	N78T	Neutral
f47b4798204a5a987476a819711fb2a0	V484L	Neutral
79a92cf38ca6ae17b49684e665aa1ee8	N110K	Disease
79a92cf38ca6ae17b49684e665aa1ee8	R102C	Neutral
79a92cf38ca6ae17b49684e665aa1ee8	P93L	Neutral
7d519634b7a6fad76cbaf0ac3c4191d8	R973Q	Disease
7d519634b7a6fad76cbaf0ac3c4191d8	L1141P	Disease
7d519634b7a6fad76cbaf0ac3c4191d8	S1314T	Neutral
7d519634b7a6fad76cbaf0ac3c4191d8	S360T	Neutral
7d519634b7a6fad76cbaf0ac3c4191d8	N386S	Neutral
7d519634b7a6fad76cbaf0ac3c4191d8	R397H	Neutral
7d519634b7a6fad76cbaf0ac3c4191d8	S1252R	Disease
7d519634b7a6fad76cbaf0ac3c4191d8	A1221V	Disease
2df929e2b874e92781849bf7554917b1	E706K	Disease
7d12b60c964d433c4712295b9aea498c	A115V	Neutral
f29891ffdde8a48d91af6a6f7e54fcf1	R865H	Disease
f29891ffdde8a48d91af6a6f7e54fcf1	H412Y	Neutral
f29891ffdde8a48d91af6a6f7e54fcf1	K902N	Disease
f29891ffdde8a48d91af6a6f7e54fcf1	F1127L	Neutral
f29891ffdde8a48d91af6a6f7e54fcf1	L55Q	Disease
f29891ffdde8a48d91af6a6f7e54fcf1	A202T	Neutral
f29891ffdde8a48d91af6a6f7e54fcf1	R979W	Disease
f29891ffdde8a48d91af6a6f7e54fcf1	T1110M	Neutral
a54c3acbb65896d8bd483dd1d023895b	R156H	Disease
a54c3acbb65896d8bd483dd1d023895b	M150R	Disease
0824454ae6528753e8d48bf36dd3e15c	S501P	Disease
0824454ae6528753e8d48bf36dd3e15c	R318T	Disease
0824454ae6528753e8d48bf36dd3e15c	R274C	Disease
0824454ae6528753e8d48bf36dd3e15c	Y319C	Disease
0824454ae6528753e8d48bf36dd3e15c	S498L	Neutral
0824454ae6528753e8d48bf36dd3e15c	R318K	Neutral
0824454ae6528753e8d48bf36dd3e15c	G499D	Disease
0824454ae6528753e8d48bf36dd3e15c	H507Y	Disease
0824454ae6528753e8d48bf36dd3e15c	G499S	Disease
0824454ae6528753e8d48bf36dd3e15c	R322C	Disease
0824454ae6528753e8d48bf36dd3e15c	E349A	Disease
0824454ae6528753e8d48bf36dd3e15c	S270C	Disease
0824454ae6528753e8d48bf36dd3e15c	R322H	Disease
87c6676364e01056d27de5707ecc5961	Y122C	Disease
0a4e2f325933c41ac6d7a8ddd838dabd	R194H	Disease
e41294f7de200f90f2be48678a6e7a2f	V1293L	Neutral
4147ba949fb6db12824c496ca07963a3	G198D	Disease
4147ba949fb6db12824c496ca07963a3	L145P	Disease
4147ba949fb6db12824c496ca07963a3	H141D	Disease
4147ba949fb6db12824c496ca07963a3	L151F	Neutral
4147ba949fb6db12824c496ca07963a3	S235F	Disease
4147ba949fb6db12824c496ca07963a3	M71R	Disease
4147ba949fb6db12824c496ca07963a3	R149L	Disease
4147ba949fb6db12824c496ca07963a3	F232C	Disease
4147ba949fb6db12824c496ca07963a3	A209T	Disease
4147ba949fb6db12824c496ca07963a3	L151W	Disease
4147ba949fb6db12824c496ca07963a3	G233D	Disease
4147ba949fb6db12824c496ca07963a3	G198A	Disease
4147ba949fb6db12824c496ca07963a3	R216T	Disease
4147ba949fb6db12824c496ca07963a3	G239R	Disease
4147ba949fb6db12824c496ca07963a3	S235P	Disease
4147ba949fb6db12824c496ca07963a3	G191R	Disease
4147ba949fb6db12824c496ca07963a3	L167P	Disease
4147ba949fb6db12824c496ca07963a3	L151P	Disease
5113a62160e3bb69746c79ee7c75da20	R339Q	Disease
0377d1ef67c6090a65cc703972870bf6	R200C	Disease
0377d1ef67c6090a65cc703972870bf6	R79Q	Disease
0b673733e28738b086165ec7954a7b60	L7P	Neutral
7fb1bb2b66679257bbd0676648fde5a3	R908Q	Disease
7fb1bb2b66679257bbd0676648fde5a3	R908P	Disease
7fb1bb2b66679257bbd0676648fde5a3	R952H	Neutral
7fb1bb2b66679257bbd0676648fde5a3	A919T	Disease
7fb1bb2b66679257bbd0676648fde5a3	T901P	Disease
7fb1bb2b66679257bbd0676648fde5a3	R952C	Neutral
7fb1bb2b66679257bbd0676648fde5a3	V894D	Disease
7f1a47abf09c18b0e38c64a80c20b44e	C47F	Disease
7f1a47abf09c18b0e38c64a80c20b44e	C99R	Disease
7f1a47abf09c18b0e38c64a80c20b44e	S67P	Disease
7f1a47abf09c18b0e38c64a80c20b44e	C93F	Disease
7f1a47abf09c18b0e38c64a80c20b44e	P120S	Disease
7f1a47abf09c18b0e38c64a80c20b44e	V39M	Disease
7f1a47abf09c18b0e38c64a80c20b44e	V30M	Neutral
9929980730229e8e49d4a34e673e1f4f	R345W	Disease
3e53f52cb4a2df94b9c85e249119b834	D242V	Disease
23b3749bcee262a40d627295d298216a	G4R	Disease
23b3749bcee262a40d627295d298216a	Q71P	Disease
d2b94260d6f368f4ef5ce9b84ffcda32	R7S	Neutral
8b49c4166d1a4d06d9b2a5e6e8aff6c6	R150H	Neutral
8b49c4166d1a4d06d9b2a5e6e8aff6c6	H775R	Disease
ba38dac0e9d45564c23b9a7a65772f5b	M1I	Neutral
ba38dac0e9d45564c23b9a7a65772f5b	I154F	Disease
ba38dac0e9d45564c23b9a7a65772f5b	G130V	Disease
917ff524f81d00c6f6205e917e6e854a	N45S	Neutral
917ff524f81d00c6f6205e917e6e854a	L95F	Neutral
cb4d0ef4bf3895ebdbae3c8107e3c052	M8R	Disease
77cea5c41e83e2a7c67094130bb3b131	F1093L	Neutral
497cff7171dc16a9737b900867886352	R133C	Disease
497cff7171dc16a9737b900867886352	R570S	Disease
1d06a3ddce3a4ca00df65110aa4ea447	S312P	Neutral
1d06a3ddce3a4ca00df65110aa4ea447	V604I	Neutral
1d06a3ddce3a4ca00df65110aa4ea447	G704S	Disease
1d06a3ddce3a4ca00df65110aa4ea447	T538N	Neutral
d7059dc0c07d8fb6a2a0fb62907799ef	G74D	Disease
ae52b05a2dfe21d8337463ace4e31c90	R275L	Neutral
25c7f8f280660146297f597ba4856be1	R107S	Disease
25c7f8f280660146297f597ba4856be1	R93L	Disease
cf40229fe7a23bc3e1e4e19e4bafebfd	G272D	Neutral
d634034626aa2dab0ad84d3986d74444	T968I	Neutral
d634034626aa2dab0ad84d3986d74444	P869T	Disease
d634034626aa2dab0ad84d3986d74444	S925L	Neutral
d960c66eea311cc948947df01cac1877	A429D	Disease
d960c66eea311cc948947df01cac1877	Q1008E	Neutral
d9588f89e6b1802f06f326dadda3d5e2	H237N	Disease
d9588f89e6b1802f06f326dadda3d5e2	G142V	Disease
d9588f89e6b1802f06f326dadda3d5e2	G230R	Disease
d9588f89e6b1802f06f326dadda3d5e2	A176D	Disease
d9588f89e6b1802f06f326dadda3d5e2	G297R	Disease
d9588f89e6b1802f06f326dadda3d5e2	S208F	Disease
b239939300c6c3126f9d9ebd53c4aa74	R44Q	Disease
b239939300c6c3126f9d9ebd53c4aa74	K222R	Disease
163cfc8fd2865d5964911f73a6501378	A338V	Disease
163cfc8fd2865d5964911f73a6501378	A175D	Disease
163cfc8fd2865d5964911f73a6501378	I74T	Disease
163cfc8fd2865d5964911f73a6501378	C178R	Disease
163cfc8fd2865d5964911f73a6501378	L229P	Disease
163cfc8fd2865d5964911f73a6501378	L257P	Disease
163cfc8fd2865d5964911f73a6501378	V222F	Disease
163cfc8fd2865d5964911f73a6501378	W148R	Disease
163cfc8fd2865d5964911f73a6501378	N335K	Disease
163cfc8fd2865d5964911f73a6501378	R304Q	Disease
163cfc8fd2865d5964911f73a6501378	L284P	Disease
163cfc8fd2865d5964911f73a6501378	P185R	Disease
163cfc8fd2865d5964911f73a6501378	R304W	Disease
a37d32587e78df99146523f1c52e9ce4	Q590R	Neutral
0b28dee1bf77c9adc54008df2bc05433	S1570L	Neutral
a171c35f35431dc06e80a0b36b1e5045	H193R	Disease
a171c35f35431dc06e80a0b36b1e5045	P954L	Disease
c913c7839cbcc81134a8a4207c44deb4	H137L	Disease
c913c7839cbcc81134a8a4207c44deb4	D170G	Neutral
675ae57204f1bb21e5b32ecff04d97d5	A240V	Disease
cb3f003b8e3d777f8b680ac8d91d7531	G87V	Disease
453ab3244917de5a4c2b0a322270a73a	I90K	Disease
c0ce139ab765292d03ff3ea17fb92438	G390R	None
621cadb847c8b5f0cf67f4f78ef23a15	E509K	Disease
621cadb847c8b5f0cf67f4f78ef23a15	R503P	Disease
c708af80aaaff4c951c7f69f0af73e4d	D280N	Neutral
eced9d0e0ad72508344f7bfe43182ddc	V484M	Neutral
b0c4cedccf404ed6b133034f7fd638c1	A345D	Disease
b0c4cedccf404ed6b133034f7fd638c1	P129T	Neutral
54fbb914f55a09057264234b98a196d9	V205M	Disease
54fbb914f55a09057264234b98a196d9	G208S	Disease
54fbb914f55a09057264234b98a196d9	D218Y	Disease
54fbb914f55a09057264234b98a196d9	D218G	Disease
54fbb914f55a09057264234b98a196d9	R216Q	Disease
88bf8680e6057e6c10d4e78a135bf832	K334E	Disease
88bf8680e6057e6c10d4e78a135bf832	A312V	Disease
88bf8680e6057e6c10d4e78a135bf832	R330S	Disease
88bf8680e6057e6c10d4e78a135bf832	L317W	Disease
88bf8680e6057e6c10d4e78a135bf832	R323G	Disease
0b2e3b86caaf484e4ba006bc33e7e49d	L22V	Neutral
4c7d070efd6c0615a7406661ce65401e	I460M	Neutral
4c7d070efd6c0615a7406661ce65401e	M325R	Disease
4c7d070efd6c0615a7406661ce65401e	A289V	Disease
4c7d070efd6c0615a7406661ce65401e	D532H	Disease
4c7d070efd6c0615a7406661ce65401e	S535F	Disease
4c7d070efd6c0615a7406661ce65401e	R385S	Disease
4c7d070efd6c0615a7406661ce65401e	L437P	Disease
f26dbf7f98e01108f5eb0e96110e16e1	P88R	Neutral
c7abc71de25932b05bfb208d9cb53568	V132M	Disease
c7abc71de25932b05bfb208d9cb53568	C267W	Disease
c7abc71de25932b05bfb208d9cb53568	G107R	Disease
c7abc71de25932b05bfb208d9cb53568	V177G	Disease
c7abc71de25932b05bfb208d9cb53568	V164F	Disease
c7abc71de25932b05bfb208d9cb53568	Y281H	Disease
f97ba0c53e541f853f014447822fa221	R132Q	Neutral
fe550918475eb98e993b45800a1841f4	R498Q	Neutral
8de714bb1e6e44ec341ac6695c26fd04	G346V	Disease
0b3d16f1ea94b665aad13d3167f10d17	V626F	Disease
0b3d16f1ea94b665aad13d3167f10d17	N471D	Neutral
0b3d16f1ea94b665aad13d3167f10d17	L619F	Disease
330ab1f3ada8a65792ce4d5e17666ff5	A26T	Neutral
7a6e4378beac9f7e71c0a059e993db9c	G342R	Disease
b895c1b8e28cfe1b1d2f2c8dec36ef89	V29L	Disease
b895c1b8e28cfe1b1d2f2c8dec36ef89	L128R	Disease
b895c1b8e28cfe1b1d2f2c8dec36ef89	R98W	Neutral
b895c1b8e28cfe1b1d2f2c8dec36ef89	R58G	Disease
b895c1b8e28cfe1b1d2f2c8dec36ef89	D36Y	Disease
b895c1b8e28cfe1b1d2f2c8dec36ef89	V45A	Neutral
18ffa61fef9e9dd75b7dd3a796e6d911	C204R	Disease
18ffa61fef9e9dd75b7dd3a796e6d911	R417Q	Disease
18ffa61fef9e9dd75b7dd3a796e6d911	S497F	Disease
18ffa61fef9e9dd75b7dd3a796e6d911	M342V	Neutral
18ffa61fef9e9dd75b7dd3a796e6d911	C204Y	Disease
18ffa61fef9e9dd75b7dd3a796e6d911	M223K	Disease
18ffa61fef9e9dd75b7dd3a796e6d911	M157V	Neutral
18ffa61fef9e9dd75b7dd3a796e6d911	C181R	Disease
18ffa61fef9e9dd75b7dd3a796e6d911	W335C	Disease
18ffa61fef9e9dd75b7dd3a796e6d911	A370G	Neutral
18ffa61fef9e9dd75b7dd3a796e6d911	G488D	Disease
18ffa61fef9e9dd75b7dd3a796e6d911	G525R	Neutral
18ffa61fef9e9dd75b7dd3a796e6d911	M105T	Disease
18ffa61fef9e9dd75b7dd3a796e6d911	M105V	Neutral
18ffa61fef9e9dd75b7dd3a796e6d911	K203N	Neutral
18ffa61fef9e9dd75b7dd3a796e6d911	G36D	Disease
18ffa61fef9e9dd75b7dd3a796e6d911	H69Y	Disease
18ffa61fef9e9dd75b7dd3a796e6d911	I256V	Neutral
18ffa61fef9e9dd75b7dd3a796e6d911	E40Q	Neutral
18ffa61fef9e9dd75b7dd3a796e6d911	K436T	Disease
18ffa61fef9e9dd75b7dd3a796e6d911	I114T	Disease
18ffa61fef9e9dd75b7dd3a796e6d911	P33S	Neutral
18ffa61fef9e9dd75b7dd3a796e6d911	T445P	Disease
414263d6c0d38f42ae5bb77a84816719	G406R	Disease
414263d6c0d38f42ae5bb77a84816719	G402S	None
68342428b7db3cf688742fd3c6f0b155	L371P	Disease
7a43b0e773a992e7ac172c5a6854c522	A20V	Neutral
b802d39d5f9e46d1dbd686050394bd82	M2421I	Neutral
b802d39d5f9e46d1dbd686050394bd82	E3301Q	Neutral
b802d39d5f9e46d1dbd686050394bd82	S1582L	Neutral
7a0e561d8c8d73913fd45bbf4444eb6d	G180R	Disease
3aa1d10b418ddbda5fc04076d0b35c66	E215D	Disease
3aa1d10b418ddbda5fc04076d0b35c66	P282L	Disease
3aa1d10b418ddbda5fc04076d0b35c66	N74T	Neutral
3aa1d10b418ddbda5fc04076d0b35c66	R80W	Disease
3aa1d10b418ddbda5fc04076d0b35c66	S65L	Disease
3aa1d10b418ddbda5fc04076d0b35c66	A203V	Disease
3aa1d10b418ddbda5fc04076d0b35c66	F208I	Disease
3aa1d10b418ddbda5fc04076d0b35c66	V205E	Disease
3aa1d10b418ddbda5fc04076d0b35c66	A188V	Neutral
3aa1d10b418ddbda5fc04076d0b35c66	M235V	Disease
3aa1d10b418ddbda5fc04076d0b35c66	R80Q	Disease
3aa1d10b418ddbda5fc04076d0b35c66	S232L	Neutral
1f2252add6579293ccf8e64630821c99	L176S	Disease
6c1077e39eaf5edb55734b021d4fae0f	D458V	Neutral
6c1077e39eaf5edb55734b021d4fae0f	L48P	Neutral
7484082ab006d63b402f9183e3d6f523	R166W	Disease
7484082ab006d63b402f9183e3d6f523	L159M	Neutral
7484082ab006d63b402f9183e3d6f523	G160D	Disease
7484082ab006d63b402f9183e3d6f523	L17P	Neutral
9f3aeeb13f30ffbd4904027b70331b5b	M1V	Neutral
698df2538647d1e84ea1dcb1b1bf48e9	E716K	Neutral
fadfeece6a2fcd4dab5ab5d5363375dc	L15V	Neutral
5df120de29d8c7449831dcf643bc8ce1	G300E	Disease
5df120de29d8c7449831dcf643bc8ce1	R290Q	Neutral
5df120de29d8c7449831dcf643bc8ce1	R290W	Disease
5df120de29d8c7449831dcf643bc8ce1	L384F	Disease
5df120de29d8c7449831dcf643bc8ce1	N158S	Neutral
5df120de29d8c7449831dcf643bc8ce1	D438V	Disease
5df120de29d8c7449831dcf643bc8ce1	Q785R	Neutral
5df120de29d8c7449831dcf643bc8ce1	K505N	Disease
5df120de29d8c7449831dcf643bc8ce1	K468E	Disease
5df120de29d8c7449831dcf643bc8ce1	D273A	Disease
5df120de29d8c7449831dcf643bc8ce1	E270K	Neutral
5df120de29d8c7449831dcf643bc8ce1	T503K	Disease
fc0053794907f4330418fdc59edbdd42	Q215H	Neutral
fc0053794907f4330418fdc59edbdd42	R62T	Neutral
4dfb2f0575d7f3b7b594c30d40a1ab3f	S140T	Neutral
9cf16b2bbd852260673846189dbd670c	G21R	Disease
9cf16b2bbd852260673846189dbd670c	V365I	Neutral
5f4d7ad5944bbae532531b9d78dd9dbd	P151L	Disease
5f4d7ad5944bbae532531b9d78dd9dbd	L232P	Disease
5f4d7ad5944bbae532531b9d78dd9dbd	L347P	Disease
5f4d7ad5944bbae532531b9d78dd9dbd	A143P	Disease
5f4d7ad5944bbae532531b9d78dd9dbd	L213Q	Disease
5f4d7ad5944bbae532531b9d78dd9dbd	F298S	Disease
5f4d7ad5944bbae532531b9d78dd9dbd	L285P	Disease
5f4d7ad5944bbae532531b9d78dd9dbd	L184P	Disease
5f4d7ad5944bbae532531b9d78dd9dbd	A187K	Disease
5f4d7ad5944bbae532531b9d78dd9dbd	R94P	Neutral
5f4d7ad5944bbae532531b9d78dd9dbd	L307P	Disease
5f4d7ad5944bbae532531b9d78dd9dbd	C31S	Disease
5f4d7ad5944bbae532531b9d78dd9dbd	N264K	Disease
5f4d7ad5944bbae532531b9d78dd9dbd	N312S	Disease
5f4d7ad5944bbae532531b9d78dd9dbd	I101T	Disease
5f4d7ad5944bbae532531b9d78dd9dbd	G370V	Disease
5f4d7ad5944bbae532531b9d78dd9dbd	P175R	Disease
5f4d7ad5944bbae532531b9d78dd9dbd	N216S	Disease
e7e3e361c502bdff48b5fe81630fcc90	G453D	Neutral
e7e3e361c502bdff48b5fe81630fcc90	E651K	Neutral
3b05aea2b295ac4d89014587d37ded88	E279K	Disease
3b05aea2b295ac4d89014587d37ded88	R183Q	Neutral
3b05aea2b295ac4d89014587d37ded88	R275C	Disease
3b05aea2b295ac4d89014587d37ded88	G260R	Disease
3b05aea2b295ac4d89014587d37ded88	E203K	Neutral
3b05aea2b295ac4d89014587d37ded88	V284F	Disease
76539691f783c9beabdc587763ca6024	Q471L	Neutral
284b275875a4c85046857efd7d416b0d	D2023G	Disease
284b275875a4c85046857efd7d416b0d	E251G	Neutral
284b275875a4c85046857efd7d416b0d	R1872H	Disease
d4d3819c4ef7cbe3ea04cea9f0eac36e	V63I	Neutral
5ce711f3e4272b427621d6a1b96259c8	D306N	Disease
f1a9c8ce7bb9feda7ad6f527c0b3de8f	T116M	Neutral
53855a832593f10d23084a556c619bf4	Y50C	Disease
16d47bda874c6d631ac475266fd140bd	S693R	Disease
52edd741bee5d20fae1a1fd2e903ff7d	G61R	Neutral
7eb7cb8070c415ba22f7374ffc5ec133	P712T	Disease
93a4918178c7459ab90bf01b0ea383ba	C400Y	Disease
93a4918178c7459ab90bf01b0ea383ba	R378Q	Disease
93a4918178c7459ab90bf01b0ea383ba	P436T	Disease
93a4918178c7459ab90bf01b0ea383ba	S439T	Neutral
93a4918178c7459ab90bf01b0ea383ba	R399C	Neutral
93a4918178c7459ab90bf01b0ea383ba	M173V	Disease
93a4918178c7459ab90bf01b0ea383ba	H440L	Disease
93a4918178c7459ab90bf01b0ea383ba	E491K	Disease
93a4918178c7459ab90bf01b0ea383ba	S475N	Disease
93a4918178c7459ab90bf01b0ea383ba	R438L	Disease
93a4918178c7459ab90bf01b0ea383ba	R380Q	Disease
93a4918178c7459ab90bf01b0ea383ba	L441P	Disease
93a4918178c7459ab90bf01b0ea383ba	L373R	Disease
aa33ae21a15a5443cbba54cb3719dacf	E64G	Neutral
e6bde3fac8fbd7d0d57ad5ec08b8470c	P1004L	None
b5a1750302c852ca2c51d3ac396e4e4c	R40W	Neutral
b5a1750302c852ca2c51d3ac396e4e4c	V731F	Neutral
b5a1750302c852ca2c51d3ac396e4e4c	R336Q	Neutral
e9181bcdb85cf46158d2135856d63746	D1707E	Neutral
21fa7ffa17cffa31db5cb35c2950d045	P412R	Disease
21fa7ffa17cffa31db5cb35c2950d045	R380W	Disease
21fa7ffa17cffa31db5cb35c2950d045	R198C	Disease
21beb36151dea7a6e4ec0e72bfb3338d	R304Q	Neutral
21beb36151dea7a6e4ec0e72bfb3338d	K241E	Neutral
21beb36151dea7a6e4ec0e72bfb3338d	R271W	Disease
07f94df359f13fca0db5ad954b9e6245	A123D	Disease
07f94df359f13fca0db5ad954b9e6245	A114P	Disease
07f94df359f13fca0db5ad954b9e6245	L98P	Disease
07f94df359f13fca0db5ad954b9e6245	V289M	Disease
07f94df359f13fca0db5ad954b9e6245	D104G	Disease
07f94df359f13fca0db5ad954b9e6245	A90D	None
cdaf105299928c40c5a93e8bc3b13806	S342N	Neutral
a305739a67071bc1d9bbe84722cbb849	R133W	Neutral
6077c452d1dc6151040b2b179e2294c7	H59Q	Disease
6077c452d1dc6151040b2b179e2294c7	M1T	Disease
6077c452d1dc6151040b2b179e2294c7	M1V	Disease
6077c452d1dc6151040b2b179e2294c7	H104Y	Disease
6077c452d1dc6151040b2b179e2294c7	L126P	Disease
6077c452d1dc6151040b2b179e2294c7	K61N	Disease
6077c452d1dc6151040b2b179e2294c7	D127G	Disease
a903c3d0a549a2f038f665c12e658643	V190I	Neutral
f858e9f7684c7e19a29def727da09c90	V205I	Neutral
f858e9f7684c7e19a29def727da09c90	P31L	Neutral
ef32153c9aece262bd321a1c3d26f6ce	P1159S	Neutral
cf18afefd7f74f5c487c1bccb017666e	G406R	Disease
cf18afefd7f74f5c487c1bccb017666e	G402S	Disease
b62979580c22916eb3680081ac1dae34	E152A	Neutral
89cc57865e6822cafb85be54e3716746	P55S	Neutral
89cc57865e6822cafb85be54e3716746	L14P	Disease
89cc57865e6822cafb85be54e3716746	M1T	Neutral
89cc57865e6822cafb85be54e3716746	L12F	Neutral
89cc57865e6822cafb85be54e3716746	N34S	Neutral
c1b7225c4b36bd07238e2deeed3f8045	E696Q	Neutral
dc44f118f0b8a87964dccc95689ceaec	Y751C	Disease
c1b7225c4b36bd07238e2deeed3f8045	N985S	Neutral
dc44f118f0b8a87964dccc95689ceaec	A388P	Disease
c1b7225c4b36bd07238e2deeed3f8045	S1060L	Neutral
dc44f118f0b8a87964dccc95689ceaec	S451R	Disease
dc44f118f0b8a87964dccc95689ceaec	R750W	Disease
dc44f118f0b8a87964dccc95689ceaec	E698K	Disease
dc44f118f0b8a87964dccc95689ceaec	F642L	Disease
dc44f118f0b8a87964dccc95689ceaec	D87G	Disease
dc44f118f0b8a87964dccc95689ceaec	L731F	Disease
dc44f118f0b8a87964dccc95689ceaec	D402Y	Disease
0779ea8385b6162f136ddd2a41970bd3	G406R	None
0779ea8385b6162f136ddd2a41970bd3	G402S	Disease
4c19ac65a59d379f26e6239e11e0962d	L237M	Neutral
4c19ac65a59d379f26e6239e11e0962d	V500F	Disease
4c19ac65a59d379f26e6239e11e0962d	R396S	Disease
82857fc5bc38054f97fdf8a59738a478	A630P	Disease
bc5a08273bd7729e7dc71d1153b112ec	S270T	Disease
bc5a08273bd7729e7dc71d1153b112ec	P112Q	Disease
bc5a08273bd7729e7dc71d1153b112ec	E897K	Disease
bc5a08273bd7729e7dc71d1153b112ec	R895C	Disease
bc5a08273bd7729e7dc71d1153b112ec	N143S	Disease
dba49c45b7d07ee2d040357dbe0668f7	E454K	Disease
dba49c45b7d07ee2d040357dbe0668f7	W127R	Disease
bcf18b4371ebdf549bf6d070d6b61690	R25C	Neutral
bcf18b4371ebdf549bf6d070d6b61690	E21Q	Neutral
dc7abe79bde2cebf43e069ab1d6c7b2a	R46Q	Disease
80b9a38d19760468d035702ab5b69234	A13D	Neutral
ef2ae151c3f4c531c8e7f9aaf9d2731f	V368E	Disease
7e74731a8583eb61055862c16f8ddaf9	G111S	Disease
c2540685c6bf9fe94a409e47b1875a9a	Q260P	Disease
c2540685c6bf9fe94a409e47b1875a9a	S253L	Neutral
c2540685c6bf9fe94a409e47b1875a9a	A49D	Disease
c2540685c6bf9fe94a409e47b1875a9a	V215M	Neutral
c2540685c6bf9fe94a409e47b1875a9a	G305D	Neutral
c2540685c6bf9fe94a409e47b1875a9a	A284P	Neutral
c2540685c6bf9fe94a409e47b1875a9a	T344R	Neutral
c2540685c6bf9fe94a409e47b1875a9a	E45K	Disease
c2540685c6bf9fe94a409e47b1875a9a	V162F	Disease
c2540685c6bf9fe94a409e47b1875a9a	V121D	Disease
c2540685c6bf9fe94a409e47b1875a9a	D418N	Disease
c2540685c6bf9fe94a409e47b1875a9a	T580R	Disease
c2540685c6bf9fe94a409e47b1875a9a	W183G	Disease
f028a7d3d8f6549fd749b326da4b08c9	G55A	Disease
c6f627d45ebb81b282ab2f84e0ace525	G80R	Disease
c6f627d45ebb81b282ab2f84e0ace525	R237W	Disease
c6f627d45ebb81b282ab2f84e0ace525	R237Q	Disease
c6f627d45ebb81b282ab2f84e0ace525	I54T	Disease
c6f627d45ebb81b282ab2f84e0ace525	Q49K	Neutral
47b69cba1abd37e323896daa81f9d993	A181E	Neutral
47b69cba1abd37e323896daa81f9d993	A181G	Neutral
47b69cba1abd37e323896daa81f9d993	R202H	Neutral
47b69cba1abd37e323896daa81f9d993	C104R	Disease
3db662affefbcc5145a13b3f2f17f2b5	T405M	Neutral
3db662affefbcc5145a13b3f2f17f2b5	S289F	Disease
5d82e4d21a6a20f696372e9cb7157c5d	C241R	Disease
70b4a0e1cecc725c175cf11ee15edcaf	S136F	Disease
70b4a0e1cecc725c175cf11ee15edcaf	E361V	Disease
70b4a0e1cecc725c175cf11ee15edcaf	S297L	Disease
70b4a0e1cecc725c175cf11ee15edcaf	G60R	Disease
70b4a0e1cecc725c175cf11ee15edcaf	H341L	Disease
70b4a0e1cecc725c175cf11ee15edcaf	R365G	Disease
70b4a0e1cecc725c175cf11ee15edcaf	H252Y	Neutral
70b4a0e1cecc725c175cf11ee15edcaf	W439R	Disease
70b4a0e1cecc725c175cf11ee15edcaf	V258E	Disease
70b4a0e1cecc725c175cf11ee15edcaf	G168R	Disease
70b4a0e1cecc725c175cf11ee15edcaf	C385R	Disease
70b4a0e1cecc725c175cf11ee15edcaf	L331R	Disease
70b4a0e1cecc725c175cf11ee15edcaf	R365Q	Disease
70b4a0e1cecc725c175cf11ee15edcaf	C385Y	Disease
5987192194b72c8a8ada48d268efd940	L12P	Disease
5987192194b72c8a8ada48d268efd940	R83C	Disease
5987192194b72c8a8ada48d268efd940	E216G	Disease
5987192194b72c8a8ada48d268efd940	A114V	Disease
b0d461e8f8a975155cdcbe89cdb2b2af	R867C	Disease
b0d461e8f8a975155cdcbe89cdb2b2af	L288S	Disease
b0d461e8f8a975155cdcbe89cdb2b2af	T456M	Disease
b0d461e8f8a975155cdcbe89cdb2b2af	D70N	Neutral
b0d461e8f8a975155cdcbe89cdb2b2af	D554N	Disease
b0d461e8f8a975155cdcbe89cdb2b2af	G892R	Disease
b0d461e8f8a975155cdcbe89cdb2b2af	I661T	Disease
b0d461e8f8a975155cdcbe89cdb2b2af	G308V	Disease
820702f18e5ba5f3c9d04a2f293ba692	R443H	Disease
820702f18e5ba5f3c9d04a2f293ba692	R610Q	Disease
820702f18e5ba5f3c9d04a2f293ba692	R522H	Disease
820702f18e5ba5f3c9d04a2f293ba692	P312L	Neutral
820702f18e5ba5f3c9d04a2f293ba692	S205I	Neutral
820702f18e5ba5f3c9d04a2f293ba692	E380A	Disease
4078e8a48261b067c39ec762322b8303	G540V	Disease
4078e8a48261b067c39ec762322b8303	P159L	Neutral
4078e8a48261b067c39ec762322b8303	I346T	Disease
4078e8a48261b067c39ec762322b8303	A289P	Disease
4078e8a48261b067c39ec762322b8303	T501M	Disease
1760a7e2012ae33c54aa97b27e3c8406	S227P	Neutral
1760a7e2012ae33c54aa97b27e3c8406	A363T	Disease
1760a7e2012ae33c54aa97b27e3c8406	R351W	Neutral
1760a7e2012ae33c54aa97b27e3c8406	P87S	Neutral
1760a7e2012ae33c54aa97b27e3c8406	R71Q	Disease
1760a7e2012ae33c54aa97b27e3c8406	I169T	Disease
1760a7e2012ae33c54aa97b27e3c8406	V60L	Disease
1760a7e2012ae33c54aa97b27e3c8406	G412E	Disease
973b8a5acf087bd06437339860f8f2ca	A112E	Neutral
5ea045871bc8a2bea49840a71269f40d	G286S	Neutral
5ea045871bc8a2bea49840a71269f40d	R332H	Disease
5ea045871bc8a2bea49840a71269f40d	L343Q	Disease
5ea045871bc8a2bea49840a71269f40d	P353L	Neutral
5ea045871bc8a2bea49840a71269f40d	L33P	Disease
5ea045871bc8a2bea49840a71269f40d	R332P	Disease
5ea045871bc8a2bea49840a71269f40d	A521T	Neutral
5ea045871bc8a2bea49840a71269f40d	P353R	Disease
5ea045871bc8a2bea49840a71269f40d	T333N	Neutral
c56292913cb17258ac5eaeb64df774a9	F174V	Disease
c56292913cb17258ac5eaeb64df774a9	L469R	Disease
c56292913cb17258ac5eaeb64df774a9	E472K	Disease
8a6b311b40f291d58754fa78d1c9bf59	S315F	Neutral
591ef5cdb253a6fa8a6a0d2e5199a9d1	H1464P	Disease
591ef5cdb253a6fa8a6a0d2e5199a9d1	L1014R	Disease
591ef5cdb253a6fa8a6a0d2e5199a9d1	Q1246G	Disease
972e179b47bdb3c064cc1aea13e38fe4	E266G	Disease
972e179b47bdb3c064cc1aea13e38fe4	G125D	Disease
972e179b47bdb3c064cc1aea13e38fe4	Y496H	Neutral
972e179b47bdb3c064cc1aea13e38fe4	K319N	Disease
972e179b47bdb3c064cc1aea13e38fe4	N491T	Neutral
972e179b47bdb3c064cc1aea13e38fe4	L196I	Disease
972e179b47bdb3c064cc1aea13e38fe4	S142F	Disease
972e179b47bdb3c064cc1aea13e38fe4	S458P	Disease
8eb3810b40456978e2d560896156a22e	P333S	Disease
8eb3810b40456978e2d560896156a22e	P411T	Neutral
1e7b7a9090df171deac1c851808a9089	R26G	Disease
1e7b7a9090df171deac1c851808a9089	V54D	Disease
c2724ca721793af8082ece2653b4b643	N488S	Neutral
c2724ca721793af8082ece2653b4b643	L441P	Disease
61bb2437a5ff68d18f95b0083f1ede5b	T282M	Disease
61bb2437a5ff68d18f95b0083f1ede5b	R311G	Disease
09b9d74dc2e8500cee742b09720b25cc	C66W	Disease
d79d75598b5cdd7df30c1990c4f54f65	N10Y	Disease
bfe6772c1b8ae8f19436049dc377f081	S95G	Neutral
d28310eedd9ea7d69486edc2dbfb1e47	A279S	Neutral
d5357a40731e4b840b330410e671faa9	A226T	Neutral
49f8903b085744774d957a6b91923af6	R366L	Disease
49f8903b085744774d957a6b91923af6	W274R	Disease
71b18a69e68a9793ac01beb160e42472	A586E	Disease
71b18a69e68a9793ac01beb160e42472	G622S	Disease
71b18a69e68a9793ac01beb160e42472	V1264M	Neutral
543a2f8e60b4d7c8473c363e6823facb	R226H	Disease
a24397ebf3aa0e7af937952c61b6b80b	G90S	Disease
a24397ebf3aa0e7af937952c61b6b80b	A192V	Disease
a24397ebf3aa0e7af937952c61b6b80b	R380W	Disease
a24397ebf3aa0e7af937952c61b6b80b	S353L	Disease
a24397ebf3aa0e7af937952c61b6b80b	R107C	Disease
a24397ebf3aa0e7af937952c61b6b80b	R325W	Disease
a24397ebf3aa0e7af937952c61b6b80b	R46W	Disease
5f9ec1aca1caf1ad82334f28bfedd732	R54C	Disease
5f9ec1aca1caf1ad82334f28bfedd732	R406Q	Neutral
5f9ec1aca1caf1ad82334f28bfedd732	G142V	Disease
5f9ec1aca1caf1ad82334f28bfedd732	V458A	Disease
5f9ec1aca1caf1ad82334f28bfedd732	R504C	Disease
5f9ec1aca1caf1ad82334f28bfedd732	D491H	Disease
5f9ec1aca1caf1ad82334f28bfedd732	D426G	Disease
5f9ec1aca1caf1ad82334f28bfedd732	H282Q	Disease
02071b23328d419153eb6fe19e884cd2	G178D	Disease
b9c08d241f65a89983f158b1d1f55773	P903S	Neutral
b9c08d241f65a89983f158b1d1f55773	R371W	Disease
b9c08d241f65a89983f158b1d1f55773	E170K	Disease
b9c08d241f65a89983f158b1d1f55773	G232R	Disease
e3f51d5fab014a0ccc0914849a767c71	V126M	Disease
0be84dae32ac74e784d5cb7fceda1a05	R443P	Neutral
0be84dae32ac74e784d5cb7fceda1a05	P98L	Neutral
2a21bb79d44057411511ac1b019e1f25	H493R	Disease
54f596a72cd981a033500c128bad3e7c	Y309C	Disease
4c1900859e98e9c2147def0d0dd29fbd	S227P	Neutral
a71a0a9b5faf5f1418bb77e359e77759	L444R	Disease
ac7bda8de5bd90bce1b5142411c9a966	R433W	Disease
ac7bda8de5bd90bce1b5142411c9a966	M1V	Disease
6af021e91fc19252fdc3e36ad51e15cb	L105V	Neutral
b16ce018fef4634232104a7ddc8c3fd8	A698V	Neutral
b16ce018fef4634232104a7ddc8c3fd8	R506Q	Neutral
b16ce018fef4634232104a7ddc8c3fd8	S490L	Neutral
b16ce018fef4634232104a7ddc8c3fd8	P486L	Neutral
b16ce018fef4634232104a7ddc8c3fd8	R267L	Neutral
534ac7c258344a67d819b9234e2d611f	W39S	Disease
d27795e65806e8a18430e30c96459ab3	R128W	Disease
d27795e65806e8a18430e30c96459ab3	G64R	Disease
d27795e65806e8a18430e30c96459ab3	Y164C	Disease
d27795e65806e8a18430e30c96459ab3	G40R	Disease
b900bb5053d12fdbb4374c93fd72ed1f	T828M	Neutral
911daf8d92d18fbd0fdcf5202ab8b92e	E119K	Disease
5f0585ee00fe3a248a6eac71f8ab59d3	W105R	Neutral
5f0585ee00fe3a248a6eac71f8ab59d3	R208Q	Neutral
5f0585ee00fe3a248a6eac71f8ab59d3	E110K	Neutral
5f0585ee00fe3a248a6eac71f8ab59d3	R158H	Disease
5f0585ee00fe3a248a6eac71f8ab59d3	R81Q	Disease
5f0585ee00fe3a248a6eac71f8ab59d3	L16P	Neutral
bab30a4916b2cae75d74df8de403f09a	P180H	Neutral
0658dca085da4777e341eea5594bcab4	S142P	Neutral
0658dca085da4777e341eea5594bcab4	S155R	Neutral
0658dca085da4777e341eea5594bcab4	S116P	Neutral
0658dca085da4777e341eea5594bcab4	S110N	Neutral
0658dca085da4777e341eea5594bcab4	A52T	Neutral
0658dca085da4777e341eea5594bcab4	S112P	Neutral
0658dca085da4777e341eea5594bcab4	G187R	Neutral
0658dca085da4777e341eea5594bcab4	S180L	Neutral
0658dca085da4777e341eea5594bcab4	S113F	Neutral
5f420ee859c3199f28f2b9e841c6fd05	Y462C	Neutral
5f420ee859c3199f28f2b9e841c6fd05	R336Q	Disease
b9b604a94ffaa936a2ac8c6341b34415	R43W	Disease
88c3b72db77204c30dd4c7c10cbf3ced	P334R	Disease
88c3b72db77204c30dd4c7c10cbf3ced	H183R	Disease
88c3b72db77204c30dd4c7c10cbf3ced	G371V	Disease
88c3b72db77204c30dd4c7c10cbf3ced	K136E	Disease
88c3b72db77204c30dd4c7c10cbf3ced	R39C	Disease
2a2ce1390d16e380fd479d0ceae60c33	Y50C	Disease
63decb97550ca042bd620f20311ae129	R856C	Disease
63decb97550ca042bd620f20311ae129	H830Y	Disease
63decb97550ca042bd620f20311ae129	R835W	Disease
03988bf339eab817343f99ba97d6d413	S60C	Disease
8bb62285f15294eda01e6accda7c7f17	C110G	Disease
8bb62285f15294eda01e6accda7c7f17	R90P	Disease
8bb62285f15294eda01e6accda7c7f17	C96W	Disease
8bb62285f15294eda01e6accda7c7f17	M1V	Neutral
8bb62285f15294eda01e6accda7c7f17	R121Q	Disease
8bb62285f15294eda01e6accda7c7f17	C96Y	Disease
8bb62285f15294eda01e6accda7c7f17	R41K	Neutral
8bb62285f15294eda01e6accda7c7f17	R90C	Neutral
8bb62285f15294eda01e6accda7c7f17	C110R	Disease
8bb62285f15294eda01e6accda7c7f17	R41S	Neutral
8bb62285f15294eda01e6accda7c7f17	S92P	Neutral
8bb62285f15294eda01e6accda7c7f17	A118D	Disease
8bb62285f15294eda01e6accda7c7f17	H43R	Neutral
8bb62285f15294eda01e6accda7c7f17	K104N	Neutral
8bb62285f15294eda01e6accda7c7f17	H43Q	Neutral
8bb62285f15294eda01e6accda7c7f17	R38C	Neutral
8bb62285f15294eda01e6accda7c7f17	R121W	Disease
8bb62285f15294eda01e6accda7c7f17	C39R	Disease
8bb62285f15294eda01e6accda7c7f17	L61P	Disease
8bb62285f15294eda01e6accda7c7f17	L124F	Disease
8bb62285f15294eda01e6accda7c7f17	G67R	Neutral
8bb62285f15294eda01e6accda7c7f17	S75C	Neutral
8bb62285f15294eda01e6accda7c7f17	R115L	Disease
8bb62285f15294eda01e6accda7c7f17	G112E	Disease
8bb62285f15294eda01e6accda7c7f17	L61I	Neutral
8bb62285f15294eda01e6accda7c7f17	A63D	Disease
8bb62285f15294eda01e6accda7c7f17	R121G	Disease
8bb62285f15294eda01e6accda7c7f17	K58N	Neutral
8bb62285f15294eda01e6accda7c7f17	G67E	Disease
8bb62285f15294eda01e6accda7c7f17	I123N	Disease
8bb62285f15294eda01e6accda7c7f17	F89L	Disease
8bb62285f15294eda01e6accda7c7f17	L61F	Disease
8bb62285f15294eda01e6accda7c7f17	R121L	Disease
8bb62285f15294eda01e6accda7c7f17	C69S	Disease
8bb62285f15294eda01e6accda7c7f17	A105T	Neutral
8bb62285f15294eda01e6accda7c7f17	R97P	Neutral
8bb62285f15294eda01e6accda7c7f17	I18K	Neutral
8bb62285f15294eda01e6accda7c7f17	S101F	Neutral
8bb62285f15294eda01e6accda7c7f17	C95R	Disease
8bb62285f15294eda01e6accda7c7f17	K54N	Neutral
8bb62285f15294eda01e6accda7c7f17	Y44C	Neutral
8bb62285f15294eda01e6accda7c7f17	S75P	Neutral
8bb62285f15294eda01e6accda7c7f17	H42R	Neutral
8bb62285f15294eda01e6accda7c7f17	L103V	Neutral
8bb62285f15294eda01e6accda7c7f17	K104Q	Neutral
8bb62285f15294eda01e6accda7c7f17	C65Y	Disease
8bb62285f15294eda01e6accda7c7f17	C128R	Disease
8bb62285f15294eda01e6accda7c7f17	C95F	Disease
8bb62285f15294eda01e6accda7c7f17	C65W	Disease
8bb62285f15294eda01e6accda7c7f17	C126S	Disease
8bb62285f15294eda01e6accda7c7f17	L16P	Disease
8bb62285f15294eda01e6accda7c7f17	L108P	Disease
8bb62285f15294eda01e6accda7c7f17	C55R	Disease
8bb62285f15294eda01e6accda7c7f17	V60E	Disease
8bb62285f15294eda01e6accda7c7f17	L13R	Disease
8bb62285f15294eda01e6accda7c7f17	R74C	Disease
8bb62285f15294eda01e6accda7c7f17	V45M	Neutral
8bb62285f15294eda01e6accda7c7f17	P98L	Disease
8bb62285f15294eda01e6accda7c7f17	V45E	Disease
8bb62285f15294eda01e6accda7c7f17	Y120C	Disease
69cc8ba01d40e02cf7d88b00aac276c0	C167R	Disease
dec5c105e327b052923706044aaa2368	G175A	Disease
bf9e74289b9546219582b195116355f8	A177T	Disease
bf9e74289b9546219582b195116355f8	V185G	Disease
554b2de60dc9ae8b8cc410482a0b1a70	G385D	Disease
554b2de60dc9ae8b8cc410482a0b1a70	G504D	Disease
a6b95207884fc2bac028d0fd9f051c09	R8L	Disease
a6b95207884fc2bac028d0fd9f051c09	R8W	Disease
a6b95207884fc2bac028d0fd9f051c09	G47R	Disease
a6b95207884fc2bac028d0fd9f051c09	I12T	None
a6b95207884fc2bac028d0fd9f051c09	M1I	Neutral
a6b95207884fc2bac028d0fd9f051c09	G10S	Disease
a6b95207884fc2bac028d0fd9f051c09	M1L	Neutral
300e380ed681fb04e9ea47f0bcaaccea	F148Y	Disease
300e380ed681fb04e9ea47f0bcaaccea	H194Q	Disease
300e380ed681fb04e9ea47f0bcaaccea	G310S	Neutral
aba652d65436469341cd4147aaad0ab3	T267I	Disease
aba652d65436469341cd4147aaad0ab3	P241L	Disease
aba652d65436469341cd4147aaad0ab3	Q90E	Neutral
aba652d65436469341cd4147aaad0ab3	H319Y	Disease
aba652d65436469341cd4147aaad0ab3	L437F	Neutral
aba652d65436469341cd4147aaad0ab3	A270P	Disease
aba652d65436469341cd4147aaad0ab3	N89K	Disease
aba652d65436469341cd4147aaad0ab3	N54K	Disease
aba652d65436469341cd4147aaad0ab3	C93F	Disease
aba652d65436469341cd4147aaad0ab3	A226V	Disease
aba652d65436469341cd4147aaad0ab3	R250P	Disease
aba652d65436469341cd4147aaad0ab3	G353D	Disease
aba652d65436469341cd4147aaad0ab3	C394R	Disease
aba652d65436469341cd4147aaad0ab3	V332M	Disease
aba652d65436469341cd4147aaad0ab3	Y55H	Disease
aba652d65436469341cd4147aaad0ab3	G375A	Disease
aba652d65436469341cd4147aaad0ab3	Y245C	Disease
c6ea7490f2747e501e1b05cff8eb7b4e	R88Q	Disease
c6ea7490f2747e501e1b05cff8eb7b4e	E97K	Disease
c6ea7490f2747e501e1b05cff8eb7b4e	T79I	Disease
c6ea7490f2747e501e1b05cff8eb7b4e	C82R	Disease
c866ca0faac0d66538daaadfa16c4cb8	V289M	Disease
c866ca0faac0d66538daaadfa16c4cb8	L285M	Disease
223a3f81a642267f05cd78c81ea0055f	A347T	Disease
223a3f81a642267f05cd78c81ea0055f	T411M	Neutral
ad50698c0bbf07440385af7bf8814917	S52F	Disease
ad50698c0bbf07440385af7bf8814917	Q316E	Disease
ad50698c0bbf07440385af7bf8814917	G296S	Disease
ad50698c0bbf07440385af7bf8814917	D425N	Neutral
a26fd92e48b08dd75838aacf900c43eb	V126M	Neutral
a26fd92e48b08dd75838aacf900c43eb	Y139H	Disease
c1e426eb5708161f79c797fb533ddc3d	F329L	Neutral
c1e426eb5708161f79c797fb533ddc3d	L62R	Disease
c1e426eb5708161f79c797fb533ddc3d	C57Y	Disease
c1e426eb5708161f79c797fb533ddc3d	S54G	Disease
c1e426eb5708161f79c797fb533ddc3d	R31H	Disease
c1e426eb5708161f79c797fb533ddc3d	Q40P	Disease
02ec70e44fe4135eac56b56c921a2ccb	R578Q	Neutral
10cd5cd706e0cde017d9e56738d9eb49	D202Y	Neutral
e8115856696efe91afa629ffceb577bf	R77Q	Disease
324fcf272310c7b7ae0dc7aa4de7c5c5	F251L	Disease
324fcf272310c7b7ae0dc7aa4de7c5c5	G78S	Disease
324fcf272310c7b7ae0dc7aa4de7c5c5	C218W	Neutral
324fcf272310c7b7ae0dc7aa4de7c5c5	A200T	Disease
324fcf272310c7b7ae0dc7aa4de7c5c5	V248I	Neutral
a7f8528dd3667206b6cde27fa3b6e723	R3004Q	Disease
b7be3bc2a518550542725d2b1093126e	G165R	Disease
4e14c573038fc19e66f1af48f59843f0	R62W	Disease
69fecc0db842a7337e5e5c3fbc605ab5	R283Q	Neutral
822c1fc7f37e7f86548569240db3f980	T308R	Disease
627151e91c96ade86bbae74e744f9769	R765Q	Disease
627151e91c96ade86bbae74e744f9769	S193I	Disease
5fd625508b768185cd72f8a22e9c8aaa	G141S	Disease
42704c15fc65cb14025cb3253cdb0a29	R88W	Neutral
42704c15fc65cb14025cb3253cdb0a29	S93F	Neutral
9be396a0718d43a3d19493a2bc235b0b	H442Q	Neutral
bfdebcdd98aebb383eab651f93a3325f	G309S	Disease
bfdebcdd98aebb383eab651f93a3325f	G202R	Disease
bfdebcdd98aebb383eab651f93a3325f	H20Q	Disease
bfdebcdd98aebb383eab651f93a3325f	V250I	Disease
bfdebcdd98aebb383eab651f93a3325f	G376V	Disease
bfdebcdd98aebb383eab651f93a3325f	G326R	Disease
bfdebcdd98aebb383eab651f93a3325f	S135L	Disease
bfdebcdd98aebb383eab651f93a3325f	L264F	Neutral
bfdebcdd98aebb383eab651f93a3325f	H20N	Disease
bfdebcdd98aebb383eab651f93a3325f	P167L	Disease
bfdebcdd98aebb383eab651f93a3325f	G171R	Neutral
bfdebcdd98aebb383eab651f93a3325f	P165L	Neutral
bfdebcdd98aebb383eab651f93a3325f	G211E	Disease
bfdebcdd98aebb383eab651f93a3325f	S150L	Disease
bfdebcdd98aebb383eab651f93a3325f	L265R	Disease
bfdebcdd98aebb383eab651f93a3325f	L265P	Disease
bfdebcdd98aebb383eab651f93a3325f	T243I	Disease
bfdebcdd98aebb383eab651f93a3325f	L39P	Disease
bfdebcdd98aebb383eab651f93a3325f	A148T	Neutral
bfdebcdd98aebb383eab651f93a3325f	V377I	Neutral
bfdebcdd98aebb383eab651f93a3325f	V132I	Neutral
bfdebcdd98aebb383eab651f93a3325f	R215Q	Neutral
01e8d0fd07f7a72d2d1c7a39d7e52422	G726E	Disease
01e8d0fd07f7a72d2d1c7a39d7e52422	W748S	Disease
01e8d0fd07f7a72d2d1c7a39d7e52422	G482V	Disease
01e8d0fd07f7a72d2d1c7a39d7e52422	V373F	Disease
01e8d0fd07f7a72d2d1c7a39d7e52422	G246D	Disease
01e8d0fd07f7a72d2d1c7a39d7e52422	R413P	Disease
01e8d0fd07f7a72d2d1c7a39d7e52422	G353S	Disease
01e8d0fd07f7a72d2d1c7a39d7e52422	F717S	Disease
01e8d0fd07f7a72d2d1c7a39d7e52422	W748R	Disease
01e8d0fd07f7a72d2d1c7a39d7e52422	I198N	Disease
01e8d0fd07f7a72d2d1c7a39d7e52422	Y666C	Disease
01e8d0fd07f7a72d2d1c7a39d7e52422	T184M	Disease
79a3547a0b7c25c43904d3a4b1b14e79	F374L	Neutral
79a3547a0b7c25c43904d3a4b1b14e79	E272K	Neutral
55827d3019e87be67e3e4885b4fac5b0	M50L	Disease
55827d3019e87be67e3e4885b4fac5b0	W20S	Disease
55827d3019e87be67e3e4885b4fac5b0	C169Y	Disease
9760e092d5abea484366d1a1eb81827d	D216H	Neutral
338fe55c840b77de2d53cae0c4bd4e58	H387Q	Neutral
338fe55c840b77de2d53cae0c4bd4e58	A386T	Neutral
4d4e0b1b7548857159f15f46e4b671bc	Q309R	Disease
4d4e0b1b7548857159f15f46e4b671bc	G178C	Disease
4d4e0b1b7548857159f15f46e4b671bc	M278V	Disease
c63eaea6cd7e1e2f73f322d90c092c9a	K183R	Neutral
c63eaea6cd7e1e2f73f322d90c092c9a	I167N	Disease
c63eaea6cd7e1e2f73f322d90c092c9a	R109Q	Neutral
c63eaea6cd7e1e2f73f322d90c092c9a	D36H	Neutral
c63eaea6cd7e1e2f73f322d90c092c9a	P162A	Neutral
c63eaea6cd7e1e2f73f322d90c092c9a	C41S	Disease
e1087b9a76157fa39d24bdf96641b0ca	L110V	Neutral
e1087b9a76157fa39d24bdf96641b0ca	E225K	Neutral
e1087b9a76157fa39d24bdf96641b0ca	R153Q	Disease
c34e1bdff05050bedc0391a2f76c8b61	E133K	Neutral
c71ffc3c831a845301011df0b1ec5638	R296C	Neutral
3869455822dcf822b26d371b1cdcde41	V85D	Disease
3869455822dcf822b26d371b1cdcde41	G101R	Disease
e769cd61ebf0f85a31c0758cb4ab1081	E7K	Neutral
e769cd61ebf0f85a31c0758cb4ab1081	S115G	Disease
e769cd61ebf0f85a31c0758cb4ab1081	Q130P	Disease
e769cd61ebf0f85a31c0758cb4ab1081	E260K	Disease
1e9ff4211bd5147381ab2f861ce2a361	P339L	Disease
ccef1a538aeb6bc300e6111cac763648	T165A	Disease
428d56c3fc01ad3a8db49830fb587625	T222P	Disease
fc9207c23fad85b6850ce31488e19db8	E191K	Disease
fc9207c23fad85b6850ce31488e19db8	N294T	Neutral
fc9207c23fad85b6850ce31488e19db8	K306N	Disease
fc9207c23fad85b6850ce31488e19db8	Y471S	Disease
e58c7f8d119d0c4b041645dded3af4f7	A57P	Disease
e58c7f8d119d0c4b041645dded3af4f7	T294I	Disease
e58c7f8d119d0c4b041645dded3af4f7	R776C	Disease
0cadff697ce26e267b0413de10b37735	S284L	Neutral
0cadff697ce26e267b0413de10b37735	P48S	Disease
0cadff697ce26e267b0413de10b37735	R127G	Neutral
7a1eff35f6af3767c0a7e453ea2c6491	R127C	Disease
7a1eff35f6af3767c0a7e453ea2c6491	P158L	Disease
7a1eff35f6af3767c0a7e453ea2c6491	H370L	Disease
6fdff8f705c907ce8b976e20f144bbeb	C490Y	Disease
6fdff8f705c907ce8b976e20f144bbeb	S550N	Neutral
6fdff8f705c907ce8b976e20f144bbeb	R367H	Disease
6fdff8f705c907ce8b976e20f144bbeb	S198R	Disease
6fdff8f705c907ce8b976e20f144bbeb	W425S	Disease
6fdff8f705c907ce8b976e20f144bbeb	P493R	Disease
6fdff8f705c907ce8b976e20f144bbeb	R311Q	Disease
6fdff8f705c907ce8b976e20f144bbeb	D556N	Neutral
6fdff8f705c907ce8b976e20f144bbeb	R265H	Disease
6fdff8f705c907ce8b976e20f144bbeb	C269Y	Disease
6fdff8f705c907ce8b976e20f144bbeb	R442C	Disease
6fdff8f705c907ce8b976e20f144bbeb	T176P	Neutral
6fdff8f705c907ce8b976e20f144bbeb	D427H	Disease
6fdff8f705c907ce8b976e20f144bbeb	R605P	Disease
6fdff8f705c907ce8b976e20f144bbeb	E223K	Neutral
e8c72a9371a2775313fe0714108c5e40	K887N	Disease
bbe2d9806f30e5b654be7f1e24f1af0d	A72V	Neutral
19aa154687f4029695a9d5b94c1fa116	T125S	Disease
19aa154687f4029695a9d5b94c1fa116	S113T	Neutral
48879aa2e9674fbfcc925d665df0f396	L6F	Neutral
49d1a54d3056f40cf21c783dbfaf561b	P174L	Disease
e02b2f0e3ed59d4aab43d5ab58fd9458	G406R	Disease
e02b2f0e3ed59d4aab43d5ab58fd9458	G402S	Disease
a3af6aebfd488b3b147107772f112a0d	D53G	Neutral
a3af6aebfd488b3b147107772f112a0d	D34E	Neutral
a3af6aebfd488b3b147107772f112a0d	V81L	Neutral
a3af6aebfd488b3b147107772f112a0d	A236G	Neutral
a3af6aebfd488b3b147107772f112a0d	D486Y	Disease
a3af6aebfd488b3b147107772f112a0d	P495S	Neutral
a3af6aebfd488b3b147107772f112a0d	A43T	Neutral
a3af6aebfd488b3b147107772f112a0d	P501L	Neutral
8d0d798bbfa9ccb52d51c0e91d6e7f91	K337E	Neutral
ea943eb5a8d51657263a5457f5aca7e2	G217R	Disease
ea943eb5a8d51657263a5457f5aca7e2	A218V	Disease
ea943eb5a8d51657263a5457f5aca7e2	T14P	Disease
c1c87ed684bed26aa24cda3e14340bf4	G555E	Disease
c1c87ed684bed26aa24cda3e14340bf4	A524V	Disease
c1c87ed684bed26aa24cda3e14340bf4	R554W	Disease
6417979ce48859ed8a8a98351901d477	M492V	Neutral
6417979ce48859ed8a8a98351901d477	A20V	Neutral
6417979ce48859ed8a8a98351901d477	V878A	Neutral
6417979ce48859ed8a8a98351901d477	R901H	Neutral
6417979ce48859ed8a8a98351901d477	F340S	Neutral
6417979ce48859ed8a8a98351901d477	L449P	Disease
6417979ce48859ed8a8a98351901d477	E1163V	Neutral
6417979ce48859ed8a8a98351901d477	R772W	Disease
c75ee4a65b3b321c4e110aa8838e3491	A148G	Neutral
db2318e9fc3ecf9b7f074b41afd5636c	C267Y	Disease
db2318e9fc3ecf9b7f074b41afd5636c	G162D	Neutral
3faa9e0f6c0a4360c3291b79555c0ffd	A843V	Disease
3faa9e0f6c0a4360c3291b79555c0ffd	R342S	Disease
3faa9e0f6c0a4360c3291b79555c0ffd	T529S	Disease
3faa9e0f6c0a4360c3291b79555c0ffd	R554H	Disease
3faa9e0f6c0a4360c3291b79555c0ffd	S471L	Disease
3faa9e0f6c0a4360c3291b79555c0ffd	R925C	Disease
d3cb91993a1b9b35aa7143e0034aa428	P77L	Disease
9ddb9df3b84fb5d48a026804ee19e25a	Q165H	Neutral
8641fd8c319d720ed43a56dd92c3f61d	G11A	Neutral
26cc580a729e832f8b0c143ffa609788	K130M	Neutral
26cc580a729e832f8b0c143ffa609788	G57V	Disease
6c4869132f6880065ac9e8d67ff15787	C442Y	Disease
6c4869132f6880065ac9e8d67ff15787	E216V	Disease
6c4869132f6880065ac9e8d67ff15787	H246R	Disease
659143c6ac658c0439c060ff4e22a5d4	S254F	Neutral
8be8a7f8e1c9ca3efbd704414e0c0723	Q275R	Disease
39315a2f5a93777fc3258ad6ac4679ab	E250G	Neutral
bf1aee51ec60fe4d7d623238885525a2	S53G	Disease
bf1aee51ec60fe4d7d623238885525a2	T64A	Disease
bf1aee51ec60fe4d7d623238885525a2	P29L	Disease
bf1aee51ec60fe4d7d623238885525a2	E47K	Disease
bf1aee51ec60fe4d7d623238885525a2	T64P	Disease
bf1aee51ec60fe4d7d623238885525a2	T64S	Disease
bf1aee51ec60fe4d7d623238885525a2	T78M	Neutral
bf1aee51ec60fe4d7d623238885525a2	S141R	Disease
bf1aee51ec60fe4d7d623238885525a2	L79R	Disease
bf1aee51ec60fe4d7d623238885525a2	S61R	Disease
bf1aee51ec60fe4d7d623238885525a2	G56S	Neutral
bf1aee51ec60fe4d7d623238885525a2	V14L	Neutral
bf1aee51ec60fe4d7d623238885525a2	V44E	Disease
bf1aee51ec60fe4d7d623238885525a2	A85T	Disease
bf1aee51ec60fe4d7d623238885525a2	N33K	Disease
bf1aee51ec60fe4d7d623238885525a2	D28E	Disease
bf1aee51ec60fe4d7d623238885525a2	L87P	Disease
bf1aee51ec60fe4d7d623238885525a2	F97C	Neutral
bf1aee51ec60fe4d7d623238885525a2	A93T	Disease
bf1aee51ec60fe4d7d623238885525a2	C72W	Disease
bf1aee51ec60fe4d7d623238885525a2	V57M	Disease
[truncated: 19,977 more rows]
