# Supplementary material for: Disease-related mutations predicted to impact protein function
Source: BMC Genomics. 2012 Jun 18;13(Suppl 4):S11. doi: 10.1186/1471-2164-13-S4-S11 (PMC3394413; doi:10.1186/1471-2164-13-S4-S11)
Supplement: Additional file 2 — Mutation and sequence data. Archive of the five different mutant sets used in this study separated by SNAP/SIFT and PhD-SNP predictions including the protein wild type sequences. [file 1471-2164-13-S4-S11-S2.zip › disease_related_SNAP_SIFT.csv]

seq_md5	mut	SNAP	SIFT
72e739046638be35430d36e6b787feab	M1I	-7	0.41
72e739046638be35430d36e6b787feab	D134V	51	0.0
72e739046638be35430d36e6b787feab	I135K	72	0.0
72e739046638be35430d36e6b787feab	C141R	79	0.0
72e739046638be35430d36e6b787feab	C141W	79	0.0
72e739046638be35430d36e6b787feab	H144P	65	0.0
72e739046638be35430d36e6b787feab	P23L	4	0.37
72e739046638be35430d36e6b787feab	H153P	54	0.0
72e739046638be35430d36e6b787feab	L163R	58	0.0
72e739046638be35430d36e6b787feab	P199L	21	0.0
72e739046638be35430d36e6b787feab	S176T	20	0.01
72e739046638be35430d36e6b787feab	R178S	63	0.0
72e739046638be35430d36e6b787feab	Q180R	46	0.0
72e739046638be35430d36e6b787feab	T186K	54	0.0
72e739046638be35430d36e6b787feab	V191I	-41	0.23
72e739046638be35430d36e6b787feab	A196S	-36	0.15
72e739046638be35430d36e6b787feab	L71Q	13	0.0
72e739046638be35430d36e6b787feab	A74V	28	0.01
72e739046638be35430d36e6b787feab	L79P	54	0.0
72e739046638be35430d36e6b787feab	G83A	36	0.0
72e739046638be35430d36e6b787feab	M213V	53	0.02
72e739046638be35430d36e6b787feab	R88P	55	0.0
72e739046638be35430d36e6b787feab	M221T	-20	0.62
72e739046638be35430d36e6b787feab	K224R	-19	0.62
72e739046638be35430d36e6b787feab	M102K	53	0.02
72e739046638be35430d36e6b787feab	M102R	55	0.03
72e739046638be35430d36e6b787feab	T106I	22	0.12
72e739046638be35430d36e6b787feab	G108D	64	0.0
72e739046638be35430d36e6b787feab	M211V	56	0.0
72e739046638be35430d36e6b787feab	R241W	57	0.0
72e739046638be35430d36e6b787feab	D115N	-1	0.03
72e739046638be35430d36e6b787feab	F234S	56	0.0
72e739046638be35430d36e6b787feab	R249S	1	0.06
41dd67dafde62ab3359452c471b4c55d	F151L	54	0.0
918da8138836060ac688696f45cb85b5	R46Q	63	0.01
a25c026a92cecf51298f21cd79af8b4f	R355H	61	0.0
0c903aed0cda8b46ab79c351155a511c	Y60N	42	0.0
7a0f42ff2794611b9094454b87398035	I330M	19	0.06
255567499dbb76a51b21cf7d533b1053	T260M	34	0.02
255567499dbb76a51b21cf7d533b1053	D405H	55	0.0
255567499dbb76a51b21cf7d533b1053	E534K	-36	0.94
255567499dbb76a51b21cf7d533b1053	L602I	0	0.18
255567499dbb76a51b21cf7d533b1053	A281D	59	0.0
255567499dbb76a51b21cf7d533b1053	V283A	24	0.01
255567499dbb76a51b21cf7d533b1053	T158N	27	0.11
255567499dbb76a51b21cf7d533b1053	Q159R	37	0.12
255567499dbb76a51b21cf7d533b1053	A416T	16	0.0
255567499dbb76a51b21cf7d533b1053	G290D	75	0.0
255567499dbb76a51b21cf7d533b1053	G294E	45	0.09
255567499dbb76a51b21cf7d533b1053	G43D	47	0.04
255567499dbb76a51b21cf7d533b1053	V174M	0	0.06
255567499dbb76a51b21cf7d533b1053	G185S	54	0.01
255567499dbb76a51b21cf7d533b1053	V317A	52	0.0
255567499dbb76a51b21cf7d533b1053	R450H	39	0.0
255567499dbb76a51b21cf7d533b1053	R453Q	74	0.0
255567499dbb76a51b21cf7d533b1053	D454N	61	0.01
255567499dbb76a51b21cf7d533b1053	R456H	58	0.0
255567499dbb76a51b21cf7d533b1053	R459W	59	0.0
255567499dbb76a51b21cf7d533b1053	G463E	81	0.0
255567499dbb76a51b21cf7d533b1053	G441D	75	0.0
255567499dbb76a51b21cf7d533b1053	A213P	52	0.0
255567499dbb76a51b21cf7d533b1053	E218K	81	0.0
255567499dbb76a51b21cf7d533b1053	M352V	2	0.09
255567499dbb76a51b21cf7d533b1053	R613W	35	0.18
255567499dbb76a51b21cf7d533b1053	R615Q	-23	0.54
255567499dbb76a51b21cf7d533b1053	R366H	73	0.0
255567499dbb76a51b21cf7d533b1053	R366C	72	0.0
255567499dbb76a51b21cf7d533b1053	L243R	67	0.0
255567499dbb76a51b21cf7d533b1053	L502P	32	0.19
255567499dbb76a51b21cf7d533b1053	K247E	66	0.0
255567499dbb76a51b21cf7d533b1053	K247T	62	0.0
255567499dbb76a51b21cf7d533b1053	R469Q	27	0.1
255567499dbb76a51b21cf7d533b1053	R469W	48	0.0
255567499dbb76a51b21cf7d533b1053	K299N	64	0.0
255567499dbb76a51b21cf7d533b1053	K382Q	10	0.07
cb92fa104061cc658d69fbae22a3d0db	R465W	18	0.01
cb92fa104061cc658d69fbae22a3d0db	A618T	-2	0.09
cb92fa104061cc658d69fbae22a3d0db	S619L	5	0.38
cb92fa104061cc658d69fbae22a3d0db	S619W	35	0.03
cb92fa104061cc658d69fbae22a3d0db	E368K	45	0.0
cb92fa104061cc658d69fbae22a3d0db	R369Q	50	0.0
cb92fa104061cc658d69fbae22a3d0db	R369W	50	0.0
cb92fa104061cc658d69fbae22a3d0db	K562E	49	0.01
cb92fa104061cc658d69fbae22a3d0db	E650K	13	0.12
20ff2a8db17319c9f8df420384c427e5	S44P	32	0.23
20ff2a8db17319c9f8df420384c427e5	E93K	7	0.3
beb150c521b76085a1ca4593005e60e8	F62S	62	0.01
7fcbbdc6f97d73587e959f6331bf4358	S252W	30	0.18
7fcbbdc6f97d73587e959f6331bf4358	P253R	21	0.48
850feaad6905f4cc2a8fd2036b6b37ba	M1I	-53	None
850feaad6905f4cc2a8fd2036b6b37ba	A196S	-67	0.25
850feaad6905f4cc2a8fd2036b6b37ba	D134V	50	0.0
850feaad6905f4cc2a8fd2036b6b37ba	I135K	72	0.0
850feaad6905f4cc2a8fd2036b6b37ba	G201E	50	0.0
850feaad6905f4cc2a8fd2036b6b37ba	G108D	64	0.0
850feaad6905f4cc2a8fd2036b6b37ba	H144P	64	0.0
850feaad6905f4cc2a8fd2036b6b37ba	R88W	60	0.0
850feaad6905f4cc2a8fd2036b6b37ba	R184H	26	0.03
3d2dfdf3c586ba722e1d4d2688e63d1d	R376H	-17	0.53
3da49aefc135e217e08329d38e1cab6b	G299R	70	0.0
3da49aefc135e217e08329d38e1cab6b	G299W	64	0.0
b2c98063e3e1396998056c09d392f0d7	E514K	73	0.0
b2c98063e3e1396998056c09d392f0d7	W386R	70	0.0
b2c98063e3e1396998056c09d392f0d7	P216L	54	0.0
b2c98063e3e1396998056c09d392f0d7	L17P	59	0.0
b2c98063e3e1396998056c09d392f0d7	V580I	51	0.0
b2c98063e3e1396998056c09d392f0d7	L426P	57	0.0
b2c98063e3e1396998056c09d392f0d7	D565N	50	0.01
b2c98063e3e1396998056c09d392f0d7	H445P	55	0.01
b2c98063e3e1396998056c09d392f0d7	L192P	1	0.12
b2c98063e3e1396998056c09d392f0d7	L577P	38	0.0
b2c98063e3e1396998056c09d392f0d7	Q196R	44	0.07
b2c98063e3e1396998056c09d392f0d7	R581S	65	0.0
b2c98063e3e1396998056c09d392f0d7	N583I	54	0.0
b2c98063e3e1396998056c09d392f0d7	G586C	3	0.06
b2c98063e3e1396998056c09d392f0d7	E334K	51	0.02
b2c98063e3e1396998056c09d392f0d7	D974E	8	0.0
b2c98063e3e1396998056c09d392f0d7	H213R	63	0.01
b2c98063e3e1396998056c09d392f0d7	L472P	47	0.0
b2c98063e3e1396998056c09d392f0d7	R603H	77	0.0
b2c98063e3e1396998056c09d392f0d7	R603C	77	0.0
b2c98063e3e1396998056c09d392f0d7	T221A	65	0.0
b2c98063e3e1396998056c09d392f0d7	L361P	36	0.35
b2c98063e3e1396998056c09d392f0d7	L364P	36	0.07
b2c98063e3e1396998056c09d392f0d7	T493I	40	0.04
b2c98063e3e1396998056c09d392f0d7	T879K	-14	0.7
b2c98063e3e1396998056c09d392f0d7	C241R	75	0.0
b2c98063e3e1396998056c09d392f0d7	L251P	44	0.0
b2c98063e3e1396998056c09d392f0d7	R637C	50	0.02
b2c98063e3e1396998056c09d392f0d7	E382K	64	0.0
b93aa29fb8777bda1a99351c11cd5ba9	C1156F	66	0.0
b93aa29fb8777bda1a99351c11cd5ba9	E391K	12	0.81
b93aa29fb8777bda1a99351c11cd5ba9	E1161K	62	0.03
b93aa29fb8777bda1a99351c11cd5ba9	C1425R	71	0.01
b93aa29fb8777bda1a99351c11cd5ba9	C1434S	18	0.72
b93aa29fb8777bda1a99351c11cd5ba9	G1179C	25	0.1
b93aa29fb8777bda1a99351c11cd5ba9	G1057D	64	0.03
b93aa29fb8777bda1a99351c11cd5ba9	C1198Y	51	0.08
b93aa29fb8777bda1a99351c11cd5ba9	N1091S	54	0.02
b93aa29fb8777bda1a99351c11cd5ba9	I1093T	20	0.27
b93aa29fb8777bda1a99351c11cd5ba9	C1240R	69	0.0
b93aa29fb8777bda1a99351c11cd5ba9	D1115H	47	0.07
b93aa29fb8777bda1a99351c11cd5ba9	C1246F	61	0.01
b93aa29fb8777bda1a99351c11cd5ba9	S1122P	37	0.16
b93aa29fb8777bda1a99351c11cd5ba9	C1253Y	67	0.01
b93aa29fb8777bda1a99351c11cd5ba9	C1253W	69	0.0
b93aa29fb8777bda1a99351c11cd5ba9	C1384Y	66	0.0
b93aa29fb8777bda1a99351c11cd5ba9	C1384F	64	0.0
b93aa29fb8777bda1a99351c11cd5ba9	C1257W	70	0.01
b93aa29fb8777bda1a99351c11cd5ba9	G754S	-5	0.6
b93aa29fb8777bda1a99351c11cd5ba9	C1268R	73	0.02
b93aa29fb8777bda1a99351c11cd5ba9	C1142R	67	0.11
b93aa29fb8777bda1a99351c11cd5ba9	C1142F	67	0.03
b93aa29fb8777bda1a99351c11cd5ba9	Y1146C	50	0.09
b93aa29fb8777bda1a99351c11cd5ba9	D1408N	45	0.02
748f6b10c5dde41104a65b1c6524a903	R129G	-23	0.4
06f2bded3ad773328c4b005322e66a4c	R303Q	-49	0.46
b5412c3e8c8871d13ffd260ebd3a1c6c	P227L	10	0.71
b5412c3e8c8871d13ffd260ebd3a1c6c	D244N	14	0.09
b5412c3e8c8871d13ffd260ebd3a1c6c	A328V	23	0.04
b5412c3e8c8871d13ffd260ebd3a1c6c	A237V	15	0.5
b5412c3e8c8871d13ffd260ebd3a1c6c	R208H	3	0.06
b5412c3e8c8871d13ffd260ebd3a1c6c	R208C	40	0.0
b5412c3e8c8871d13ffd260ebd3a1c6c	R337H	21	0.34
b5412c3e8c8871d13ffd260ebd3a1c6c	R337C	45	0.11
b5412c3e8c8871d13ffd260ebd3a1c6c	L179R	5	0.35
b5412c3e8c8871d13ffd260ebd3a1c6c	S180F	6	0.51
b5412c3e8c8871d13ffd260ebd3a1c6c	R213C	45	0.01
b5412c3e8c8871d13ffd260ebd3a1c6c	R279C	36	0.04
b5412c3e8c8871d13ffd260ebd3a1c6c	L250R	56	0.0
b5412c3e8c8871d13ffd260ebd3a1c6c	R186C	41	0.0
7f92278498a105fffa782a04873e8dd9	E404Q	0	0.35
7f92278498a105fffa782a04873e8dd9	W460C	68	0.0
40b0a5b730bfc93bb216e6ef8344eceb	A306T	-17	0.09
40b0a5b730bfc93bb216e6ef8344eceb	Y284C	24	0.15
40b0a5b730bfc93bb216e6ef8344eceb	R214W	36	0.01
40b0a5b730bfc93bb216e6ef8344eceb	R207Q	34	0.02
40b0a5b730bfc93bb216e6ef8344eceb	R207W	43	0.0
40b0a5b730bfc93bb216e6ef8344eceb	S247W	3	0.2
c7ee9f214308008ea7fc151302800c1e	E210K	17	0.3
c7ee9f214308008ea7fc151302800c1e	P679L	15	0.04
c7ee9f214308008ea7fc151302800c1e	K207Q	26	0.22
c7ee9f214308008ea7fc151302800c1e	G199A	-14	0.52
c7ee9f214308008ea7fc151302800c1e	R450C	52	0.01
49ea3500cc8558b10370d65e5dde5d95	L662H	26	0.01
59a2edf37715c8b6938de3071cd146e1	G418E	51	0.28
59a2edf37715c8b6938de3071cd146e1	K340R	56	0.01
59a2edf37715c8b6938de3071cd146e1	S94I	53	0.0
5f01477836d8ec0393c83f9635f7adbf	R84Q	50	0.03
5f01477836d8ec0393c83f9635f7adbf	H784Y	48	0.04
e54ffb97af79706c6aad7a3a0d4769d9	A45V	6	0.28
e54ffb97af79706c6aad7a3a0d4769d9	P38L	13	0.35
6548a654acd662d7e241d8396df25c36	D98A	-10	0.06
6548a654acd662d7e241d8396df25c36	L100S	32	0.01
6548a654acd662d7e241d8396df25c36	T96A	-1	0.15
4ffc5a6594cfbf53792f9e3a8fc4dd20	F361C	62	0.0
5fcafd869a5a794742e5d699000e29f8	R409Q	18	0.08
1760a7e2012ae33c54aa97b27e3c8406	S227P	45	0.01
1760a7e2012ae33c54aa97b27e3c8406	G412E	20	0.48
1760a7e2012ae33c54aa97b27e3c8406	R71Q	50	0.05
1760a7e2012ae33c54aa97b27e3c8406	I169T	55	0.01
1760a7e2012ae33c54aa97b27e3c8406	A363T	-39	0.66
1760a7e2012ae33c54aa97b27e3c8406	P87S	32	0.02
1760a7e2012ae33c54aa97b27e3c8406	V60L	16	0.24
1760a7e2012ae33c54aa97b27e3c8406	R351W	58	0.0
2eadf94978452454a030b03d6a17a69a	T321P	44	0.01
2eadf94978452454a030b03d6a17a69a	T644M	52	0.0
2eadf94978452454a030b03d6a17a69a	P293L	38	0.0
2eadf94978452454a030b03d6a17a69a	R655C	67	0.0
2eadf94978452454a030b03d6a17a69a	Q438R	54	0.02
2eadf94978452454a030b03d6a17a69a	G217E	32	0.08
2eadf94978452454a030b03d6a17a69a	P90L	44	0.0
2eadf94978452454a030b03d6a17a69a	R638P	65	0.01
fb74f4fb73564c4403995187c83e66c0	R200H	47	0.01
407ec71deb7cfefc4974c48f81bb0080	S413P	41	0.01
407ec71deb7cfefc4974c48f81bb0080	R228Q	66	0.01
407ec71deb7cfefc4974c48f81bb0080	P229Q	56	0.04
b15e2ec45ffa84a6010fb5270080d87e	R137Q	-18	0.84
65687f17ae7bdd358300700895cc5d08	K35N	38	0.0
65687f17ae7bdd358300700895cc5d08	D151N	13	0.01
df6fd03bbc828fbe9e7ee0ee295bda74	K686I	39	None
df6fd03bbc828fbe9e7ee0ee295bda74	R5H	30	0.01
df6fd03bbc828fbe9e7ee0ee295bda74	R5L	26	0.01
df6fd03bbc828fbe9e7ee0ee295bda74	L583V	11	None
df6fd03bbc828fbe9e7ee0ee295bda74	G706R	47	None
df6fd03bbc828fbe9e7ee0ee295bda74	P618S	36	None
df6fd03bbc828fbe9e7ee0ee295bda74	P618L	32	None
df6fd03bbc828fbe9e7ee0ee295bda74	G620V	36	None
df6fd03bbc828fbe9e7ee0ee295bda74	G589V	39	None
df6fd03bbc828fbe9e7ee0ee295bda74	S622N	-21	None
df6fd03bbc828fbe9e7ee0ee295bda74	V654M	26	None
df6fd03bbc828fbe9e7ee0ee295bda74	E659V	36	None
df6fd03bbc828fbe9e7ee0ee295bda74	N596K	2	None
df6fd03bbc828fbe9e7ee0ee295bda74	K634M	38	None
df6fd03bbc828fbe9e7ee0ee295bda74	R723W	33	None
df6fd03bbc828fbe9e7ee0ee295bda74	N613H	31	None
df6fd03bbc828fbe9e7ee0ee295bda74	S637F	32	None
df6fd03bbc828fbe9e7ee0ee295bda74	K574T	35	None
967d8e57979dfb27a2b08a9ac03f65b9	R97C	9	0.18
2421fd0e970d2164029a89de9b0f8117	S85C	39	0.0
4bb9eaf0e37db71d46c8305f82162387	K78E	39	0.23
0e95af526d4b5de85d8c36e8fedb36cb	P76T	19	0.02
0e95af526d4b5de85d8c36e8fedb36cb	S12L	-57	1.0
0e95af526d4b5de85d8c36e8fedb36cb	P13S	17	0.02
0e95af526d4b5de85d8c36e8fedb36cb	L23Q	44	0.0
0e95af526d4b5de85d8c36e8fedb36cb	S8R	23	0.13
8e3bf653894355645d1f71bbf5c7bd0a	I258L	-35	0.29
8e3bf653894355645d1f71bbf5c7bd0a	Q396R	28	0.11
8e3bf653894355645d1f71bbf5c7bd0a	W450R	68	0.0
8e3bf653894355645d1f71bbf5c7bd0a	A265D	50	0.06
8e3bf653894355645d1f71bbf5c7bd0a	G362S	57	0.0
8e3bf653894355645d1f71bbf5c7bd0a	S427Y	63	0.0
8e3bf653894355645d1f71bbf5c7bd0a	R268Q	59	0.01
8e3bf653894355645d1f71bbf5c7bd0a	R366H	63	0.0
8e3bf653894355645d1f71bbf5c7bd0a	G530D	76	0.01
8e3bf653894355645d1f71bbf5c7bd0a	R217Q	71	0.0
8e3bf653894355645d1f71bbf5c7bd0a	K379R	52	0.01
b4c79dc2c117aa613c8b30bdae463e68	L785M	14	0.02
b4c79dc2c117aa613c8b30bdae463e68	T354A	3	0.04
72a77901783b5049957f816d989caee0	I275M	-8	0.12
72a77901783b5049957f816d989caee0	R31Q	54	0.02
656b4bd3975f0b2751d662c8915515ad	R97C	-1	0.14
1e4060d0917b24edc737bcfaceeb2cfa	Q931P	45	0.0
1e4060d0917b24edc737bcfaceeb2cfa	T157I	-15	0.41
d397712ba7a2044e69d7fd843f0c317a	H2309P	35	0.22
d397712ba7a2044e69d7fd843f0c317a	H2309R	43	0.38
d397712ba7a2044e69d7fd843f0c317a	R2310K	46	0.31
d397712ba7a2044e69d7fd843f0c317a	R2310G	50	0.33
d397712ba7a2044e69d7fd843f0c317a	F2314L	47	0.11
d397712ba7a2044e69d7fd843f0c317a	P2301T	44	0.35
d397712ba7a2044e69d7fd843f0c317a	Y2334N	0	0.3
d397712ba7a2044e69d7fd843f0c317a	F2304L	31	0.32
f0022a0f0ea1dd8f1ffb50d48c74722e	G643R	78	0.0
f0022a0f0ea1dd8f1ffb50d48c74722e	D645H	79	0.0
f0022a0f0ea1dd8f1ffb50d48c74722e	D645E	69	0.01
f0022a0f0ea1dd8f1ffb50d48c74722e	D645N	69	0.03
f0022a0f0ea1dd8f1ffb50d48c74722e	E262K	48	0.76
f0022a0f0ea1dd8f1ffb50d48c74722e	M519T	58	0.0
f0022a0f0ea1dd8f1ffb50d48c74722e	M519V	56	0.01
f0022a0f0ea1dd8f1ffb50d48c74722e	G648S	61	0.0
f0022a0f0ea1dd8f1ffb50d48c74722e	E521K	60	0.0
f0022a0f0ea1dd8f1ffb50d48c74722e	P522A	16	0.11
f0022a0f0ea1dd8f1ffb50d48c74722e	Q401R	61	0.01
f0022a0f0ea1dd8f1ffb50d48c74722e	W402R	57	0.04
f0022a0f0ea1dd8f1ffb50d48c74722e	D404N	69	0.0
f0022a0f0ea1dd8f1ffb50d48c74722e	L405P	31	0.0
f0022a0f0ea1dd8f1ffb50d48c74722e	M408V	59	0.0
f0022a0f0ea1dd8f1ffb50d48c74722e	L901Q	-13	0.38
f0022a0f0ea1dd8f1ffb50d48c74722e	A880D	39	0.62
f0022a0f0ea1dd8f1ffb50d48c74722e	P285R	38	0.25
f0022a0f0ea1dd8f1ffb50d48c74722e	D91N	42	0.22
f0022a0f0ea1dd8f1ffb50d48c74722e	R672Q	70	0.0
f0022a0f0ea1dd8f1ffb50d48c74722e	R672T	71	0.0
f0022a0f0ea1dd8f1ffb50d48c74722e	R672W	67	0.0
f0022a0f0ea1dd8f1ffb50d48c74722e	P545L	7	0.68
f0022a0f0ea1dd8f1ffb50d48c74722e	Y292C	73	0.0
f0022a0f0ea1dd8f1ffb50d48c74722e	G293R	59	0.01
f0022a0f0ea1dd8f1ffb50d48c74722e	C647W	67	0.0
f0022a0f0ea1dd8f1ffb50d48c74722e	L552P	47	0.0
f0022a0f0ea1dd8f1ffb50d48c74722e	L299R	54	0.0
f0022a0f0ea1dd8f1ffb50d48c74722e	E689K	-6	0.38
f0022a0f0ea1dd8f1ffb50d48c74722e	R585M	13	0.04
f0022a0f0ea1dd8f1ffb50d48c74722e	H308P	58	0.04
f0022a0f0ea1dd8f1ffb50d48c74722e	H308L	46	0.18
f0022a0f0ea1dd8f1ffb50d48c74722e	G309R	64	0.0
f0022a0f0ea1dd8f1ffb50d48c74722e	S566P	-16	0.09
f0022a0f0ea1dd8f1ffb50d48c74722e	L312R	57	0.02
f0022a0f0ea1dd8f1ffb50d48c74722e	R437C	13	0.13
f0022a0f0ea1dd8f1ffb50d48c74722e	V949D	43	0.11
f0022a0f0ea1dd8f1ffb50d48c74722e	A445P	44	0.03
f0022a0f0ea1dd8f1ffb50d48c74722e	M318T	23	0.4
f0022a0f0ea1dd8f1ffb50d48c74722e	Y191C	59	0.0
f0022a0f0ea1dd8f1ffb50d48c74722e	E579K	36	0.22
f0022a0f0ea1dd8f1ffb50d48c74722e	P324L	11	0.18
f0022a0f0ea1dd8f1ffb50d48c74722e	Y455F	35	0.08
f0022a0f0ea1dd8f1ffb50d48c74722e	P457L	-3	0.64
f0022a0f0ea1dd8f1ffb50d48c74722e	W330G	58	0.02
f0022a0f0ea1dd8f1ffb50d48c74722e	L208P	1	0.29
f0022a0f0ea1dd8f1ffb50d48c74722e	R725W	62	0.0
f0022a0f0ea1dd8f1ffb50d48c74722e	S599Y	48	0.0
f0022a0f0ea1dd8f1ffb50d48c74722e	R600H	78	0.0
f0022a0f0ea1dd8f1ffb50d48c74722e	R600C	77	0.0
f0022a0f0ea1dd8f1ffb50d48c74722e	G549R	40	0.1
f0022a0f0ea1dd8f1ffb50d48c74722e	G219R	25	0.22
f0022a0f0ea1dd8f1ffb50d48c74722e	Y575S	54	0.0
f0022a0f0ea1dd8f1ffb50d48c74722e	G478R	67	0.01
f0022a0f0ea1dd8f1ffb50d48c74722e	G607D	61	0.03
f0022a0f0ea1dd8f1ffb50d48c74722e	R224W	62	0.0
f0022a0f0ea1dd8f1ffb50d48c74722e	W481R	72	0.03
f0022a0f0ea1dd8f1ffb50d48c74722e	S529V	9	0.19
f0022a0f0ea1dd8f1ffb50d48c74722e	L355P	14	0.1
f0022a0f0ea1dd8f1ffb50d48c74722e	H612Q	39	0.1
f0022a0f0ea1dd8f1ffb50d48c74722e	G615R	77	0.0
f0022a0f0ea1dd8f1ffb50d48c74722e	C103G	58	0.04
f0022a0f0ea1dd8f1ffb50d48c74722e	P361L	38	0.03
f0022a0f0ea1dd8f1ffb50d48c74722e	S619R	64	0.0
f0022a0f0ea1dd8f1ffb50d48c74722e	A237V	-34	0.63
f0022a0f0ea1dd8f1ffb50d48c74722e	R702C	59	0.0
f0022a0f0ea1dd8f1ffb50d48c74722e	D489N	64	0.01
f0022a0f0ea1dd8f1ffb50d48c74722e	R660H	65	0.01
f0022a0f0ea1dd8f1ffb50d48c74722e	C374R	73	0.0
f0022a0f0ea1dd8f1ffb50d48c74722e	R375L	67	0.0
f0022a0f0ea1dd8f1ffb50d48c74722e	G377R	52	0.0
f0022a0f0ea1dd8f1ffb50d48c74722e	G638W	75	0.0
f0022a0f0ea1dd8f1ffb50d48c74722e	P768R	70	0.0
22479ab86acf99ff423606c7b93935cb	G102S	39	0.04
22479ab86acf99ff423606c7b93935cb	S147R	68	0.0
22479ab86acf99ff423606c7b93935cb	P47H	35	0.02
22479ab86acf99ff423606c7b93935cb	A275T	46	0.0
22479ab86acf99ff423606c7b93935cb	F309L	24	0.25
22479ab86acf99ff423606c7b93935cb	L408I	17	0.03
22479ab86acf99ff423606c7b93935cb	S250F	43	0.0
22479ab86acf99ff423606c7b93935cb	A91V	22	0.0
22479ab86acf99ff423606c7b93935cb	R347Q	50	0.02
a3abd89638cd47988bd2a53985f7f6fc	G146R	32	0.35
a3abd89638cd47988bd2a53985f7f6fc	I188F	-20	0.72
a3abd89638cd47988bd2a53985f7f6fc	E189K	34	0.29
a3abd89638cd47988bd2a53985f7f6fc	D63V	56	0.01
fd5a059af04ceeb3be7ca61ec22280eb	R961W	21	0.01
fd5a059af04ceeb3be7ca61ec22280eb	N1007S	-10	0.4
8b7994461fabc60bce7cfad4123e9269	G771R	50	0.34
8b7994461fabc60bce7cfad4123e9269	R648Q	10	0.35
8b7994461fabc60bce7cfad4123e9269	W527C	44	0.07
8b7994461fabc60bce7cfad4123e9269	Q660E	60	0.0
8b7994461fabc60bce7cfad4123e9269	G533C	25	0.09
8b7994461fabc60bce7cfad4123e9269	R665W	60	0.0
8b7994461fabc60bce7cfad4123e9269	D796Y	61	0.05
8b7994461fabc60bce7cfad4123e9269	E799K	57	0.11
8b7994461fabc60bce7cfad4123e9269	C808R	76	0.0
8b7994461fabc60bce7cfad4123e9269	V433M	34	0.0
8b7994461fabc60bce7cfad4123e9269	N307T	-48	0.48
8b7994461fabc60bce7cfad4123e9269	R693W	36	0.01
8b7994461fabc60bce7cfad4123e9269	A53P	21	0.21
8b7994461fabc60bce7cfad4123e9269	I447F	-13	0.7
8b7994461fabc60bce7cfad4123e9269	Y453D	53	0.02
8b7994461fabc60bce7cfad4123e9269	A326T	42	0.01
8b7994461fabc60bce7cfad4123e9269	V839I	-25	0.84
8b7994461fabc60bce7cfad4123e9269	L458P	61	0.0
8b7994461fabc60bce7cfad4123e9269	G590S	16	0.07
8b7994461fabc60bce7cfad4123e9269	R491H	73	0.0
8b7994461fabc60bce7cfad4123e9269	G493S	46	0.03
8b7994461fabc60bce7cfad4123e9269	D240N	52	0.01
8b7994461fabc60bce7cfad4123e9269	P499L	23	0.02
8b7994461fabc60bce7cfad4123e9269	E378K	18	0.78
07bc4395a7bacf678287cffc95377d6b	E25K	0	0.08
07bc4395a7bacf678287cffc95377d6b	A294P	25	0.0
b564ab9be40a80dbb66c267bf8d993aa	L580R	53	0.0
79f0254280dc2125d346cda79cd68870	E409K	38	0.03
0d99ea64aea10e16e68ea12154b2915c	G35E	70	0.0
8370ab1a731e965aa870d76ec334d302	E147K	32	0.76
8370ab1a731e965aa870d76ec334d302	G19S	65	0.0
04e3640709b488c6661ea3d3fa2c4ddb	Q286H	49	0.01
af7b23430ae1aae11fae1014eaef2169	I188T	6	0.06
af7b23430ae1aae11fae1014eaef2169	S342G	-8	1.0
af7b23430ae1aae11fae1014eaef2169	I384M	-45	0.15
8abafdfd9de8093b4e5871853cab771b	S247L	-36	0.65
31a27f24e9cadad057418e549dec6a72	S280L	27	0.01
31a27f24e9cadad057418e549dec6a72	S280F	30	0.01
4ccdcd666660897774a809b9a63dc78f	H888R	71	0.11
426f309d3005efbd1ae44c9b751e7b4e	G56S	-10	0.25
fd20a7f382d748a2842d7464e843de5c	E171Q	46	0.02
27e3f22c10712de7d1f55651ff5cde1a	R405K	48	0.02
27e3f22c10712de7d1f55651ff5cde1a	S198C	-17	0.02
38b96f91654e0ade4cf04d5e4752273c	G89R	61	0.0
38b96f91654e0ade4cf04d5e4752273c	R98W	40	0.0
38b96f91654e0ade4cf04d5e4752273c	L45P	55	0.0
38b96f91654e0ade4cf04d5e4752273c	M1T	18	0.0
23147acd09ffe9915ea2e0f47af1326a	V591M	-19	0.07
c949ac9b4ad1f54b505f8275bc5f7010	S86F	61	0.01
78c6d601f9e99c5a1eaf0839908056c0	R53C	62	0.0
78c6d601f9e99c5a1eaf0839908056c0	R37S	48	0.06
78c6d601f9e99c5a1eaf0839908056c0	G8R	32	0.11
99c9eb58ef546a43d5d1bacf41457fdf	G76S	None	None
99c9eb58ef546a43d5d1bacf41457fdf	R71T	None	None
ef9a941d6a8a5d1b12be46de47ffd9ea	T11A	20	0.51
ef9a941d6a8a5d1b12be46de47ffd9ea	T11S	-18	0.4
ef9a941d6a8a5d1b12be46de47ffd9ea	C271R	57	0.04
ef9a941d6a8a5d1b12be46de47ffd9ea	R18C	25	0.08
ef9a941d6a8a5d1b12be46de47ffd9ea	S30R	54	0.14
ef9a941d6a8a5d1b12be46de47ffd9ea	S36Y	38	0.32
ef9a941d6a8a5d1b12be46de47ffd9ea	R165Q	68	0.0
ef9a941d6a8a5d1b12be46de47ffd9ea	A175T	-37	0.95
ef9a941d6a8a5d1b12be46de47ffd9ea	V50M	37	0.0
ef9a941d6a8a5d1b12be46de47ffd9ea	G181D	55	0.0
ef9a941d6a8a5d1b12be46de47ffd9ea	S58C	43	0.0
ef9a941d6a8a5d1b12be46de47ffd9ea	I316S	33	0.02
ef9a941d6a8a5d1b12be46de47ffd9ea	I317T	23	0.04
ef9a941d6a8a5d1b12be46de47ffd9ea	L325F	-20	0.74
ef9a941d6a8a5d1b12be46de47ffd9ea	P78L	57	0.0
ef9a941d6a8a5d1b12be46de47ffd9ea	I125K	60	0.0
ef9a941d6a8a5d1b12be46de47ffd9ea	D37V	29	0.08
ef9a941d6a8a5d1b12be46de47ffd9ea	A219V	36	0.05
ef9a941d6a8a5d1b12be46de47ffd9ea	N97D	41	0.11
ef9a941d6a8a5d1b12be46de47ffd9ea	I102S	0	0.24
ef9a941d6a8a5d1b12be46de47ffd9ea	I102T	-4	0.11
ef9a941d6a8a5d1b12be46de47ffd9ea	V103I	-36	0.46
ef9a941d6a8a5d1b12be46de47ffd9ea	N274S	1	0.38
ef9a941d6a8a5d1b12be46de47ffd9ea	L106P	60	0.0
ef9a941d6a8a5d1b12be46de47ffd9ea	T112M	41	0.11
ef9a941d6a8a5d1b12be46de47ffd9ea	I251L	-51	1.0
ef9a941d6a8a5d1b12be46de47ffd9ea	G252S	-7	0.07
ef9a941d6a8a5d1b12be46de47ffd9ea	V253I	-25	0.3
ef9a941d6a8a5d1b12be46de47ffd9ea	S127L	12	0.3
901b452d21a42bf343277e9b90275a63	P88S	50	0.0
901b452d21a42bf343277e9b90275a63	A96S	23	0.01
a824496649d05b6bc8fe73a0e4fb316d	M129T	37	0.0
a824496649d05b6bc8fe73a0e4fb316d	Q130P	42	0.0
a824496649d05b6bc8fe73a0e4fb316d	R135I	40	0.0
a824496649d05b6bc8fe73a0e4fb316d	R135S	33	0.01
a824496649d05b6bc8fe73a0e4fb316d	R135T	41	0.0
a824496649d05b6bc8fe73a0e4fb316d	R135G	38	0.0
a824496649d05b6bc8fe73a0e4fb316d	A137P	49	0.0
a824496649d05b6bc8fe73a0e4fb316d	I426S	45	0.0
a824496649d05b6bc8fe73a0e4fb316d	L140R	47	0.02
a824496649d05b6bc8fe73a0e4fb316d	Y429C	56	0.0
a824496649d05b6bc8fe73a0e4fb316d	Y429D	60	0.0
a824496649d05b6bc8fe73a0e4fb316d	V143L	35	0.0
1a6d5b9dd0743b7a3ae3589695a069dc	V329M	31	0.01
47ce93fffee67ba57b9f5a163b55524a	Y149S	64	0.0
47ce93fffee67ba57b9f5a163b55524a	L143P	19	0.05
5995a7b9de008f827cd10fb1448d8e76	H258N	52	0.03
5995a7b9de008f827cd10fb1448d8e76	L228H	43	0.07
5995a7b9de008f827cd10fb1448d8e76	R552Q	38	0.1
5995a7b9de008f827cd10fb1448d8e76	R74C	22	0.05
5995a7b9de008f827cd10fb1448d8e76	H557Y	76	0.0
5995a7b9de008f827cd10fb1448d8e76	L527P	51	0.0
5995a7b9de008f827cd10fb1448d8e76	L854R	-47	0.54
5995a7b9de008f827cd10fb1448d8e76	I535N	48	0.0
5995a7b9de008f827cd10fb1448d8e76	Y219H	26	0.53
5995a7b9de008f827cd10fb1448d8e76	L699R	48	0.02
5995a7b9de008f827cd10fb1448d8e76	G576D	56	0.02
780c0b858e6b94c8d701d25a3ad7a4ee	F74S	3	0.11
780c0b858e6b94c8d701d25a3ad7a4ee	F75S	1	0.3
780c0b858e6b94c8d701d25a3ad7a4ee	M91T	44	0.02
780c0b858e6b94c8d701d25a3ad7a4ee	H232N	71	0.0
1a61a25265eaa137f9debe5e95b2d90f	Q74R	51	0.04
eca88c6f1c7fd6b89b04000db75c2c07	A211V	-4	0.27
107ed8d63849ddbd3d66dd1f3c0a836a	T552M	34	0.0
107ed8d63849ddbd3d66dd1f3c0a836a	G365R	42	0.0
107ed8d63849ddbd3d66dd1f3c0a836a	A158T	0	0.04
107ed8d63849ddbd3d66dd1f3c0a836a	A296T	30	0.0
4264911e07121c68e8a9524d61f61c64	P209S	34	0.0
bffe28f8aa424873f7864a842f842f72	K240N	37	0.08
157cb45739494ead4f9c74c5b405a631	E18K	13	0.14
178b14b19c9eb20eb42f10e1aabc83da	A607T	-20	0.31
178b14b19c9eb20eb42f10e1aabc83da	L71P	46	0.0
101c756b6097b2d701cded4eb2e91081	A569D	55	0.04
101c756b6097b2d701cded4eb2e91081	G2026R	50	0.0
5a234bd60d9b15a9f473cfc8b5633e84	M1V	8	0.13
5a234bd60d9b15a9f473cfc8b5633e84	G260D	68	0.01
5a234bd60d9b15a9f473cfc8b5633e84	C261Y	62	0.0
5a234bd60d9b15a9f473cfc8b5633e84	V267M	27	0.03
5a234bd60d9b15a9f473cfc8b5633e84	G280R	62	0.0
5a234bd60d9b15a9f473cfc8b5633e84	T269I	23	0.0
5a234bd60d9b15a9f473cfc8b5633e84	A270D	3	0.49
5a234bd60d9b15a9f473cfc8b5633e84	A270G	-15	0.32
5a234bd60d9b15a9f473cfc8b5633e84	M18I	10	0.33
5a234bd60d9b15a9f473cfc8b5633e84	R149Q	67	0.0
5a234bd60d9b15a9f473cfc8b5633e84	R149L	60	0.0
5a234bd60d9b15a9f473cfc8b5633e84	R22C	44	0.05
5a234bd60d9b15a9f473cfc8b5633e84	G24S	36	0.02
5a234bd60d9b15a9f473cfc8b5633e84	R26H	72	0.0
5a234bd60d9b15a9f473cfc8b5633e84	R26C	76	0.0
5a234bd60d9b15a9f473cfc8b5633e84	S28N	56	0.0
5a234bd60d9b15a9f473cfc8b5633e84	A31P	57	0.0
5a234bd60d9b15a9f473cfc8b5633e84	A31T	37	0.0
5a234bd60d9b15a9f473cfc8b5633e84	Q34P	65	0.0
5a234bd60d9b15a9f473cfc8b5633e84	Q34K	61	0.0
5a234bd60d9b15a9f473cfc8b5633e84	Q34R	62	0.0
5a234bd60d9b15a9f473cfc8b5633e84	T35M	32	0.0
5a234bd60d9b15a9f473cfc8b5633e84	R167Q	72	0.0
5a234bd60d9b15a9f473cfc8b5633e84	R167W	72	0.0
5a234bd60d9b15a9f473cfc8b5633e84	L42S	42	0.0
5a234bd60d9b15a9f473cfc8b5633e84	R173Q	58	0.0
5a234bd60d9b15a9f473cfc8b5633e84	R173W	62	0.0
5a234bd60d9b15a9f473cfc8b5633e84	L177R	60	0.0
5a234bd60d9b15a9f473cfc8b5633e84	D178N	12	0.0
5a234bd60d9b15a9f473cfc8b5633e84	L244P	26	0.23
5a234bd60d9b15a9f473cfc8b5633e84	A55S	-47	0.72
5a234bd60d9b15a9f473cfc8b5633e84	A122G	22	0.01
5a234bd60d9b15a9f473cfc8b5633e84	D61Y	67	0.0
5a234bd60d9b15a9f473cfc8b5633e84	D61N	64	0.0
5a234bd60d9b15a9f473cfc8b5633e84	R195C	68	0.0
5a234bd60d9b15a9f473cfc8b5633e84	P119L	25	0.0
5a234bd60d9b15a9f473cfc8b5633e84	R201W	20	0.16
5a234bd60d9b15a9f473cfc8b5633e84	V202L	-34	0.69
5a234bd60d9b15a9f473cfc8b5633e84	T78P	54	0.0
5a234bd60d9b15a9f473cfc8b5633e84	G335S	47	0.01
5a234bd60d9b15a9f473cfc8b5633e84	G335D	64	0.0
5a234bd60d9b15a9f473cfc8b5633e84	E80G	46	0.0
5a234bd60d9b15a9f473cfc8b5633e84	L81P	45	0.0
5a234bd60d9b15a9f473cfc8b5633e84	M212V	-18	0.05
5a234bd60d9b15a9f473cfc8b5633e84	L85R	51	0.0
5a234bd60d9b15a9f473cfc8b5633e84	E86V	-16	0.16
5a234bd60d9b15a9f473cfc8b5633e84	L343P	44	0.01
5a234bd60d9b15a9f473cfc8b5633e84	G216D	66	0.0
5a234bd60d9b15a9f473cfc8b5633e84	Q217H	70	0.0
5a234bd60d9b15a9f473cfc8b5633e84	Q217L	52	0.0
5a234bd60d9b15a9f473cfc8b5633e84	V90G	27	0.0
5a234bd60d9b15a9f473cfc8b5633e84	A219D	48	0.0
5a234bd60d9b15a9f473cfc8b5633e84	L92P	18	0.0
5a234bd60d9b15a9f473cfc8b5633e84	V93F	22	0.01
5a234bd60d9b15a9f473cfc8b5633e84	V222M	20	0.01
5a234bd60d9b15a9f473cfc8b5633e84	E223K	54	0.0
5a234bd60d9b15a9f473cfc8b5633e84	S96F	50	0.0
5a234bd60d9b15a9f473cfc8b5633e84	R225Q	56	0.0
5a234bd60d9b15a9f473cfc8b5633e84	R225G	53	0.0
5a234bd60d9b15a9f473cfc8b5633e84	K98R	49	0.0
5a234bd60d9b15a9f473cfc8b5633e84	D99H	56	0.0
5a234bd60d9b15a9f473cfc8b5633e84	D99G	56	0.0
5a234bd60d9b15a9f473cfc8b5633e84	D99N	54	0.0
5a234bd60d9b15a9f473cfc8b5633e84	V124D	60	0.0
5a234bd60d9b15a9f473cfc8b5633e84	G274R	25	0.15
5a234bd60d9b15a9f473cfc8b5633e84	L278P	43	0.0
5a234bd60d9b15a9f473cfc8b5633e84	G236S	-64	1.0
5a234bd60d9b15a9f473cfc8b5633e84	E209K	32	0.1
5a234bd60d9b15a9f473cfc8b5633e84	L238R	60	0.0
5a234bd60d9b15a9f473cfc8b5633e84	G111R	46	0.02
5a234bd60d9b15a9f473cfc8b5633e84	I113T	39	0.03
5a234bd60d9b15a9f473cfc8b5633e84	R116Q	64	0.0
5a234bd60d9b15a9f473cfc8b5633e84	R116W	65	0.0
5a234bd60d9b15a9f473cfc8b5633e84	L245R	19	0.24
5a234bd60d9b15a9f473cfc8b5633e84	C247R	56	0.01
5a234bd60d9b15a9f473cfc8b5633e84	C247F	40	0.01
5a234bd60d9b15a9f473cfc8b5633e84	E250A	59	0.0
5a234bd60d9b15a9f473cfc8b5633e84	E250Q	62	0.0
5a234bd60d9b15a9f473cfc8b5633e84	E250K	76	0.0
5a234bd60d9b15a9f473cfc8b5633e84	E250V	70	0.0
5a234bd60d9b15a9f473cfc8b5633e84	A252T	-12	0.07
5a234bd60d9b15a9f473cfc8b5633e84	A252V	24	0.02
5a234bd60d9b15a9f473cfc8b5633e84	L254P	54	0.03
5a234bd60d9b15a9f473cfc8b5633e84	H256Y	-33	1.0
5a234bd60d9b15a9f473cfc8b5633e84	H256N	-4	0.31
23f86438c469f253aa6c43e64243668c	R155H	13	0.57
23f86438c469f253aa6c43e64243668c	R155C	51	0.19
23f86438c469f253aa6c43e64243668c	R155P	47	0.29
23f86438c469f253aa6c43e64243668c	R159H	9	0.16
23f86438c469f253aa6c43e64243668c	R191Q	21	0.23
23f86438c469f253aa6c43e64243668c	R95G	23	0.74
23f86438c469f253aa6c43e64243668c	A232E	-1	0.2
1ebe90be96d37a7f8aec0cc5f0307a10	R67W	37	0.02
1ebe90be96d37a7f8aec0cc5f0307a10	D172N	-31	0.29
1ebe90be96d37a7f8aec0cc5f0307a10	T75R	37	0.02
1ebe90be96d37a7f8aec0cc5f0307a10	G300V	51	0.0
1ebe90be96d37a7f8aec0cc5f0307a10	V302M	18	0.02
1ebe90be96d37a7f8aec0cc5f0307a10	P186L	32	0.01
1ebe90be96d37a7f8aec0cc5f0307a10	N216H	40	0.0
b6c5aff01cdae7408a87a17590773e35	P932L	26	0.0
b6c5aff01cdae7408a87a17590773e35	L837P	36	0.0
b6c5aff01cdae7408a87a17590773e35	C777R	-2	0.59
b6c5aff01cdae7408a87a17590773e35	E106K	56	0.0
b6c5aff01cdae7408a87a17590773e35	R876S	44	0.0
b6c5aff01cdae7408a87a17590773e35	D621N	14	0.08
b6c5aff01cdae7408a87a17590773e35	G271S	63	0.0
b6c5aff01cdae7408a87a17590773e35	R784H	8	0.06
b6c5aff01cdae7408a87a17590773e35	R498H	42	0.01
b6c5aff01cdae7408a87a17590773e35	G531R	52	0.01
b6c5aff01cdae7408a87a17590773e35	R853Q	-4	0.34
b6c5aff01cdae7408a87a17590773e35	G283R	58	0.0
b6c5aff01cdae7408a87a17590773e35	G700S	59	0.01
e158b74570213a3a579c9207f39788c0	E427Q	70	0.0
e158b74570213a3a579c9207f39788c0	A199V	31	0.01
3fa296e2519f898311fa8a066507e29f	R287Q	47	0.02
36d07eea85856582709271d29d51b5e7	A15T	-21	0.05
c30acc02e15516892dced70b9af37f1a	P529S	-26	0.44
46a59a3a0358cfb5831472596b1b4632	S46I	18	0.13
7715ca581a5a91ace31d16fa947aaa5d	M1T	16	0.0
5f9ec1aca1caf1ad82334f28bfedd732	V458A	30	0.15
5f9ec1aca1caf1ad82334f28bfedd732	D491H	55	0.02
5f9ec1aca1caf1ad82334f28bfedd732	R504C	54	0.0
5f9ec1aca1caf1ad82334f28bfedd732	G142V	-3	0.62
5f9ec1aca1caf1ad82334f28bfedd732	R406Q	3	0.21
5f9ec1aca1caf1ad82334f28bfedd732	D426G	19	0.17
5f9ec1aca1caf1ad82334f28bfedd732	H282Q	27	0.25
5f9ec1aca1caf1ad82334f28bfedd732	R54C	65	0.01
82d558b6b30ed4e47dfe1e69afe04bc8	N819S	-11	0.18
82d558b6b30ed4e47dfe1e69afe04bc8	V790M	51	0.0
bd016e54aded1a7e606f0bfcd8920150	N1065K	-8	1.0
bd016e54aded1a7e606f0bfcd8920150	Q1007E	-32	1.0
b802d39d5f9e46d1dbd686050394bd82	E3301Q	28	0.05
b802d39d5f9e46d1dbd686050394bd82	M2421I	5	0.47
b802d39d5f9e46d1dbd686050394bd82	S1582L	0	0.28
e664e9cec3f43ad0294d786687d409c1	W450R	49	0.0
e664e9cec3f43ad0294d786687d409c1	M324T	54	0.0
e664e9cec3f43ad0294d786687d409c1	Q712P	25	0.15
e664e9cec3f43ad0294d786687d409c1	P585L	36	0.0
e664e9cec3f43ad0294d786687d409c1	R331C	30	0.0
e664e9cec3f43ad0294d786687d409c1	R402C	41	0.01
e664e9cec3f43ad0294d786687d409c1	N310K	39	0.06
e664e9cec3f43ad0294d786687d409c1	V311L	44	0.04
e664e9cec3f43ad0294d786687d409c1	R573C	46	0.0
e664e9cec3f43ad0294d786687d409c1	A320V	0	0.24
d27795e65806e8a18430e30c96459ab3	Y164C	63	0.0
d27795e65806e8a18430e30c96459ab3	G40R	71	0.03
d27795e65806e8a18430e30c96459ab3	R128W	67	0.0
d27795e65806e8a18430e30c96459ab3	G64R	59	0.0
d3f4973eebc1fdeacb5112cebe8407e3	V871M	-41	0.4
d3f4973eebc1fdeacb5112cebe8407e3	G107R	64	0.0
d3f4973eebc1fdeacb5112cebe8407e3	A716T	27	0.0
d3f4973eebc1fdeacb5112cebe8407e3	P724L	26	0.0
d3f4973eebc1fdeacb5112cebe8407e3	G695V	57	0.0
d3f4973eebc1fdeacb5112cebe8407e3	T699M	38	0.0
d3f4973eebc1fdeacb5112cebe8407e3	L829P	53	0.0
d3f4973eebc1fdeacb5112cebe8407e3	V779M	-9	0.66
d3f4973eebc1fdeacb5112cebe8407e3	G831D	61	0.0
d3f4973eebc1fdeacb5112cebe8407e3	E864K	48	0.0
ca49c7364a44c2b55dedc95da161eb4d	C61Y	50	0.01
e63bfd9a25f9771ffbaf5c199dd76a14	R369Q	-15	0.58
e63bfd9a25f9771ffbaf5c199dd76a14	R369W	-3	0.05
e63bfd9a25f9771ffbaf5c199dd76a14	R465W	29	0.0
e63bfd9a25f9771ffbaf5c199dd76a14	E368K	0	0.1
505da572a73b69f8accd95427bc43ec3	K35N	9	0.11
505da572a73b69f8accd95427bc43ec3	D151N	27	0.01
fbf685fccce3e82730cf82f26477eab5	G1027E	75	0.0
fbf685fccce3e82730cf82f26477eab5	G517R	80	0.01
fbf685fccce3e82730cf82f26477eab5	G778S	64	0.0
fbf685fccce3e82730cf82f26477eab5	G397E	64	0.0
fbf685fccce3e82730cf82f26477eab5	G526E	68	0.01
fbf685fccce3e82730cf82f26477eab5	G715D	75	0.01
fbf685fccce3e82730cf82f26477eab5	G784R	71	0.0
fbf685fccce3e82730cf82f26477eab5	G787C	59	0.0
fbf685fccce3e82730cf82f26477eab5	T1148P	-73	0.36
fbf685fccce3e82730cf82f26477eab5	G661S	-10	0.69
fbf685fccce3e82730cf82f26477eab5	G790D	70	0.0
fbf685fccce3e82730cf82f26477eab5	G409V	63	0.03
fbf685fccce3e82730cf82f26477eab5	G1087D	75	0.01
fbf685fccce3e82730cf82f26477eab5	G283R	74	0.0
fbf685fccce3e82730cf82f26477eab5	G796S	58	0.01
fbf685fccce3e82730cf82f26477eab5	G670D	41	0.68
fbf685fccce3e82730cf82f26477eab5	G637D	75	0.0
fbf685fccce3e82730cf82f26477eab5	G547R	70	0.03
fbf685fccce3e82730cf82f26477eab5	G676D	63	0.09
fbf685fccce3e82730cf82f26477eab5	G676V	65	0.02
fbf685fccce3e82730cf82f26477eab5	G733C	67	0.0
fbf685fccce3e82730cf82f26477eab5	C1195Y	13	1.0
fbf685fccce3e82730cf82f26477eab5	G1096A	57	0.0
fbf685fccce3e82730cf82f26477eab5	G1102R	76	0.0
fbf685fccce3e82730cf82f26477eab5	G433E	63	0.0
fbf685fccce3e82730cf82f26477eab5	G562C	34	0.05
fbf685fccce3e82730cf82f26477eab5	G562V	35	0.2
fbf685fccce3e82730cf82f26477eab5	G820S	52	0.01
fbf685fccce3e82730cf82f26477eab5	G949S	59	0.0
fbf685fccce3e82730cf82f26477eab5	G1078C	70	0.0
fbf685fccce3e82730cf82f26477eab5	G586R	60	0.09
fbf685fccce3e82730cf82f26477eab5	G955S	54	0.01
fbf685fccce3e82730cf82f26477eab5	G955D	74	0.0
fbf685fccce3e82730cf82f26477eab5	G331D	73	0.0
fbf685fccce3e82730cf82f26477eab5	G319R	72	0.0
fbf685fccce3e82730cf82f26477eab5	G193S	19	0.16
fbf685fccce3e82730cf82f26477eab5	G835C	63	0.0
fbf685fccce3e82730cf82f26477eab5	G835S	58	0.02
fbf685fccce3e82730cf82f26477eab5	R708Q	0	0.61
fbf685fccce3e82730cf82f26477eab5	G325E	72	0.0
fbf685fccce3e82730cf82f26477eab5	G454C	54	0.01
fbf685fccce3e82730cf82f26477eab5	G328S	63	0.0
fbf685fccce3e82730cf82f26477eab5	G457L	42	0.11
fbf685fccce3e82730cf82f26477eab5	G202R	69	0.0
fbf685fccce3e82730cf82f26477eab5	G1099R	66	0.0
fbf685fccce3e82730cf82f26477eab5	G460S	26	0.14
fbf685fccce3e82730cf82f26477eab5	G973V	63	0.0
fbf685fccce3e82730cf82f26477eab5	G334C	60	0.0
fbf685fccce3e82730cf82f26477eab5	G592S	29	0.05
fbf685fccce3e82730cf82f26477eab5	G337C	63	0.0
fbf685fccce3e82730cf82f26477eab5	G337S	68	0.0
fbf685fccce3e82730cf82f26477eab5	G211D	69	0.05
fbf685fccce3e82730cf82f26477eab5	G982D	72	0.02
fbf685fccce3e82730cf82f26477eab5	G856R	79	0.0
fbf685fccce3e82730cf82f26477eab5	G856V	70	0.0
fbf685fccce3e82730cf82f26477eab5	G730C	69	0.0
fbf685fccce3e82730cf82f26477eab5	G859S	45	0.0
fbf685fccce3e82730cf82f26477eab5	G349C	59	0.0
fbf685fccce3e82730cf82f26477eab5	G991V	60	0.01
fbf685fccce3e82730cf82f26477eab5	G736C	61	0.01
fbf685fccce3e82730cf82f26477eab5	G739R	69	0.02
fbf685fccce3e82730cf82f26477eab5	G892D	73	0.05
fbf685fccce3e82730cf82f26477eab5	G997D	70	0.0
fbf685fccce3e82730cf82f26477eab5	G358S	51	0.04
fbf685fccce3e82730cf82f26477eab5	R234C	50	0.05
fbf685fccce3e82730cf82f26477eab5	G1003D	76	0.0
fbf685fccce3e82730cf82f26477eab5	G748V	67	0.0
fbf685fccce3e82730cf82f26477eab5	G877C	63	0.0
fbf685fccce3e82730cf82f26477eab5	G751S	73	0.0
fbf685fccce3e82730cf82f26477eab5	G625D	76	0.0
fbf685fccce3e82730cf82f26477eab5	G754C	74	0.0
fbf685fccce3e82730cf82f26477eab5	G754R	83	0.0
fbf685fccce3e82730cf82f26477eab5	G1012S	51	0.01
fbf685fccce3e82730cf82f26477eab5	G895D	64	0.0
fbf685fccce3e82730cf82f26477eab5	G247R	68	0.0
fbf685fccce3e82730cf82f26477eab5	G1066D	72	0.03
fbf685fccce3e82730cf82f26477eab5	G634V	72	0.01
fbf685fccce3e82730cf82f26477eab5	G640S	56	0.0
fbf685fccce3e82730cf82f26477eab5	G253D	76	0.0
fbf685fccce3e82730cf82f26477eab5	G766V	60	0.0
fbf685fccce3e82730cf82f26477eab5	G511D	77	0.0
fbf685fccce3e82730cf82f26477eab5	G256V	62	0.01
b6d8e3a5017163d5449cf4be1b5f4d0f	C78R	65	0.1
5df120de29d8c7449831dcf643bc8ce1	R290Q	2	0.13
5df120de29d8c7449831dcf643bc8ce1	R290W	22	0.01
5df120de29d8c7449831dcf643bc8ce1	G300E	44	0.44
5df120de29d8c7449831dcf643bc8ce1	E270K	-43	0.86
5df120de29d8c7449831dcf643bc8ce1	D273A	8	0.07
5df120de29d8c7449831dcf643bc8ce1	K468E	59	0.0
5df120de29d8c7449831dcf643bc8ce1	D438V	23	0.06
5df120de29d8c7449831dcf643bc8ce1	T503K	45	0.08
5df120de29d8c7449831dcf643bc8ce1	K505N	47	0.0
5df120de29d8c7449831dcf643bc8ce1	N158S	-31	0.76
5df120de29d8c7449831dcf643bc8ce1	Q785R	39	0.01
5df120de29d8c7449831dcf643bc8ce1	L384F	30	0.02
374326ca1f1d26484cba50f8a810d9f8	R142K	75	0.01
30be2e9df997cb5cc4fd96f170fac18b	P121L	-21	0.36
d29e4795ee05765734e3dbafaf442e12	R367H	58	0.0
485562d1d482efd2d141fd3c36c1a084	H177N	47	0.07
485562d1d482efd2d141fd3c36c1a084	L50P	29	0.12
485562d1d482efd2d141fd3c36c1a084	N141S	33	0.14
b27f4d0475d63239cc38054dba5f7153	L289P	-41	0.08
b27f4d0475d63239cc38054dba5f7153	P327H	-66	0.58
b27f4d0475d63239cc38054dba5f7153	K424R	-10	0.25
b27f4d0475d63239cc38054dba5f7153	G42V	24	None
b27f4d0475d63239cc38054dba5f7153	Q119R	-47	0.9
b27f4d0475d63239cc38054dba5f7153	D216G	37	0.07
b27f4d0475d63239cc38054dba5f7153	A249E	-34	0.89
b27f4d0475d63239cc38054dba5f7153	Q253L	-11	0.33
a080409bdba4b92e55a8c720b77de0af	G23E	76	0.0
9cbc46eab2e910831d6963eb9134e083	T195A	24	0.0
c8c6ec9441fcbcff8c3f32765426dafc	E262K	38	0.01
c8c6ec9441fcbcff8c3f32765426dafc	S151A	2	0.67
9609015e801c7f9d197f8911003adb27	R312C	49	0.0
9609015e801c7f9d197f8911003adb27	M645L	6	0.14
9609015e801c7f9d197f8911003adb27	K525N	21	0.0
9609015e801c7f9d197f8911003adb27	R696C	46	0.01
9609015e801c7f9d197f8911003adb27	R784W	60	0.0
9609015e801c7f9d197f8911003adb27	L564P	54	0.0
9609015e801c7f9d197f8911003adb27	R531Q	34	0.03
9609015e801c7f9d197f8911003adb27	P917L	-14	0.67
9609015e801c7f9d197f8911003adb27	R534C	44	0.0
9609015e801c7f9d197f8911003adb27	T474I	50	0.0
9609015e801c7f9d197f8911003adb27	R922W	61	0.0
9609015e801c7f9d197f8911003adb27	F29L	23	0.05
9609015e801c7f9d197f8911003adb27	R948C	40	0.05
9609015e801c7f9d197f8911003adb27	H70R	42	0.06
9609015e801c7f9d197f8911003adb27	N33T	49	0.04
9609015e801c7f9d197f8911003adb27	G604S	47	0.01
9609015e801c7f9d197f8911003adb27	F805C	64	0.07
9609015e801c7f9d197f8911003adb27	F805S	44	0.79
9609015e801c7f9d197f8911003adb27	L552S	16	0.01
9609015e801c7f9d197f8911003adb27	C44F	39	0.0
9609015e801c7f9d197f8911003adb27	A558P	46	0.0
9609015e801c7f9d197f8911003adb27	G47V	46	0.0
9609015e801c7f9d197f8911003adb27	R176W	62	0.02
9609015e801c7f9d197f8911003adb27	A561T	37	0.0
9609015e801c7f9d197f8911003adb27	A561V	36	0.0
9609015e801c7f9d197f8911003adb27	S818L	36	0.09
9609015e801c7f9d197f8911003adb27	T436M	-2	0.09
9609015e801c7f9d197f8911003adb27	G53R	66	0.07
9609015e801c7f9d197f8911003adb27	V822M	62	0.0
9609015e801c7f9d197f8911003adb27	R823W	39	0.06
9609015e801c7f9d197f8911003adb27	W568C	44	0.01
9609015e801c7f9d197f8911003adb27	Y569H	59	0.02
9609015e801c7f9d197f8911003adb27	E58K	38	0.15
9609015e801c7f9d197f8911003adb27	G572C	53	0.0
9609015e801c7f9d197f8911003adb27	G572R	68	0.0
9609015e801c7f9d197f8911003adb27	E575G	40	0.02
9609015e801c7f9d197f8911003adb27	S960N	4	0.07
9609015e801c7f9d197f8911003adb27	T65P	32	0.1
9609015e801c7f9d197f8911003adb27	C66G	47	0.07
9609015e801c7f9d197f8911003adb27	P451L	23	0.02
9609015e801c7f9d197f8911003adb27	R582C	52	0.02
9609015e801c7f9d197f8911003adb27	P72Q	4	0.47
9609015e801c7f9d197f8911003adb27	W585C	77	0.0
9609015e801c7f9d197f8911003adb27	N588K	15	0.36
9609015e801c7f9d197f8911003adb27	N588D	14	0.2
9609015e801c7f9d197f8911003adb27	P334L	-24	0.12
9609015e801c7f9d197f8911003adb27	A78P	11	0.28
9609015e801c7f9d197f8911003adb27	I593R	70	0.0
9609015e801c7f9d197f8911003adb27	I593T	24	0.25
9609015e801c7f9d197f8911003adb27	R100G	50	0.05
9609015e801c7f9d197f8911003adb27	N470D	58	0.0
9609015e801c7f9d197f8911003adb27	G626S	39	0.06
9609015e801c7f9d197f8911003adb27	R528P	59	0.04
9609015e801c7f9d197f8911003adb27	K101E	33	0.12
9609015e801c7f9d197f8911003adb27	P347S	33	0.12
9609015e801c7f9d197f8911003adb27	I400N	39	0.0
9609015e801c7f9d197f8911003adb27	N861I	41	0.0
9609015e801c7f9d197f8911003adb27	I96T	25	0.0
9609015e801c7f9d197f8911003adb27	D609N	42	0.0
9609015e801c7f9d197f8911003adb27	Y611H	78	0.0
9609015e801c7f9d197f8911003adb27	V612L	37	0.04
9609015e801c7f9d197f8911003adb27	T613M	57	0.0
9609015e801c7f9d197f8911003adb27	A614V	49	0.0
9609015e801c7f9d197f8911003adb27	L615V	52	0.0
9609015e801c7f9d197f8911003adb27	G601S	-20	0.36
9609015e801c7f9d197f8911003adb27	G584S	34	0.15
9609015e801c7f9d197f8911003adb27	S621N	9	0.02
9609015e801c7f9d197f8911003adb27	R752Q	51	0.01
9609015e801c7f9d197f8911003adb27	R752W	51	0.0
9609015e801c7f9d197f8911003adb27	P114S	15	0.07
9609015e801c7f9d197f8911003adb27	F627L	50	0.02
9609015e801c7f9d197f8911003adb27	G628S	61	0.01
9609015e801c7f9d197f8911003adb27	N629K	54	0.06
9609015e801c7f9d197f8911003adb27	N629S	46	0.01
9609015e801c7f9d197f8911003adb27	N629D	54	0.05
9609015e801c7f9d197f8911003adb27	V630A	32	0.03
9609015e801c7f9d197f8911003adb27	V630L	35	0.01
9609015e801c7f9d197f8911003adb27	P632S	35	0.07
9609015e801c7f9d197f8911003adb27	N633S	34	0.04
9609015e801c7f9d197f8911003adb27	R56Q	45	0.13
9609015e801c7f9d197f8911003adb27	F640L	27	0.02
9609015e801c7f9d197f8911003adb27	E637K	62	0.05
9609015e801c7f9d197f8911003adb27	K638E	21	0.18
9609015e801c7f9d197f8911003adb27	L86R	30	0.2
44fb12dbe1a9cc1b5d6b8804bfee6d3e	M1I	-35	0.04
44fb12dbe1a9cc1b5d6b8804bfee6d3e	D379N	19	0.0
44fb12dbe1a9cc1b5d6b8804bfee6d3e	L64P	44	0.01
c375a47a6c643dc642fe9544bff588f2	R67C	39	0.01
c375a47a6c643dc642fe9544bff588f2	A365E	23	0.0
c375a47a6c643dc642fe9544bff588f2	W446S	60	0.0
bba57ac412d6ca5ca97fe2fe5fbfca66	G262E	57	0.0
bba57ac412d6ca5ca97fe2fe5fbfca66	L249P	55	0.24
bba57ac412d6ca5ca97fe2fe5fbfca66	R254G	38	0.08
bba57ac412d6ca5ca97fe2fe5fbfca66	R255G	61	0.0
58a363e940fd09b24ac957a9a1ca7fd9	G1027R	65	0.0
58a363e940fd09b24ac957a9a1ca7fd9	G676R	67	0.03
58a363e940fd09b24ac957a9a1ca7fd9	G1513D	72	0.01
58a363e940fd09b24ac957a9a1ca7fd9	G1516V	60	0.01
58a363e940fd09b24ac957a9a1ca7fd9	A1326V	8	0.13
58a363e940fd09b24ac957a9a1ca7fd9	Q1328K	15	0.92
58a363e940fd09b24ac957a9a1ca7fd9	Q1328L	19	0.38
58a363e940fd09b24ac957a9a1ca7fd9	G625V	53	0.0
58a363e940fd09b24ac957a9a1ca7fd9	G565V	12	0.47
5ea045871bc8a2bea49840a71269f40d	P353R	70	0.0
5ea045871bc8a2bea49840a71269f40d	P353L	49	0.0
5ea045871bc8a2bea49840a71269f40d	L33P	49	0.0
5ea045871bc8a2bea49840a71269f40d	A521T	-9	0.12
5ea045871bc8a2bea49840a71269f40d	R332H	72	0.0
5ea045871bc8a2bea49840a71269f40d	R332P	74	0.0
5ea045871bc8a2bea49840a71269f40d	T333N	67	0.0
5ea045871bc8a2bea49840a71269f40d	L343Q	47	0.0
5ea045871bc8a2bea49840a71269f40d	G286S	-8	0.16
b90c1c843a53ed2fe39207ec253a6261	S433L	-7	0.14
f155976b573156ef839a58c9badc9ffb	G993V	63	0.0
c37fb3afb579c674db7fe9d31f6c9954	H133D	70	0.01
c37fb3afb579c674db7fe9d31f6c9954	I134N	40	0.0
c37fb3afb579c674db7fe9d31f6c9954	G519D	47	0.01
c37fb3afb579c674db7fe9d31f6c9954	A1288P	38	0.05
c37fb3afb579c674db7fe9d31f6c9954	L651P	48	0.03
c37fb3afb579c674db7fe9d31f6c9954	A397D	48	0.01
c37fb3afb579c674db7fe9d31f6c9954	L16S	-18	0.46
c37fb3afb579c674db7fe9d31f6c9954	E1170K	46	0.05
c37fb3afb579c674db7fe9d31f6c9954	G25R	44	0.05
c37fb3afb579c674db7fe9d31f6c9954	A26E	28	0.07
c37fb3afb579c674db7fe9d31f6c9954	T1566M	-14	0.11
c37fb3afb579c674db7fe9d31f6c9954	G163R	58	0.0
c37fb3afb579c674db7fe9d31f6c9954	K164R	45	0.01
c37fb3afb579c674db7fe9d31f6c9954	T165M	55	0.0
c37fb3afb579c674db7fe9d31f6c9954	R302H	29	0.02
c37fb3afb579c674db7fe9d31f6c9954	E1327K	20	0.31
c37fb3afb579c674db7fe9d31f6c9954	R1602Q	5	0.09
c37fb3afb579c674db7fe9d31f6c9954	R756W	67	0.0
c37fb3afb579c674db7fe9d31f6c9954	P1887L	41	0.02
c37fb3afb579c674db7fe9d31f6c9954	Y1719C	-22	0.12
c37fb3afb579c674db7fe9d31f6c9954	A826T	12	0.02
c37fb3afb579c674db7fe9d31f6c9954	G955S	-55	0.73
c37fb3afb579c674db7fe9d31f6c9954	G2187D	44	0.08
c37fb3afb579c674db7fe9d31f6c9954	L1087P	36	0.27
c37fb3afb579c674db7fe9d31f6c9954	E450Q	20	0.06
c37fb3afb579c674db7fe9d31f6c9954	V67M	44	0.0
c37fb3afb579c674db7fe9d31f6c9954	A198T	34	0.0
c37fb3afb579c674db7fe9d31f6c9954	E968D	-41	0.62
c37fb3afb579c674db7fe9d31f6c9954	A457V	-8	0.06
c37fb3afb579c674db7fe9d31f6c9954	N458I	14	0.06
c37fb3afb579c674db7fe9d31f6c9954	T204A	53	0.01
c37fb3afb579c674db7fe9d31f6c9954	R1743W	18	0.04
c37fb3afb579c674db7fe9d31f6c9954	R1873W	53	0.0
c37fb3afb579c674db7fe9d31f6c9954	G722R	47	0.14
c37fb3afb579c674db7fe9d31f6c9954	R212H	50	0.0
c37fb3afb579c674db7fe9d31f6c9954	R212C	55	0.0
c37fb3afb579c674db7fe9d31f6c9954	R853C	13	0.14
c37fb3afb579c674db7fe9d31f6c9954	G214R	62	0.01
c37fb3afb579c674db7fe9d31f6c9954	M599I	18	0.16
c37fb3afb579c674db7fe9d31f6c9954	R1240Q	32	0.51
c37fb3afb579c674db7fe9d31f6c9954	G2137E	66	0.01
c37fb3afb579c674db7fe9d31f6c9954	R90P	24	0.04
c37fb3afb579c674db7fe9d31f6c9954	R1883Q	49	0.03
c37fb3afb579c674db7fe9d31f6c9954	A1628S	-23	0.68
c37fb3afb579c674db7fe9d31f6c9954	L1858P	60	0.0
c37fb3afb579c674db7fe9d31f6c9954	R241C	67	0.0
c37fb3afb579c674db7fe9d31f6c9954	R241S	58	0.0
c37fb3afb579c674db7fe9d31f6c9954	G2163S	20	0.03
c37fb3afb579c674db7fe9d31f6c9954	R244P	32	0.21
c37fb3afb579c674db7fe9d31f6c9954	R1343S	13	0.19
c37fb3afb579c674db7fe9d31f6c9954	P503L	8	0.05
0fd2e2156661d97505e6f7ab5cc4252d	R254W	60	0.0
6a3c4e880657514cb397541b39488dd1	C225R	6	0.3
6a3c4e880657514cb397541b39488dd1	R218H	-28	0.49
6a3c4e880657514cb397541b39488dd1	R218C	15	0.16
6a3c4e880657514cb397541b39488dd1	C223R	64	0.0
6a3c4e880657514cb397541b39488dd1	Y81H	62	0.21
d68c9dec2a606040c33da0721b816bdd	R212H	50	0.0
d68c9dec2a606040c33da0721b816bdd	R302H	29	0.02
518a50c5e3473a23cf2b4d48dfd97fed	E1539K	57	0.06
518a50c5e3473a23cf2b4d48dfd97fed	N1380S	34	0.28
518a50c5e3473a23cf2b4d48dfd97fed	G1381E	58	0.17
518a50c5e3473a23cf2b4d48dfd97fed	R1514H	47	0.04
518a50c5e3473a23cf2b4d48dfd97fed	G1651S	-7	0.44
518a50c5e3473a23cf2b4d48dfd97fed	A476V	4	0.12
518a50c5e3473a23cf2b4d48dfd97fed	D2365N	-12	0.16
91060c54501155fe746e7c89f9bfb855	C522Y	39	0.09
91060c54501155fe746e7c89f9bfb855	E781K	67	0.0
91060c54501155fe746e7c89f9bfb855	P46L	-8	0.35
91060c54501155fe746e7c89f9bfb855	I405T	10	0.06
91060c54501155fe746e7c89f9bfb855	G150S	10	0.55
91060c54501155fe746e7c89f9bfb855	S191F	49	0.0
a4ac8e3dfc104265600f1930652ff66e	R324C	69	0.01
a4ac8e3dfc104265600f1930652ff66e	R341C	60	0.0
e3bf58cfa4245d3c4fb974a14d27d975	S778P	4	0.32
e3bf58cfa4245d3c4fb974a14d27d975	Y141C	52	0.0
e3bf58cfa4245d3c4fb974a14d27d975	L143W	51	0.01
e3bf58cfa4245d3c4fb974a14d27d975	C400Y	38	0.24
e3bf58cfa4245d3c4fb974a14d27d975	D145Y	64	0.05
e3bf58cfa4245d3c4fb974a14d27d975	D145N	61	0.01
e3bf58cfa4245d3c4fb974a14d27d975	C532Y	71	0.0
e3bf58cfa4245d3c4fb974a14d27d975	R662C	46	0.19
e3bf58cfa4245d3c4fb974a14d27d975	I330N	22	0.32
e3bf58cfa4245d3c4fb974a14d27d975	L288P	42	0.0
e3bf58cfa4245d3c4fb974a14d27d975	H306P	-19	0.34
e3bf58cfa4245d3c4fb974a14d27d975	C568R	71	0.34
e3bf58cfa4245d3c4fb974a14d27d975	S188L	2	0.09
e3bf58cfa4245d3c4fb974a14d27d975	M321L	-37	1.0
e3bf58cfa4245d3c4fb974a14d27d975	C586R	47	0.5
e3bf58cfa4245d3c4fb974a14d27d975	C586F	45	0.13
e3bf58cfa4245d3c4fb974a14d27d975	G598S	28	0.17
e3bf58cfa4245d3c4fb974a14d27d975	C601R	83	0.0
e3bf58cfa4245d3c4fb974a14d27d975	V219M	-43	0.19
e3bf58cfa4245d3c4fb974a14d27d975	G605S	62	0.01
e3bf58cfa4245d3c4fb974a14d27d975	L222P	47	0.0
e3bf58cfa4245d3c4fb974a14d27d975	R240Q	25	0.03
e3bf58cfa4245d3c4fb974a14d27d975	R240W	12	0.03
e3bf58cfa4245d3c4fb974a14d27d975	R242Q	-2	0.14
e3bf58cfa4245d3c4fb974a14d27d975	D243V	58	0.0
e3bf58cfa4245d3c4fb974a14d27d975	R119W	48	0.02
e3bf58cfa4245d3c4fb974a14d27d975	M150V	63	0.0
03b25cc9b56b673bb3a130bae4f3336e	M9I	-30	0.26
03b25cc9b56b673bb3a130bae4f3336e	Y170C	31	0.03
97e0e0745bff566060a0666526224873	E180G	33	0.0
97e0e0745bff566060a0666526224873	V95A	-54	0.14
97e0e0745bff566060a0666526224873	D175N	9	0.02
337571304c4f77ac5f097ae87c5e47fe	A9D	38	0.0
189edc2d0ad3dff2b6d26a9e2c32ed86	I359L	-28	0.38
189edc2d0ad3dff2b6d26a9e2c32ed86	L208V	-64	0.36
189edc2d0ad3dff2b6d26a9e2c32ed86	R144C	18	0.05
f6ce46fae9650d53b5dc8c72413f7f6b	E272D	-32	0.28
1dbf6346758ec00cb648baf3e8f1fabe	F962S	45	0.0
1dbf6346758ec00cb648baf3e8f1fabe	L469P	52	0.01
150527debf04e29bfadc67f89d1b5c5b	D332H	56	0.0
150527debf04e29bfadc67f89d1b5c5b	L276R	75	0.0
150527debf04e29bfadc67f89d1b5c5b	I1054T	40	0.0
150527debf04e29bfadc67f89d1b5c5b	V463I	-13	0.29
b900bb5053d12fdbb4374c93fd72ed1f	T828M	-47	0.04
693cca25d896629b86551346cfe30e58	H35R	21	0.4
693cca25d896629b86551346cfe30e58	M390R	46	0.0
693cca25d896629b86551346cfe30e58	E234K	17	0.26
693cca25d896629b86551346cfe30e58	L518Q	0	0.22
693cca25d896629b86551346cfe30e58	L518P	22	0.09
693cca25d896629b86551346cfe30e58	G305S	-1	0.12
693cca25d896629b86551346cfe30e58	Y434S	40	0.0
693cca25d896629b86551346cfe30e58	D148N	12	0.44
693cca25d896629b86551346cfe30e58	K53E	19	0.14
693cca25d896629b86551346cfe30e58	L503H	47	0.0
693cca25d896629b86551346cfe30e58	R160Q	7	0.28
82623163dd14001ea14d53df0ab1beaa	G725C	36	0.0
82623163dd14001ea14d53df0ab1beaa	P928H	32	0.0
37c47cd8ef3be3ff192f070e0f4a808b	V444E	5	1.0
37c47cd8ef3be3ff192f070e0f4a808b	G325R	77	0.0
37c47cd8ef3be3ff192f070e0f4a808b	P63H	11	0.25
aaebbedbee789da047e9e55b3060315e	P87S	4	0.84
5d7922adb193213933007db432fa9622	A257T	30	0.01
5d7922adb193213933007db432fa9622	R266Q	-26	0.23
5d7922adb193213933007db432fa9622	G206R	38	0.0
5d7922adb193213933007db432fa9622	G206W	27	0.0
5d7922adb193213933007db432fa9622	A179T	49	0.0
5d7922adb193213933007db432fa9622	R119H	68	0.0
5d7922adb193213933007db432fa9622	R119G	67	0.0
5d7922adb193213933007db432fa9622	R251H	39	0.01
1c8cc22d98305807264d472541824a71	S345F	8	0.66
ddf40e2756a9279f0d244e8f5d4388d0	R141W	53	0.0
938f32426a694c27fbc6087aa15dd942	G514C	29	0.14
938f32426a694c27fbc6087aa15dd942	G9V	43	0.08
938f32426a694c27fbc6087aa15dd942	F532C	60	0.02
938f32426a694c27fbc6087aa15dd942	R1626P	67	0.0
938f32426a694c27fbc6087aa15dd942	R27H	33	0.18
938f32426a694c27fbc6087aa15dd942	E1053K	31	0.63
938f32426a694c27fbc6087aa15dd942	A1569P	27	0.09
938f32426a694c27fbc6087aa15dd942	R43Q	18	0.22
938f32426a694c27fbc6087aa15dd942	L567Q	-36	0.7
938f32426a694c27fbc6087aa15dd942	D1595N	56	0.0
938f32426a694c27fbc6087aa15dd942	G1084S	-7	0.18
938f32426a694c27fbc6087aa15dd942	S1609W	11	0.18
938f32426a694c27fbc6087aa15dd942	S1103Y	-36	1.0
938f32426a694c27fbc6087aa15dd942	D356N	53	0.03
938f32426a694c27fbc6087aa15dd942	R1623Q	42	0.0
938f32426a694c27fbc6087aa15dd942	R1623L	37	0.0
938f32426a694c27fbc6087aa15dd942	D1114N	11	0.06
938f32426a694c27fbc6087aa15dd942	V95I	25	0.05
938f32426a694c27fbc6087aa15dd942	G615E	1	1.0
938f32426a694c27fbc6087aa15dd942	T1131I	4	0.05
938f32426a694c27fbc6087aa15dd942	R1644H	24	0.04
938f32426a694c27fbc6087aa15dd942	R1644C	49	0.0
938f32426a694c27fbc6087aa15dd942	T1645M	35	0.01
938f32426a694c27fbc6087aa15dd942	A1649V	38	0.0
938f32426a694c27fbc6087aa15dd942	M1652R	58	0.01
938f32426a694c27fbc6087aa15dd942	I1660V	-13	0.16
938f32426a694c27fbc6087aa15dd942	L619F	19	0.14
938f32426a694c27fbc6087aa15dd942	G639R	13	0.47
938f32426a694c27fbc6087aa15dd942	M138I	0	0.33
938f32426a694c27fbc6087aa15dd942	E655K	13	0.55
938f32426a694c27fbc6087aa15dd942	E161K	59	0.04
938f32426a694c27fbc6087aa15dd942	R680H	-7	0.46
938f32426a694c27fbc6087aa15dd942	R1193Q	44	0.0
938f32426a694c27fbc6087aa15dd942	S1710L	37	0.0
938f32426a694c27fbc6087aa15dd942	K126E	50	0.02
938f32426a694c27fbc6087aa15dd942	D1714G	39	0.03
938f32426a694c27fbc6087aa15dd942	T187I	43	0.03
938f32426a694c27fbc6087aa15dd942	E1225K	58	0.0
938f32426a694c27fbc6087aa15dd942	G1740R	41	0.04
938f32426a694c27fbc6087aa15dd942	G1743R	65	0.01
938f32426a694c27fbc6087aa15dd942	G1743E	62	0.01
938f32426a694c27fbc6087aa15dd942	R1232W	53	0.0
938f32426a694c27fbc6087aa15dd942	L212P	63	0.0
938f32426a694c27fbc6087aa15dd942	E1240Q	-7	0.18
938f32426a694c27fbc6087aa15dd942	T220I	10	0.29
938f32426a694c27fbc6087aa15dd942	A735E	50	0.0
938f32426a694c27fbc6087aa15dd942	A735V	28	0.0
938f32426a694c27fbc6087aa15dd942	R225Q	53	0.02
938f32426a694c27fbc6087aa15dd942	R225W	52	0.0
938f32426a694c27fbc6087aa15dd942	F1250L	47	0.0
938f32426a694c27fbc6087aa15dd942	V1763M	-15	0.11
938f32426a694c27fbc6087aa15dd942	I230V	-1	0.05
938f32426a694c27fbc6087aa15dd942	V232I	11	0.03
938f32426a694c27fbc6087aa15dd942	G1262S	36	0.02
938f32426a694c27fbc6087aa15dd942	G752R	57	0.0
938f32426a694c27fbc6087aa15dd942	V1777M	-8	0.05
938f32426a694c27fbc6087aa15dd942	K1236N	-17	0.22
938f32426a694c27fbc6087aa15dd942	E1784K	20	0.09
938f32426a694c27fbc6087aa15dd942	D1275N	54	0.0
938f32426a694c27fbc6087aa15dd942	G1408R	63	0.03
938f32426a694c27fbc6087aa15dd942	D1790G	47	0.0
938f32426a694c27fbc6087aa15dd942	N470K	-16	0.92
938f32426a694c27fbc6087aa15dd942	Y1795H	51	0.01
938f32426a694c27fbc6087aa15dd942	Y1795C	33	0.01
938f32426a694c27fbc6087aa15dd942	F1293S	-13	0.37
938f32426a694c27fbc6087aa15dd942	E1295K	28	0.2
938f32426a694c27fbc6087aa15dd942	P1298L	-10	0.12
938f32426a694c27fbc6087aa15dd942	T1304M	18	0.0
938f32426a694c27fbc6087aa15dd942	R282H	35	0.09
938f32426a694c27fbc6087aa15dd942	D1819N	-17	0.13
938f32426a694c27fbc6087aa15dd942	L1825P	44	0.04
938f32426a694c27fbc6087aa15dd942	R1826H	18	0.08
938f32426a694c27fbc6087aa15dd942	R1826C	33	0.03
938f32426a694c27fbc6087aa15dd942	V294M	26	0.09
938f32426a694c27fbc6087aa15dd942	G1319V	44	0.0
938f32426a694c27fbc6087aa15dd942	G298S	2	0.61
938f32426a694c27fbc6087aa15dd942	N1325S	25	0.04
938f32426a694c27fbc6087aa15dd942	R814Q	53	0.0
938f32426a694c27fbc6087aa15dd942	D1839G	57	0.02
938f32426a694c27fbc6087aa15dd942	A1330P	62	0.0
938f32426a694c27fbc6087aa15dd942	A1330T	16	0.07
938f32426a694c27fbc6087aa15dd942	P1332L	29	0.05
938f32426a694c27fbc6087aa15dd942	S1333Y	34	0.0
938f32426a694c27fbc6087aa15dd942	C1850S	24	0.05
938f32426a694c27fbc6087aa15dd942	P2006A	0	0.71
938f32426a694c27fbc6087aa15dd942	G319S	33	0.06
938f32426a694c27fbc6087aa15dd942	F1344S	24	0.03
938f32426a694c27fbc6087aa15dd942	L325R	66	0.01
938f32426a694c27fbc6087aa15dd942	A226V	2	0.3
938f32426a694c27fbc6087aa15dd942	P336L	9	1.0
938f32426a694c27fbc6087aa15dd942	F851L	35	0.0
938f32426a694c27fbc6087aa15dd942	G351V	34	0.32
938f32426a694c27fbc6087aa15dd942	M1766L	12	0.18
938f32426a694c27fbc6087aa15dd942	T353I	48	0.01
938f32426a694c27fbc6087aa15dd942	A572D	31	0.36
938f32426a694c27fbc6087aa15dd942	S1382I	30	0.11
938f32426a694c27fbc6087aa15dd942	I1768V	-22	0.13
938f32426a694c27fbc6087aa15dd942	R878C	68	0.0
938f32426a694c27fbc6087aa15dd942	R367H	48	0.12
938f32426a694c27fbc6087aa15dd942	R367C	53	0.04
938f32426a694c27fbc6087aa15dd942	S1904L	20	0.03
938f32426a694c27fbc6087aa15dd942	M369K	60	0.0
938f32426a694c27fbc6087aa15dd942	F892I	62	0.04
938f32426a694c27fbc6087aa15dd942	V1405L	-4	0.06
938f32426a694c27fbc6087aa15dd942	G1406R	57	0.04
938f32426a694c27fbc6087aa15dd942	C896S	61	0.01
938f32426a694c27fbc6087aa15dd942	A1924T	-6	0.21
938f32426a694c27fbc6087aa15dd942	S1787N	27	0.04
938f32426a694c27fbc6087aa15dd942	S910L	7	0.18
938f32426a694c27fbc6087aa15dd942	G1935S	-22	0.68
938f32426a694c27fbc6087aa15dd942	N406K	37	0.15
938f32426a694c27fbc6087aa15dd942	N406S	34	0.01
938f32426a694c27fbc6087aa15dd942	R1432G	28	0.11
938f32426a694c27fbc6087aa15dd942	P1438L	44	0.0
938f32426a694c27fbc6087aa15dd942	V1951M	-22	0.11
938f32426a694c27fbc6087aa15dd942	V1951L	1	0.3
938f32426a694c27fbc6087aa15dd942	E428K	-7	0.77
938f32426a694c27fbc6087aa15dd942	S941N	5	0.17
938f32426a694c27fbc6087aa15dd942	I1968S	-7	0.5
938f32426a694c27fbc6087aa15dd942	H445D	17	0.72
938f32426a694c27fbc6087aa15dd942	F1473C	61	0.0
938f32426a694c27fbc6087aa15dd942	R965C	58	0.0
938f32426a694c27fbc6087aa15dd942	F1486L	38	0.11
938f32426a694c27fbc6087aa15dd942	F2004L	-25	1.0
938f32426a694c27fbc6087aa15dd942	Y1494N	49	0.0
938f32426a694c27fbc6087aa15dd942	L1501V	26	0.04
938f32426a694c27fbc6087aa15dd942	G1502S	-17	0.2
938f32426a694c27fbc6087aa15dd942	A997S	-36	0.36
938f32426a694c27fbc6087aa15dd942	R1512W	57	0.0
938f32426a694c27fbc6087aa15dd942	F1705S	32	0.05
938f32426a694c27fbc6087aa15dd942	M1875T	40	0.05
938f32426a694c27fbc6087aa15dd942	H681P	34	0.02
938f32426a694c27fbc6087aa15dd942	T1620K	66	0.0
938f32426a694c27fbc6087aa15dd942	T1620M	42	0.02
938f32426a694c27fbc6087aa15dd942	K1527R	-12	0.12
938f32426a694c27fbc6087aa15dd942	R1023H	-13	0.24
938f32426a694c27fbc6087aa15dd942	T512I	4	0.39
c75ee4a65b3b321c4e110aa8838e3491	A148G	18	0.04
9ddb9df3b84fb5d48a026804ee19e25a	Q165H	37	0.0
cfaed7d0a0bf241fa47aa484e92e45ae	T84I	49	0.02
cfaed7d0a0bf241fa47aa484e92e45ae	G141R	43	0.11
3d642429d6573312a882f73e7da07a41	D493Y	37	0.01
4b382480d244513c8c0932bbcd4e79fb	A149S	14	0.31
1b01ea536fb7509c7dfab6842b89884b	M265T	-4	0.13
260e9ff96c9af45798c5a7a4b2654141	T217I	27	0.08
260e9ff96c9af45798c5a7a4b2654141	C241S	40	0.61
260e9ff96c9af45798c5a7a4b2654141	C388F	43	0.06
260e9ff96c9af45798c5a7a4b2654141	L349P	41	0.1
260e9ff96c9af45798c5a7a4b2654141	N215H	47	0.03
260e9ff96c9af45798c5a7a4b2654141	N215K	33	0.08
7369e7db94f24edb1c0954d6e97cd9ce	R1378P	62	0.0
7369e7db94f24edb1c0954d6e97cd9ce	T1447I	51	0.0
7369e7db94f24edb1c0954d6e97cd9ce	Y1450H	61	0.0
7369e7db94f24edb1c0954d6e97cd9ce	E1278K	44	0.0
7369e7db94f24edb1c0954d6e97cd9ce	Y1175C	54	0.0
7369e7db94f24edb1c0954d6e97cd9ce	H1470R	60	0.0
7369e7db94f24edb1c0954d6e97cd9ce	R1664H	64	0.0
92a79c245d4bb16f621d2443d37dd5af	P37H	62	0.0
92a79c245d4bb16f621d2443d37dd5af	R105S	21	0.02
92a79c245d4bb16f621d2443d37dd5af	L142P	64	0.0
92a79c245d4bb16f621d2443d37dd5af	R117C	-27	0.13
92a79c245d4bb16f621d2443d37dd5af	L89V	52	0.0
92a79c245d4bb16f621d2443d37dd5af	N58K	53	0.0
92a79c245d4bb16f621d2443d37dd5af	A28S	6	0.09
201d948ea3589c134f1a80b717ceab69	E34K	42	0.85
2f169ebb9491eae84d956d53657c3a3b	E163K	36	0.14
2f169ebb9491eae84d956d53657c3a3b	L166P	54	0.0
2f169ebb9491eae84d956d53657c3a3b	A104T	58	0.0
2f169ebb9491eae84d956d53657c3a3b	D149A	65	0.01
2f169ebb9491eae84d956d53657c3a3b	M26I	14	0.02
2f169ebb9491eae84d956d53657c3a3b	E64D	-32	0.33
095759531dae373597f52c894a1cc294	R929H	-18	0.4
095759531dae373597f52c894a1cc294	M1051V	48	0.03
128b37ea15b2098560b7bb6225871946	R41C	13	0.05
c39c9755d608b0e7de38406642d66602	R454H	73	0.0
c39c9755d608b0e7de38406642d66602	V489E	66	0.0
c39c9755d608b0e7de38406642d66602	Y178D	73	0.0
c39c9755d608b0e7de38406642d66602	C566Y	65	0.01
c39c9755d608b0e7de38406642d66602	A284P	34	0.04
c39c9755d608b0e7de38406642d66602	V605F	68	0.0
c39c9755d608b0e7de38406642d66602	Y575C	32	0.02
95bbbf1c90ba6b9e4662f167f363f3b1	R193L	4	0.33
282a08bbf7b3ed4a6f43fb018e6e785e	D488A	27	0.18
5fb7f903d555bb172e617e22261733d8	K323Q	29	0.02
5fb7f903d555bb172e617e22261733d8	K323E	33	0.02
5fb7f903d555bb172e617e22261733d8	S166P	-55	1.0
5fb7f903d555bb172e617e22261733d8	L9H	33	0.03
5fb7f903d555bb172e617e22261733d8	M458I	25	0.26
5fb7f903d555bb172e617e22261733d8	R203Q	51	0.02
5fb7f903d555bb172e617e22261733d8	I242L	-54	1.0
5fb7f903d555bb172e617e22261733d8	K533R	10	0.43
5fb7f903d555bb172e617e22261733d8	F286L	21	0.64
5fb7f903d555bb172e617e22261733d8	R32Q	-5	0.76
c803344d731cadd0adb97361d79eae21	R771L	-34	0.78
c803344d731cadd0adb97361d79eae21	D2653H	-25	0.13
c803344d731cadd0adb97361d79eae21	T3664N	40	0.04
a185daf8c1730b9aeb4957e3716e4911	L510R	61	0.0
5f4d7ad5944bbae532531b9d78dd9dbd	N264K	59	0.48
5f4d7ad5944bbae532531b9d78dd9dbd	P151L	30	0.21
5f4d7ad5944bbae532531b9d78dd9dbd	I101T	57	0.01
5f4d7ad5944bbae532531b9d78dd9dbd	N216S	50	0.04
5f4d7ad5944bbae532531b9d78dd9dbd	L232P	81	0.0
5f4d7ad5944bbae532531b9d78dd9dbd	F298S	55	0.0
5f4d7ad5944bbae532531b9d78dd9dbd	L184P	67	0.0
5f4d7ad5944bbae532531b9d78dd9dbd	A143P	42	0.11
5f4d7ad5944bbae532531b9d78dd9dbd	G370V	24	0.42
5f4d7ad5944bbae532531b9d78dd9dbd	L307P	61	0.0
5f4d7ad5944bbae532531b9d78dd9dbd	L213Q	61	0.0
5f4d7ad5944bbae532531b9d78dd9dbd	P175R	41	0.07
5f4d7ad5944bbae532531b9d78dd9dbd	L285P	55	0.0
5f4d7ad5944bbae532531b9d78dd9dbd	N312S	59	0.04
5f4d7ad5944bbae532531b9d78dd9dbd	A187K	59	0.04
5f4d7ad5944bbae532531b9d78dd9dbd	L347P	53	0.29
5f4d7ad5944bbae532531b9d78dd9dbd	R94P	-7	0.11
5f4d7ad5944bbae532531b9d78dd9dbd	C31S	41	0.77
c80e28992c7dc1a5c86984e4f78be07e	T199M	27	0.0
c184d2120fedcd05e3d21088295613ea	R59G	50	0.09
c184d2120fedcd05e3d21088295613ea	C70R	78	0.0
c184d2120fedcd05e3d21088295613ea	G71D	40	0.39
c184d2120fedcd05e3d21088295613ea	C78Y	69	0.0
59124f3325db843886a64aea234da6f7	C35Y	62	0.36
59124f3325db843886a64aea234da6f7	P165S	56	0.02
59124f3325db843886a64aea234da6f7	W216C	81	0.0
59124f3325db843886a64aea234da6f7	C228Y	58	0.36
59124f3325db843886a64aea234da6f7	P231R	49	0.08
59124f3325db843886a64aea234da6f7	S240P	58	0.02
6d778e753103b5e9d41886ebc1b7fb74	R395C	70	0.0
6d778e753103b5e9d41886ebc1b7fb74	G145E	70	0.0
6d778e753103b5e9d41886ebc1b7fb74	T339M	58	0.0
6d778e753103b5e9d41886ebc1b7fb74	R405Q	28	0.3
6d778e753103b5e9d41886ebc1b7fb74	R479C	48	0.0
4b5e1357c57d0815f06e2dcd79d39c06	T190N	57	0.04
2694c196b0a72f5bc3506d4abe58bb61	V542M	5	0.13
7709714a42d57a1b309519ec164396a3	G300R	0	0.14
7709714a42d57a1b309519ec164396a3	R5H	-17	0.05
be5d79d89bed00f3e2a69ba09b25532b	S241F	72	0.0
be5d79d89bed00f3e2a69ba09b25532b	R248Q	68	0.0
be5d79d89bed00f3e2a69ba09b25532b	G245S	37	0.06
be5d79d89bed00f3e2a69ba09b25532b	R175H	63	0.0
be5d79d89bed00f3e2a69ba09b25532b	P72R	34	0.41
4166d61c292cff4863bc57dc94b6b4a7	F42S	21	0.02
4166d61c292cff4863bc57dc94b6b4a7	H93Y	69	0.0
4166d61c292cff4863bc57dc94b6b4a7	H64Y	63	0.01
4166d61c292cff4863bc57dc94b6b4a7	H64L	62	0.05
f150ea91fb4a407e35ed6543b28e31ab	T99N	34	None
faf0fe701ac76e447c029088ddb21826	K354N	-8	0.44
faf0fe701ac76e447c029088ddb21826	L132P	49	0.0
faf0fe701ac76e447c029088ddb21826	M121T	38	0.0
faf0fe701ac76e447c029088ddb21826	Q122P	40	0.0
faf0fe701ac76e447c029088ddb21826	L124R	59	0.0
faf0fe701ac76e447c029088ddb21826	N125S	27	0.0
faf0fe701ac76e447c029088ddb21826	R127P	57	0.0
faf0fe701ac76e447c029088ddb21826	R127C	37	0.05
faf0fe701ac76e447c029088ddb21826	L128Q	36	0.0
11b51df5ed54d6d1dd7d7a75bb1921b5	R490Q	34	0.25
11b51df5ed54d6d1dd7d7a75bb1921b5	R572Q	58	0.02
11b51df5ed54d6d1dd7d7a75bb1921b5	S86F	62	0.0
11b51df5ed54d6d1dd7d7a75bb1921b5	P319L	-6	0.27
a089b2c7299cc2fe2e81fcfb56e9e186	L254P	9	0.28
a089b2c7299cc2fe2e81fcfb56e9e186	L1039F	32	0.05
a089b2c7299cc2fe2e81fcfb56e9e186	R622H	-35	0.61
abed892a04e4acd0cd0ddd3f294857bb	G292D	37	0.1
abed892a04e4acd0cd0ddd3f294857bb	L73P	46	0.0
abed892a04e4acd0cd0ddd3f294857bb	C204Y	46	0.0
abed892a04e4acd0cd0ddd3f294857bb	C204R	60	0.0
abed892a04e4acd0cd0ddd3f294857bb	A179V	58	0.01
abed892a04e4acd0cd0ddd3f294857bb	L149P	43	0.01
b8cc1bfb130f1daae0c419d71a3a03e1	R301Q	46	0.03
b8cc1bfb130f1daae0c419d71a3a03e1	P240L	-4	0.31
948672deca6bc7819cb07e805596e648	R268H	38	0.06
948672deca6bc7819cb07e805596e648	M276K	62	0.0
948672deca6bc7819cb07e805596e648	F406V	-1	0.63
948672deca6bc7819cb07e805596e648	N29I	28	0.17
948672deca6bc7819cb07e805596e648	R159Q	20	0.14
948672deca6bc7819cb07e805596e648	R159W	47	0.0
948672deca6bc7819cb07e805596e648	P34Q	30	0.13
948672deca6bc7819cb07e805596e648	P34L	18	0.29
948672deca6bc7819cb07e805596e648	R164H	21	0.56
948672deca6bc7819cb07e805596e648	R164C	48	0.17
948672deca6bc7819cb07e805596e648	T37M	17	0.11
948672deca6bc7819cb07e805596e648	T298A	45	0.03
948672deca6bc7819cb07e805596e648	T298I	43	0.02
948672deca6bc7819cb07e805596e648	Y180N	24	0.08
948672deca6bc7819cb07e805596e648	R182C	3	0.05
948672deca6bc7819cb07e805596e648	G57R	76	0.0
948672deca6bc7819cb07e805596e648	G54S	63	0.0
948672deca6bc7819cb07e805596e648	L396R	60	0.01
948672deca6bc7819cb07e805596e648	V70E	45	0.07
948672deca6bc7819cb07e805596e648	V333M	31	0.02
948672deca6bc7819cb07e805596e648	P331S	26	0.33
948672deca6bc7819cb07e805596e648	S205N	68	0.04
948672deca6bc7819cb07e805596e648	T345I	56	0.0
948672deca6bc7819cb07e805596e648	T345M	59	0.0
948672deca6bc7819cb07e805596e648	L233P	43	0.0
948672deca6bc7819cb07e805596e648	K242N	41	0.01
948672deca6bc7819cb07e805596e648	T371M	49	0.01
948672deca6bc7819cb07e805596e648	A117T	-22	0.5
948672deca6bc7819cb07e805596e648	R123C	55	0.04
15382b7485ee687ed36492a6e6d5f1b9	A132D	52	0.02
15382b7485ee687ed36492a6e6d5f1b9	R104C	54	0.17
15382b7485ee687ed36492a6e6d5f1b9	G201D	34	0.04
15382b7485ee687ed36492a6e6d5f1b9	R203C	52	0.0
15382b7485ee687ed36492a6e6d5f1b9	Y205C	67	0.0
15382b7485ee687ed36492a6e6d5f1b9	I46K	49	0.01
15382b7485ee687ed36492a6e6d5f1b9	R113W	51	0.02
15382b7485ee687ed36492a6e6d5f1b9	R137H	67	0.0
15382b7485ee687ed36492a6e6d5f1b9	R137C	66	0.0
15382b7485ee687ed36492a6e6d5f1b9	D85N	59	0.0
15382b7485ee687ed36492a6e6d5f1b9	Y280C	47	0.03
15382b7485ee687ed36492a6e6d5f1b9	G185C	-2	0.07
15382b7485ee687ed36492a6e6d5f1b9	R181C	39	0.06
15382b7485ee687ed36492a6e6d5f1b9	F105V	55	0.05
d5b9a4a6a8218e9b32880943aaa36951	H259R	62	0.0
d5b9a4a6a8218e9b32880943aaa36951	G134A	66	0.0
d5b9a4a6a8218e9b32880943aaa36951	R136L	56	0.02
d5b9a4a6a8218e9b32880943aaa36951	P266L	45	0.0
d5b9a4a6a8218e9b32880943aaa36951	L147P	23	0.04
d5b9a4a6a8218e9b32880943aaa36951	R34H	67	0.0
d5b9a4a6a8218e9b32880943aaa36951	F35L	-25	0.76
d5b9a4a6a8218e9b32880943aaa36951	F35V	-15	0.7
d5b9a4a6a8218e9b32880943aaa36951	L164P	36	0.0
d5b9a4a6a8218e9b32880943aaa36951	C166Y	-2	0.11
d5b9a4a6a8218e9b32880943aaa36951	G40D	67	0.0
d5b9a4a6a8218e9b32880943aaa36951	C42R	46	0.06
d5b9a4a6a8218e9b32880943aaa36951	R301H	69	0.01
d5b9a4a6a8218e9b32880943aaa36951	H46Y	12	1.0
d5b9a4a6a8218e9b32880943aaa36951	R50Q	-11	0.56
d5b9a4a6a8218e9b32880943aaa36951	R50P	31	0.3
d5b9a4a6a8218e9b32880943aaa36951	Q52R	17	0.43
d5b9a4a6a8218e9b32880943aaa36951	G53S	19	0.36
d5b9a4a6a8218e9b32880943aaa36951	G53R	45	0.13
d5b9a4a6a8218e9b32880943aaa36951	G53D	45	0.15
d5b9a4a6a8218e9b32880943aaa36951	I182V	-29	0.38
d5b9a4a6a8218e9b32880943aaa36951	F55L	37	0.05
d5b9a4a6a8218e9b32880943aaa36951	V59M	-29	0.08
d5b9a4a6a8218e9b32880943aaa36951	V59G	5	0.1
d5b9a4a6a8218e9b32880943aaa36951	E322K	4	0.33
d5b9a4a6a8218e9b32880943aaa36951	K67N	0	0.09
d5b9a4a6a8218e9b32880943aaa36951	R201H	68	0.0
d5b9a4a6a8218e9b32880943aaa36951	R201C	68	0.0
d5b9a4a6a8218e9b32880943aaa36951	R201L	61	0.0
d5b9a4a6a8218e9b32880943aaa36951	Y330C	30	0.12
d5b9a4a6a8218e9b32880943aaa36951	Y330S	33	0.17
d5b9a4a6a8218e9b32880943aaa36951	F333I	49	0.01
d5b9a4a6a8218e9b32880943aaa36951	W91R	48	0.0
d5b9a4a6a8218e9b32880943aaa36951	L355P	-8	0.34
d5b9a4a6a8218e9b32880943aaa36951	A101D	-45	0.74
d5b9a4a6a8218e9b32880943aaa36951	I296L	-18	0.23
d5b9a4a6a8218e9b32880943aaa36951	S116P	63	0.02
d5b9a4a6a8218e9b32880943aaa36951	K170R	0	0.13
d5b9a4a6a8218e9b32880943aaa36951	K170T	42	0.0
d5b9a4a6a8218e9b32880943aaa36951	K170N	38	0.01
d5b9a4a6a8218e9b32880943aaa36951	P254L	52	0.0
8873f0c13b74d80bce70dd800dcab8e2	A85V	19	0.0
09b884bb3d465295a18df44cd55adf2f	L198R	63	0.0
09b884bb3d465295a18df44cd55adf2f	L42P	54	0.03
09b884bb3d465295a18df44cd55adf2f	A13T	-14	0.01
09b884bb3d465295a18df44cd55adf2f	R214H	58	0.01
09b884bb3d465295a18df44cd55adf2f	E184K	11	0.02
09b884bb3d465295a18df44cd55adf2f	S186P	38	0.0
09b884bb3d465295a18df44cd55adf2f	R218Q	38	0.03
09b884bb3d465295a18df44cd55adf2f	R218W	49	0.0
09b884bb3d465295a18df44cd55adf2f	E220K	37	0.05
8f53e379afb90f19b6c860b1c1a371f3	P1099S	-16	1.0
21c0e2e833680591230db33d8363097d	T257M	68	0.0
21c0e2e833680591230db33d8363097d	T262R	63	0.0
21c0e2e833680591230db33d8363097d	T262M	36	0.03
21c0e2e833680591230db33d8363097d	M391I	60	0.0
21c0e2e833680591230db33d8363097d	R266K	-13	0.31
21c0e2e833680591230db33d8363097d	R266G	37	0.01
21c0e2e833680591230db33d8363097d	G139R	45	0.01
21c0e2e833680591230db33d8363097d	C370Y	45	0.01
21c0e2e833680591230db33d8363097d	Q526K	-15	0.95
21c0e2e833680591230db33d8363097d	I143M	40	0.0
21c0e2e833680591230db33d8363097d	E144K	67	0.0
21c0e2e833680591230db33d8363097d	P145L	38	0.0
21c0e2e833680591230db33d8363097d	C275Y	21	0.1
21c0e2e833680591230db33d8363097d	G148R	73	0.0
21c0e2e833680591230db33d8363097d	I278T	45	0.0
21c0e2e833680591230db33d8363097d	G151R	66	0.0
21c0e2e833680591230db33d8363097d	I152M	-4	0.09
21c0e2e833680591230db33d8363097d	L154Q	37	0.0
21c0e2e833680591230db33d8363097d	A155T	36	0.0
21c0e2e833680591230db33d8363097d	A155V	46	0.0
21c0e2e833680591230db33d8363097d	G305R	75	0.0
21c0e2e833680591230db33d8363097d	A288P	42	0.01
21c0e2e833680591230db33d8363097d	A288T	3	0.06
21c0e2e833680591230db33d8363097d	P290L	15	0.47
21c0e2e833680591230db33d8363097d	L539S	38	0.03
21c0e2e833680591230db33d8363097d	C165Y	40	0.0
21c0e2e833680591230db33d8363097d	P422L	25	0.29
21c0e2e833680591230db33d8363097d	V168A	30	0.09
21c0e2e833680591230db33d8363097d	V168M	54	0.0
21c0e2e833680591230db33d8363097d	V454E	11	1.0
21c0e2e833680591230db33d8363097d	L456P	23	0.27
21c0e2e833680591230db33d8363097d	M173V	33	0.14
21c0e2e833680591230db33d8363097d	E302K	-3	0.93
21c0e2e833680591230db33d8363097d	E176K	56	0.0
21c0e2e833680591230db33d8363097d	P49L	25	0.33
21c0e2e833680591230db33d8363097d	T434N	35	0.03
21c0e2e833680591230db33d8363097d	G307S	61	0.0
21c0e2e833680591230db33d8363097d	V180A	-5	0.21
21c0e2e833680591230db33d8363097d	R439Q	22	0.18
21c0e2e833680591230db33d8363097d	R58W	43	0.02
21c0e2e833680591230db33d8363097d	D444N	12	0.3
21c0e2e833680591230db33d8363097d	V534D	70	0.0
21c0e2e833680591230db33d8363097d	T191M	45	0.0
21c0e2e833680591230db33d8363097d	V320A	21	0.07
21c0e2e833680591230db33d8363097d	H65R	33	0.35
21c0e2e833680591230db33d8363097d	K384E	61	0.02
21c0e2e833680591230db33d8363097d	K384N	48	0.01
21c0e2e833680591230db33d8363097d	D198V	41	0.01
21c0e2e833680591230db33d8363097d	A226T	6	0.05
21c0e2e833680591230db33d8363097d	A331E	40	0.0
21c0e2e833680591230db33d8363097d	A331V	28	0.0
21c0e2e833680591230db33d8363097d	R336H	27	0.01
21c0e2e833680591230db33d8363097d	R336C	48	0.0
21c0e2e833680591230db33d8363097d	S466L	26	0.02
21c0e2e833680591230db33d8363097d	G85R	60	0.0
21c0e2e833680591230db33d8363097d	P88S	55	0.0
21c0e2e833680591230db33d8363097d	G347S	67	0.0
21c0e2e833680591230db33d8363097d	S349N	69	0.0
21c0e2e833680591230db33d8363097d	R224H	-19	0.34
21c0e2e833680591230db33d8363097d	T353M	2	0.02
21c0e2e833680591230db33d8363097d	V354M	-38	0.88
21c0e2e833680591230db33d8363097d	A355P	37	0.15
21c0e2e833680591230db33d8363097d	N228K	64	0.0
21c0e2e833680591230db33d8363097d	N228S	56	0.0
21c0e2e833680591230db33d8363097d	L101P	-14	0.22
21c0e2e833680591230db33d8363097d	K102Q	0	0.08
21c0e2e833680591230db33d8363097d	A231P	47	0.0
21c0e2e833680591230db33d8363097d	L338P	51	0.0
21c0e2e833680591230db33d8363097d	A361T	19	0.0
21c0e2e833680591230db33d8363097d	D234N	14	0.17
21c0e2e833680591230db33d8363097d	R491C	35	0.16
21c0e2e833680591230db33d8363097d	C109R	61	0.0
21c0e2e833680591230db33d8363097d	I435T	16	0.12
21c0e2e833680591230db33d8363097d	R369H	9	0.19
21c0e2e833680591230db33d8363097d	R369C	29	0.06
21c0e2e833680591230db33d8363097d	A114V	32	0.02
21c0e2e833680591230db33d8363097d	V371M	44	0.0
21c0e2e833680591230db33d8363097d	G116R	69	0.0
21c0e2e833680591230db33d8363097d	D376N	61	0.0
21c0e2e833680591230db33d8363097d	R121H	71	0.0
21c0e2e833680591230db33d8363097d	R121C	70	0.0
21c0e2e833680591230db33d8363097d	R121L	63	0.0
21c0e2e833680591230db33d8363097d	R379Q	52	0.02
21c0e2e833680591230db33d8363097d	R379W	51	0.0
21c0e2e833680591230db33d8363097d	S352N	40	0.01
21c0e2e833680591230db33d8363097d	R125P	61	0.03
21c0e2e833680591230db33d8363097d	R125W	35	0.02
21c0e2e833680591230db33d8363097d	M126V	53	0.0
21c0e2e833680591230db33d8363097d	E128D	-32	0.12
d8b96a0e8a776b6c123587b3eea8f23d	R115P	44	0.2
d8b96a0e8a776b6c123587b3eea8f23d	K5N	9	0.26
7c70ba1d36e2a071b194f662aeb256d0	G289E	75	0.0
46bcf10def9ea2aeb0594de4cda460bf	V379L	19	0.14
46bcf10def9ea2aeb0594de4cda460bf	Y277N	38	0.53
46bcf10def9ea2aeb0594de4cda460bf	N216S	31	0.24
428cf33f70b2b2ce4185d89a3cae765d	P604S	-10	0.2
27b33f9abd2354be626c941d39351396	D21H	43	0.18
bdd62b66c78d5075d7113d462df90442	P111L	10	0.24
e4da21dde1dd0b6fb6d84351ad987b88	V389L	31	0.0
e4da21dde1dd0b6fb6d84351ad987b88	M438I	38	0.0
41f8b1b127fc3b813ff259df521f7419	S105P	25	0.14
41f8b1b127fc3b813ff259df521f7419	M120K	22	0.26
41f8b1b127fc3b813ff259df521f7419	C40G	35	None
41f8b1b127fc3b813ff259df521f7419	L150P	46	0.01
41f8b1b127fc3b813ff259df521f7419	N48K	47	None
e2c6d4144b5cbdc78f5e846512c8533c	M1V	10	0.0
e2c6d4144b5cbdc78f5e846512c8533c	K77E	51	0.04
e2c6d4144b5cbdc78f5e846512c8533c	W48R	60	0.0
0824454ae6528753e8d48bf36dd3e15c	R322H	-46	0.08
0824454ae6528753e8d48bf36dd3e15c	R322C	5	0.01
0824454ae6528753e8d48bf36dd3e15c	R274C	57	0.0
0824454ae6528753e8d48bf36dd3e15c	S270C	19	0.0
0824454ae6528753e8d48bf36dd3e15c	S498L	-8	0.28
0824454ae6528753e8d48bf36dd3e15c	G499S	30	0.02
0824454ae6528753e8d48bf36dd3e15c	G499D	58	0.02
0824454ae6528753e8d48bf36dd3e15c	S501P	50	0.02
0824454ae6528753e8d48bf36dd3e15c	H507Y	10	0.42
0824454ae6528753e8d48bf36dd3e15c	E349A	-25	0.87
0824454ae6528753e8d48bf36dd3e15c	R318K	-48	0.92
0824454ae6528753e8d48bf36dd3e15c	R318T	14	0.06
0824454ae6528753e8d48bf36dd3e15c	Y319C	3	0.06
5edbaa4511314e0f223898fff515467e	R46Q	60	0.01
0872bafed3438bf84dce4ad27d8808b1	R954Q	46	0.0
0872bafed3438bf84dce4ad27d8808b1	R954W	46	0.0
0872bafed3438bf84dce4ad27d8808b1	M947R	55	0.0
0872bafed3438bf84dce4ad27d8808b1	M947T	42	0.0
0872bafed3438bf84dce4ad27d8808b1	M947V	33	0.0
0872bafed3438bf84dce4ad27d8808b1	M356T	43	0.0
0872bafed3438bf84dce4ad27d8808b1	I1010T	24	0.03
94fcd063b510d35bc797bd125caf387d	G40S	-9	0.72
b4320126434125c206647167f3c941f5	M1L	-60	0.41
b4320126434125c206647167f3c941f5	Y163C	72	0.0
eda7e8b63e11621783d3845d5def8d1b	D117N	26	0.0
eda7e8b63e11621783d3845d5def8d1b	A147T	-72	0.37
eda7e8b63e11621783d3845d5def8d1b	A165V	-5	0.02
f05292c939f84d43c4af87d94b65beca	D104N	74	0.0
f05292c939f84d43c4af87d94b65beca	L16R	15	0.49
f05292c939f84d43c4af87d94b65beca	R230K	14	0.31
62c353e5db3397d791df11b6a2af10f8	A279S	-34	0.7
8b5ee1683e72132eedcde3c399ae8118	A82E	28	0.22
81e2597053d759b21d2de7dec7cf3bc9	A384P	22	0.12
81e2597053d759b21d2de7dec7cf3bc9	G36R	67	0.0
81e2597053d759b21d2de7dec7cf3bc9	A198V	-6	0.12
81e2597053d759b21d2de7dec7cf3bc9	H44Y	65	0.03
81e2597053d759b21d2de7dec7cf3bc9	R239Q	74	0.0
81e2597053d759b21d2de7dec7cf3bc9	T288M	43	0.01
81e2597053d759b21d2de7dec7cf3bc9	R68C	48	0.03
81e2597053d759b21d2de7dec7cf3bc9	G346S	51	0.0
81e2597053d759b21d2de7dec7cf3bc9	P28T	-32	0.58
81e2597053d759b21d2de7dec7cf3bc9	G349S	69	0.0
81e2597053d759b21d2de7dec7cf3bc9	V32M	36	0.11
4305e7ff2fb6cd7d186e24b81cb109a8	A9V	37	0.0
4305e7ff2fb6cd7d186e24b81cb109a8	A33P	60	0.0
4305e7ff2fb6cd7d186e24b81cb109a8	A7V	22	0.0
cfb6f3fe435dbc087ea0188ff39a27d7	M385V	50	0.0
cfb6f3fe435dbc087ea0188ff39a27d7	R145Q	21	0.02
cfb6f3fe435dbc087ea0188ff39a27d7	I201N	27	0.02
cfb6f3fe435dbc087ea0188ff39a27d7	R143H	57	0.0
cfb6f3fe435dbc087ea0188ff39a27d7	R143C	64	0.0
cfb6f3fe435dbc087ea0188ff39a27d7	G209S	50	0.02
cfb6f3fe435dbc087ea0188ff39a27d7	L369S	41	0.03
cfb6f3fe435dbc087ea0188ff39a27d7	H123P	52	0.07
cfb6f3fe435dbc087ea0188ff39a27d7	M254V	34	0.61
9c06cc701a252da843ad4cfc4f59667f	L365F	-4	0.35
6a96f90ee834148ab2acf714846fbc4a	Q326W	4	0.1
76e06f0382407475a724b89fd1eb77af	V261M	64	0.0
76e06f0382407475a724b89fd1eb77af	R135W	59	0.0
76e06f0382407475a724b89fd1eb77af	V425M	-39	0.1
76e06f0382407475a724b89fd1eb77af	V490M	18	0.1
76e06f0382407475a724b89fd1eb77af	A373T	-3	0.1
76e06f0382407475a724b89fd1eb77af	G377S	38	0.02
eef44ff0296d681a5e0340a4813e6d4d	S662G	12	0.01
eef44ff0296d681a5e0340a4813e6d4d	L823V	8	0.4
dfb43da4503592b14ab31b7fce2af325	Q221R	-25	0.4
9e46cf4f75269b582d1dbd3ba866e090	P1060S	19	0.51
9e46cf4f75269b582d1dbd3ba866e090	S1191R	34	0.04
5037052b50802065e32179df8a61cd63	G74D	12	0.08
486ab70602ad4052a63eed6639ca4868	R33Q	31	0.0
486ab70602ad4052a63eed6639ca4868	D307H	70	0.0
486ab70602ad4052a63eed6639ca4868	L167H	46	0.0
3dbdf2c291337a30dcf5ba923b218ee4	V48M	-18	0.09
41fd41c5029f43635fdc92e45a7dae19	C492W	55	0.01
41fd41c5029f43635fdc92e45a7dae19	R166W	42	0.02
514dd44e461b847a53cc4e078c2583ff	P34R	47	0.0
514dd44e461b847a53cc4e078c2583ff	F156L	22	0.0
514dd44e461b847a53cc4e078c2583ff	K5N	1	0.06
514dd44e461b847a53cc4e078c2583ff	G12A	-8	0.26
514dd44e461b847a53cc4e078c2583ff	G12S	-15	0.46
514dd44e461b847a53cc4e078c2583ff	G12D	19	0.09
514dd44e461b847a53cc4e078c2583ff	G13A	41	0.04
514dd44e461b847a53cc4e078c2583ff	G13D	63	0.0
514dd44e461b847a53cc4e078c2583ff	G13V	61	0.01
514dd44e461b847a53cc4e078c2583ff	V14I	62	0.01
514dd44e461b847a53cc4e078c2583ff	V152G	38	0.0
514dd44e461b847a53cc4e078c2583ff	D153V	-1	0.05
514dd44e461b847a53cc4e078c2583ff	T58I	55	0.01
514dd44e461b847a53cc4e078c2583ff	G60R	66	0.03
514dd44e461b847a53cc4e078c2583ff	E31Q	-34	0.19
871526d4be2e30c50e51f8cf20985501	R696W	47	0.0
06945449b1e7fe5de90d891644a29e33	H385P	47	0.0
06945449b1e7fe5de90d891644a29e33	A341E	23	0.21
06945449b1e7fe5de90d891644a29e33	A341V	1	0.23
06945449b1e7fe5de90d891644a29e33	Q256K	37	0.29
e02796b948edfe05b66df64b112a49a6	G1046R	19	0.46
a6e42c45a52fc794576989e9e7d80243	P474L	-29	0.44
3169ce56d9b6c9674af2a9ac581d7080	K35N	38	0.0
3169ce56d9b6c9674af2a9ac581d7080	D151N	33	0.01
a29e860c65e55e66ade5f9f8e05310f6	S232T	10	0.24
a29e860c65e55e66ade5f9f8e05310f6	A85S	-25	0.77
9264bdf2992309a1eb17cacba71846a9	S496A	7	0.65
7e71fab07bb006ec16bdfbc2b0fde0b5	C83R	75	0.05
16c6e5af4b527e8a94a1cadb8d6ee188	V402I	-27	0.51
16c6e5af4b527e8a94a1cadb8d6ee188	V264M	-1	0.09
16c6e5af4b527e8a94a1cadb8d6ee188	E285Q	63	0.0
16c6e5af4b527e8a94a1cadb8d6ee188	R136W	43	0.01
dc44f118f0b8a87964dccc95689ceaec	F642L	33	0.08
dc44f118f0b8a87964dccc95689ceaec	S451R	66	0.0
dc44f118f0b8a87964dccc95689ceaec	A388P	34	0.02
dc44f118f0b8a87964dccc95689ceaec	R750W	40	0.17
dc44f118f0b8a87964dccc95689ceaec	Y751C	17	0.08
dc44f118f0b8a87964dccc95689ceaec	D402Y	5	0.13
dc44f118f0b8a87964dccc95689ceaec	D87G	43	0.01
dc44f118f0b8a87964dccc95689ceaec	E698K	-6	0.36
dc44f118f0b8a87964dccc95689ceaec	L731F	28	0.24
548458ebacb8a361e1992149e788ea5a	R46Q	63	0.01
7d519634b7a6fad76cbaf0ac3c4191d8	N386S	27	0.02
7d519634b7a6fad76cbaf0ac3c4191d8	S1252R	19	0.16
7d519634b7a6fad76cbaf0ac3c4191d8	A1221V	8	0.03
7d519634b7a6fad76cbaf0ac3c4191d8	S360T	30	0.0
7d519634b7a6fad76cbaf0ac3c4191d8	R973Q	18	0.03
7d519634b7a6fad76cbaf0ac3c4191d8	R397H	54	0.0
7d519634b7a6fad76cbaf0ac3c4191d8	S1314T	-42	0.32
7d519634b7a6fad76cbaf0ac3c4191d8	L1141P	64	0.0
5f081dfe8dea7ec44e30f961966e834d	D57N	67	0.01
5f081dfe8dea7ec44e30f961966e834d	P29L	31	0.02
1674036adfae308932c5dab00c5d93fa	T106P	-12	0.1
1674036adfae308932c5dab00c5d93fa	I130T	20	0.0
6df4e54442aed9653c7a01caa1546a16	R389H	67	0.0
6df4e54442aed9653c7a01caa1546a16	R389P	71	0.0
6df4e54442aed9653c7a01caa1546a16	Y134C	62	0.0
6df4e54442aed9653c7a01caa1546a16	R264Q	50	0.02
6df4e54442aed9653c7a01caa1546a16	R264W	51	0.0
6df4e54442aed9653c7a01caa1546a16	R396H	67	0.0
6df4e54442aed9653c7a01caa1546a16	R396S	56	0.0
6df4e54442aed9653c7a01caa1546a16	R396L	59	0.0
6df4e54442aed9653c7a01caa1546a16	R142H	68	0.0
6df4e54442aed9653c7a01caa1546a16	R142C	66	0.0
6df4e54442aed9653c7a01caa1546a16	R142P	64	0.0
6df4e54442aed9653c7a01caa1546a16	R143H	71	0.0
6df4e54442aed9653c7a01caa1546a16	R143C	70	0.0
6df4e54442aed9653c7a01caa1546a16	S272P	3	0.17
6df4e54442aed9653c7a01caa1546a16	F401V	60	0.0
6df4e54442aed9653c7a01caa1546a16	Y276N	50	0.0
6df4e54442aed9653c7a01caa1546a16	G278R	75	0.0
6df4e54442aed9653c7a01caa1546a16	E285K	12	0.43
6df4e54442aed9653c7a01caa1546a16	R286Q	23	0.12
6df4e54442aed9653c7a01caa1546a16	V518M	-15	0.15
6df4e54442aed9653c7a01caa1546a16	N289T	32	0.13
6df4e54442aed9653c7a01caa1546a16	F293V	44	0.06
6df4e54442aed9653c7a01caa1546a16	S42Y	37	0.0
6df4e54442aed9653c7a01caa1546a16	G392D	68	0.0
6df4e54442aed9653c7a01caa1546a16	D430V	70	0.0
6df4e54442aed9653c7a01caa1546a16	R687H	-15	0.5
6df4e54442aed9653c7a01caa1546a16	R687C	11	0.17
6df4e54442aed9653c7a01caa1546a16	I304F	27	0.0
6df4e54442aed9653c7a01caa1546a16	R307G	18	0.15
6df4e54442aed9653c7a01caa1546a16	R307W	26	0.01
6df4e54442aed9653c7a01caa1546a16	C53S	32	0.02
6df4e54442aed9653c7a01caa1546a16	Y544C	75	0.0
6df4e54442aed9653c7a01caa1546a16	R315H	66	0.0
6df4e54442aed9653c7a01caa1546a16	R315C	65	0.01
6df4e54442aed9653c7a01caa1546a16	R315L	61	0.02
6df4e54442aed9653c7a01caa1546a16	S160C	7	0.03
6df4e54442aed9653c7a01caa1546a16	R323Q	67	0.0
6df4e54442aed9653c7a01caa1546a16	R323W	67	0.0
6df4e54442aed9653c7a01caa1546a16	N330H	54	0.02
6df4e54442aed9653c7a01caa1546a16	S331P	38	0.01
6df4e54442aed9653c7a01caa1546a16	L205Q	35	0.02
6df4e54442aed9653c7a01caa1546a16	V209F	58	0.0
6df4e54442aed9653c7a01caa1546a16	W342R	75	0.0
6df4e54442aed9653c7a01caa1546a16	G473S	44	0.01
6df4e54442aed9653c7a01caa1546a16	G218S	31	0.05
6df4e54442aed9653c7a01caa1546a16	G144R	58	0.0
6df4e54442aed9653c7a01caa1546a16	G144E	59	0.01
6df4e54442aed9653c7a01caa1546a16	G94D	8	0.57
6df4e54442aed9653c7a01caa1546a16	S358R	69	0.0
6df4e54442aed9653c7a01caa1546a16	R225H	-24	0.19
6df4e54442aed9653c7a01caa1546a16	R225P	8	0.18
6df4e54442aed9653c7a01caa1546a16	D102V	17	0.2
6df4e54442aed9653c7a01caa1546a16	V359M	36	0.04
6df4e54442aed9653c7a01caa1546a16	E520G	13	0.08
6df4e54442aed9653c7a01caa1546a16	D490G	61	0.0
6df4e54442aed9653c7a01caa1546a16	Y365D	50	0.0
6df4e54442aed9653c7a01caa1546a16	L366P	30	0.17
6df4e54442aed9653c7a01caa1546a16	G382R	60	0.0
6df4e54442aed9653c7a01caa1546a16	I243S	32	0.0
6df4e54442aed9653c7a01caa1546a16	P249L	40	0.0
6df4e54442aed9653c7a01caa1546a16	V379L	46	0.0
6df4e54442aed9653c7a01caa1546a16	R764C	24	0.07
6df4e54442aed9653c7a01caa1546a16	R126H	-2	0.13
6df4e54442aed9653c7a01caa1546a16	R126C	17	0.07
6df4e54442aed9653c7a01caa1546a16	V383M	40	0.02
bcfe578525ca0e89fc5119619b9d38f5	Y131H	28	0.03
bcfe578525ca0e89fc5119619b9d38f5	S170I	22	0.11
bcfe578525ca0e89fc5119619b9d38f5	A333V	4	None
bcfe578525ca0e89fc5119619b9d38f5	G227E	-8	0.65
bcfe578525ca0e89fc5119619b9d38f5	S308R	23	None
bcfe578525ca0e89fc5119619b9d38f5	S478P	52	0.03
cb8377fea05db3c47046e24d1993962b	V129M	32	0.02
cb8377fea05db3c47046e24d1993962b	G140E	54	0.0
cb8377fea05db3c47046e24d1993962b	H15D	77	0.0
cb8377fea05db3c47046e24d1993962b	P274L	13	0.49
cb8377fea05db3c47046e24d1993962b	G20R	74	0.0
cb8377fea05db3c47046e24d1993962b	R149Q	54	0.06
cb8377fea05db3c47046e24d1993962b	R149W	62	0.0
cb8377fea05db3c47046e24d1993962b	L152M	52	0.0
cb8377fea05db3c47046e24d1993962b	R156H	50	0.03
cb8377fea05db3c47046e24d1993962b	R156C	63	0.0
cb8377fea05db3c47046e24d1993962b	S291L	39	0.0
cb8377fea05db3c47046e24d1993962b	P297Q	48	0.02
cb8377fea05db3c47046e24d1993962b	L304R	72	0.0
cb8377fea05db3c47046e24d1993962b	V177M	36	0.01
cb8377fea05db3c47046e24d1993962b	A179D	56	0.0
cb8377fea05db3c47046e24d1993962b	Q199P	22	0.02
cb8377fea05db3c47046e24d1993962b	A329V	42	0.0
cb8377fea05db3c47046e24d1993962b	G74C	33	0.02
cb8377fea05db3c47046e24d1993962b	G74D	33	0.13
cb8377fea05db3c47046e24d1993962b	G74V	20	0.09
cb8377fea05db3c47046e24d1993962b	R76W	24	0.05
cb8377fea05db3c47046e24d1993962b	K80R	-39	0.7
cb8377fea05db3c47046e24d1993962b	R211H	23	0.53
cb8377fea05db3c47046e24d1993962b	R211C	17	0.19
cb8377fea05db3c47046e24d1993962b	A215T	51	0.0
cb8377fea05db3c47046e24d1993962b	G216R	67	0.0
cb8377fea05db3c47046e24d1993962b	E217K	74	0.0
cb8377fea05db3c47046e24d1993962b	R101Q	63	0.0
cb8377fea05db3c47046e24d1993962b	R101L	57	0.02
cb8377fea05db3c47046e24d1993962b	R101W	63	0.0
cb8377fea05db3c47046e24d1993962b	T233I	15	0.02
cb8377fea05db3c47046e24d1993962b	L107P	16	0.2
cb8377fea05db3c47046e24d1993962b	A83D	52	0.0
cb8377fea05db3c47046e24d1993962b	P126Q	-36	0.3
cb8377fea05db3c47046e24d1993962b	R253P	31	0.15
cb8377fea05db3c47046e24d1993962b	R235Q	50	0.02
9357ca15dc8abc6d5efb4d6b3f7c5b80	L469P	63	0.01
9357ca15dc8abc6d5efb4d6b3f7c5b80	R419H	55	0.01
9357ca15dc8abc6d5efb4d6b3f7c5b80	T309I	56	0.0
51ebe2835aede4365a91aa03ce123c24	G618A	17	0.51
51ebe2835aede4365a91aa03ce123c24	I691T	52	0.0
a554572368b7ca076e5ea7571c5bedcd	M46I	40	0.0
6067ec91d17b40c80ee27fab40d80eb0	P746L	22	0.23
c7a08a1ebfafc3b5ecf23f838d377271	H236N	-8	0.39
208d003081d389a2d3034beb418e8829	M229L	-15	0.94
7104f8f1b6bfccc026c204d6c9a850e4	T154S	20	0.38
7104f8f1b6bfccc026c204d6c9a850e4	I211M	5	0.12
7104f8f1b6bfccc026c204d6c9a850e4	R93W	43	0.0
7104f8f1b6bfccc026c204d6c9a850e4	D150N	0	0.54
7104f8f1b6bfccc026c204d6c9a850e4	P21S	22	0.0
632616f7ccb30252cd89afba2784beec	D513N	-13	0.33
632616f7ccb30252cd89afba2784beec	E322K	48	0.23
632616f7ccb30252cd89afba2784beec	G380R	47	0.27
632616f7ccb30252cd89afba2784beec	I538V	-1	0.35
632616f7ccb30252cd89afba2784beec	A391E	22	0.31
632616f7ccb30252cd89afba2784beec	R621H	61	0.0
632616f7ccb30252cd89afba2784beec	T79S	-22	0.76
632616f7ccb30252cd89afba2784beec	G370C	18	0.05
632616f7ccb30252cd89afba2784beec	S371C	21	0.05
632616f7ccb30252cd89afba2784beec	C228R	73	0.0
632616f7ccb30252cd89afba2784beec	Y373C	16	0.17
632616f7ccb30252cd89afba2784beec	G375C	21	0.14
632616f7ccb30252cd89afba2784beec	R248C	58	0.0
632616f7ccb30252cd89afba2784beec	S249C	18	0.18
632616f7ccb30252cd89afba2784beec	P250R	26	0.15
632616f7ccb30252cd89afba2784beec	N540K	27	0.05
632616f7ccb30252cd89afba2784beec	N540S	4	0.12
632616f7ccb30252cd89afba2784beec	N540T	26	0.03
632616f7ccb30252cd89afba2784beec	F384L	-33	0.86
d30eee892b1e782e0a9102b087ff4859	G31R	25	0.06
8bd620581846f023214e1c163b48267b	T1428P	-29	0.25
8bd620581846f023214e1c163b48267b	I1085M	35	0.04
8bd620581846f023214e1c163b48267b	R471W	54	0.0
fa54b8425c9e867258d33389833c4613	R219S	25	0.11
fa54b8425c9e867258d33389833c4613	R69H	-64	0.13
fa54b8425c9e867258d33389833c4613	R14W	-8	0.02
432c438e6fc5b415c3dea8825f4e2dd2	V221L	-2	0.3
5b4e2cb4d34ebd0e312558d93cd64848	E50D	-44	0.68
1d5f6ede90cba89890576b7b8123b21d	D165G	32	0.29
1d5f6ede90cba89890576b7b8123b21d	R103W	66	0.0
ea076d5e9285790d93191bd5b5436ade	L613F	33	0.06
ea076d5e9285790d93191bd5b5436ade	R263Q	50	0.01
ea076d5e9285790d93191bd5b5436ade	Q248K	45	0.0
ea076d5e9285790d93191bd5b5436ade	S45G	-19	0.43
ea076d5e9285790d93191bd5b5436ade	D560V	-8	0.06
ea076d5e9285790d93191bd5b5436ade	L626Q	40	0.0
ea076d5e9285790d93191bd5b5436ade	L626V	40	0.0
ea076d5e9285790d93191bd5b5436ade	R179H	66	0.0
ea076d5e9285790d93191bd5b5436ade	Y629C	50	0.0
ea076d5e9285790d93191bd5b5436ade	Q184K	-5	0.09
ea076d5e9285790d93191bd5b5436ade	C152F	46	0.0
b3193a43389bf3846ee6cce5792a827e	H193N	66	0.0
b3193a43389bf3846ee6cce5792a827e	R166H	-3	0.14
b3193a43389bf3846ee6cce5792a827e	H374D	84	0.0
3c8efcbb3e5ae62a71ef6e996240eb45	A2G	-20	0.22
3c8efcbb3e5ae62a71ef6e996240eb45	S262I	37	0.02
3c8efcbb3e5ae62a71ef6e996240eb45	S262G	36	0.04
3c8efcbb3e5ae62a71ef6e996240eb45	Q136E	7	0.88
3c8efcbb3e5ae62a71ef6e996240eb45	D44V	22	0.19
3c8efcbb3e5ae62a71ef6e996240eb45	A111G	27	0.22
3c8efcbb3e5ae62a71ef6e996240eb45	Y272C	57	0.13
3c8efcbb3e5ae62a71ef6e996240eb45	T274I	42	0.18
3c8efcbb3e5ae62a71ef6e996240eb45	G275S	55	0.14
3c8efcbb3e5ae62a71ef6e996240eb45	I116F	27	0.05
3c8efcbb3e5ae62a71ef6e996240eb45	P245L	19	0.45
3c8efcbb3e5ae62a71ef6e996240eb45	G287R	11	0.02
3c8efcbb3e5ae62a71ef6e996240eb45	G279C	49	0.01
3c8efcbb3e5ae62a71ef6e996240eb45	G279V	52	0.02
3c8efcbb3e5ae62a71ef6e996240eb45	D30N	11	0.06
3c8efcbb3e5ae62a71ef6e996240eb45	G95R	49	0.42
802afd7402997cbfa2a2cb6424b8107a	R211Q	15	0.13
802afd7402997cbfa2a2cb6424b8107a	M133T	26	0.36
7ff66cf114e7c2af95b091fdb1b73bc1	D129Y	47	None
8e53f9f8680847b42cd07e310a14ad04	R35W	49	0.0
fa497f0fccc30e9049ea2eebf1e71af2	R67C	35	0.19
4447d33504314b13d454c3fd1cdb34e2	D44N	63	0.01
f5144746730b7edb6b4be89ea10a417f	S131P	42	0.01
f5144746730b7edb6b4be89ea10a417f	Y268C	58	0.0
f5144746730b7edb6b4be89ea10a417f	L15P	22	0.13
f5144746730b7edb6b4be89ea10a417f	E274K	70	0.0
f5144746730b7edb6b4be89ea10a417f	L276P	49	0.04
f5144746730b7edb6b4be89ea10a417f	L22R	28	0.06
f5144746730b7edb6b4be89ea10a417f	L152P	49	0.29
f5144746730b7edb6b4be89ea10a417f	H249P	55	0.14
f5144746730b7edb6b4be89ea10a417f	P31S	-26	0.77
f5144746730b7edb6b4be89ea10a417f	V198E	69	0.0
f5144746730b7edb6b4be89ea10a417f	R162G	26	0.16
f5144746730b7edb6b4be89ea10a417f	R166P	33	0.12
f5144746730b7edb6b4be89ea10a417f	H42Y	48	0.03
f5144746730b7edb6b4be89ea10a417f	P72S	51	0.0
f5144746730b7edb6b4be89ea10a417f	K174R	55	0.03
f5144746730b7edb6b4be89ea10a417f	R177H	60	0.0
f5144746730b7edb6b4be89ea10a417f	R50C	84	0.0
f5144746730b7edb6b4be89ea10a417f	S51L	66	0.0
f5144746730b7edb6b4be89ea10a417f	G52D	77	0.0
f5144746730b7edb6b4be89ea10a417f	S53L	64	0.0
f5144746730b7edb6b4be89ea10a417f	L59P	56	0.0
f5144746730b7edb6b4be89ea10a417f	N61T	45	0.01
f5144746730b7edb6b4be89ea10a417f	V66L	45	0.01
f5144746730b7edb6b4be89ea10a417f	Y68H	75	0.0
f5144746730b7edb6b4be89ea10a417f	M70L	44	0.1
f5144746730b7edb6b4be89ea10a417f	L200R	62	0.0
f5144746730b7edb6b4be89ea10a417f	R202S	75	0.0
f5144746730b7edb6b4be89ea10a417f	D203E	65	0.0
f5144746730b7edb6b4be89ea10a417f	V76M	40	0.04
f5144746730b7edb6b4be89ea10a417f	R205Q	73	0.0
f5144746730b7edb6b4be89ea10a417f	R205L	69	0.0
f5144746730b7edb6b4be89ea10a417f	A206T	56	0.0
f5144746730b7edb6b4be89ea10a417f	A206V	55	0.0
f5144746730b7edb6b4be89ea10a417f	S210F	78	0.0
f5144746730b7edb6b4be89ea10a417f	R211Q	71	0.0
f5144746730b7edb6b4be89ea10a417f	R211W	70	0.0
f5144746730b7edb6b4be89ea10a417f	D221Y	62	0.01
f5144746730b7edb6b4be89ea10a417f	D221E	18	0.37
f5144746730b7edb6b4be89ea10a417f	P204Q	64	0.0
f5144746730b7edb6b4be89ea10a417f	A217T	12	0.62
f5144746730b7edb6b4be89ea10a417f	R93H	55	0.01
f5144746730b7edb6b4be89ea10a417f	Y358D	73	0.0
f5144746730b7edb6b4be89ea10a417f	R97P	56	0.24
f5144746730b7edb6b4be89ea10a417f	S98W	24	0.1
f5144746730b7edb6b4be89ea10a417f	C102Y	58	0.09
f5144746730b7edb6b4be89ea10a417f	C102G	48	0.6
f5144746730b7edb6b4be89ea10a417f	M104V	29	0.19
f5144746730b7edb6b4be89ea10a417f	F107S	47	0.03
f5144746730b7edb6b4be89ea10a417f	Y110C	50	0.12
f5144746730b7edb6b4be89ea10a417f	F121L	43	0.1
f5144746730b7edb6b4be89ea10a417f	Q122P	51	0.12
f5144746730b7edb6b4be89ea10a417f	R127C	63	0.0
f5144746730b7edb6b4be89ea10a417f	A128V	15	0.29
7e314b29008b686c86eac68665079a2e	R485P	17	0.0
7e314b29008b686c86eac68665079a2e	L394R	54	0.0
7e314b29008b686c86eac68665079a2e	F299S	40	0.0
7e314b29008b686c86eac68665079a2e	W493S	46	0.0
7e314b29008b686c86eac68665079a2e	G558R	48	0.02
7e314b29008b686c86eac68665079a2e	W501S	49	0.0
7e314b29008b686c86eac68665079a2e	R476H	46	0.0
7e314b29008b686c86eac68665079a2e	R476C	57	0.0
40b59efff1178c2ded3e417f6a1cc6dc	R196H	-63	0.41
40b59efff1178c2ded3e417f6a1cc6dc	R119W	26	0.0
eb6c0b2dfbd3dc81dd03ef559027fe9b	V126D	48	0.04
eb6c0b2dfbd3dc81dd03ef559027fe9b	R24P	23	0.07
5ab71bef4acc3f066041608e8062b7cf	G402S	15	0.11
5ab71bef4acc3f066041608e8062b7cf	G406R	64	0.01
1010f1b8e7e6341aa3b6bf9863c0d368	C1158W	65	0.01
1010f1b8e7e6341aa3b6bf9863c0d368	D549N	44	0.03
1010f1b8e7e6341aa3b6bf9863c0d368	R102G	18	0.45
1010f1b8e7e6341aa3b6bf9863c0d368	R1320Q	1	0.45
1010f1b8e7e6341aa3b6bf9863c0d368	Q1161K	36	0.28
1010f1b8e7e6341aa3b6bf9863c0d368	R592Q	17	0.55
1010f1b8e7e6341aa3b6bf9863c0d368	R592W	35	0.03
1010f1b8e7e6341aa3b6bf9863c0d368	R1042L	44	0.19
1010f1b8e7e6341aa3b6bf9863c0d368	H1464D	43	0.4
1010f1b8e7e6341aa3b6bf9863c0d368	F603V	-8	0.56
1010f1b8e7e6341aa3b6bf9863c0d368	D1115N	26	0.23
1010f1b8e7e6341aa3b6bf9863c0d368	R735W	19	0.19
1010f1b8e7e6341aa3b6bf9863c0d368	A1094V	-27	0.78
67611afa27e8cc1cd8ea6744b48fde64	R65P	49	0.02
67611afa27e8cc1cd8ea6744b48fde64	T164I	-68	1.0
67611afa27e8cc1cd8ea6744b48fde64	A167V	6	0.11
67611afa27e8cc1cd8ea6744b48fde64	R297C	72	0.0
67611afa27e8cc1cd8ea6744b48fde64	C140R	66	0.0
67611afa27e8cc1cd8ea6744b48fde64	G77R	13	0.12
7abb233d12446683efc971c53d628a95	N10Y	39	0.0
edb9377bd0c1b4c0e90341abbe3e126c	V147M	-1	0.04
edb9377bd0c1b4c0e90341abbe3e126c	A48F	-6	0.13
6ab071a86703957b3ab8fb950f1ab5bf	S163R	10	0.51
7a9f5b732e417eea9453dd19d108f844	E387K	75	0.0
7a9f5b732e417eea9453dd19d108f844	M132R	39	0.55
7a9f5b732e417eea9453dd19d108f844	R390H	77	0.0
7a9f5b732e417eea9453dd19d108f844	R390C	74	0.0
7a9f5b732e417eea9453dd19d108f844	R390S	69	0.0
7a9f5b732e417eea9453dd19d108f844	R523T	72	0.02
7a9f5b732e417eea9453dd19d108f844	S515L	-37	0.4
7a9f5b732e417eea9453dd19d108f844	I399S	45	0.04
7a9f5b732e417eea9453dd19d108f844	Q144P	49	0.09
7a9f5b732e417eea9453dd19d108f844	Q144R	23	0.68
7a9f5b732e417eea9453dd19d108f844	R145W	73	0.0
7a9f5b732e417eea9453dd19d108f844	D530G	2	0.61
7a9f5b732e417eea9453dd19d108f844	A388T	-34	0.34
7a9f5b732e417eea9453dd19d108f844	V409F	-29	0.47
7a9f5b732e417eea9453dd19d108f844	S28W	30	0.03
7a9f5b732e417eea9453dd19d108f844	N423Y	51	0.06
7a9f5b732e417eea9453dd19d108f844	E499G	25	0.15
7a9f5b732e417eea9453dd19d108f844	P437L	45	0.0
7a9f5b732e417eea9453dd19d108f844	W57C	66	0.03
7a9f5b732e417eea9453dd19d108f844	A443G	-63	0.43
7a9f5b732e417eea9453dd19d108f844	R444Q	56	0.01
7a9f5b732e417eea9453dd19d108f844	G61E	78	0.0
7a9f5b732e417eea9453dd19d108f844	D192V	60	0.02
7a9f5b732e417eea9453dd19d108f844	P193L	6	0.33
7a9f5b732e417eea9453dd19d108f844	V198I	-5	0.44
7a9f5b732e417eea9453dd19d108f844	A330F	57	0.0
7a9f5b732e417eea9453dd19d108f844	N203S	43	0.03
7a9f5b732e417eea9453dd19d108f844	L77P	56	0.0
7a9f5b732e417eea9453dd19d108f844	Y81N	63	0.0
7a9f5b732e417eea9453dd19d108f844	G466D	75	0.0
7a9f5b732e417eea9453dd19d108f844	R469W	35	0.18
7a9f5b732e417eea9453dd19d108f844	S215I	25	0.03
7a9f5b732e417eea9453dd19d108f844	L345F	-29	0.29
7a9f5b732e417eea9453dd19d108f844	E229K	-28	0.93
7a9f5b732e417eea9453dd19d108f844	G232R	32	0.6
7a9f5b732e417eea9453dd19d108f844	F445C	62	0.0
7a9f5b732e417eea9453dd19d108f844	V364M	27	0.03
7a9f5b732e417eea9453dd19d108f844	G365W	37	0.0
7a9f5b732e417eea9453dd19d108f844	S239R	35	0.39
7a9f5b732e417eea9453dd19d108f844	R368H	43	0.01
7a9f5b732e417eea9453dd19d108f844	A115P	39	0.0
7a9f5b732e417eea9453dd19d108f844	D374N	60	0.01
7a9f5b732e417eea9453dd19d108f844	V320L	-48	1.0
524697d5ca8ca632c56c007c613a4179	H265N	29	0.23
524697d5ca8ca632c56c007c613a4179	E36D	24	0.0
524697d5ca8ca632c56c007c613a4179	Y259C	42	0.1
524697d5ca8ca632c56c007c613a4179	S492Y	33	0.0
524697d5ca8ca632c56c007c613a4179	P648R	42	0.05
e8ccf04f740923429f5d9b80a1d99517	P388S	1	0.1
e8ccf04f740923429f5d9b80a1d99517	R133H	59	0.0
e8ccf04f740923429f5d9b80a1d99517	S134C	51	0.0
e8ccf04f740923429f5d9b80a1d99517	K135E	36	0.0
e8ccf04f740923429f5d9b80a1d99517	E137G	39	0.0
e8ccf04f740923429f5d9b80a1d99517	E10Q	5	0.07
e8ccf04f740923429f5d9b80a1d99517	A140V	5	0.04
e8ccf04f740923429f5d9b80a1d99517	P399L	-1	0.07
e8ccf04f740923429f5d9b80a1d99517	P152R	37	0.0
e8ccf04f740923429f5d9b80a1d99517	F155I	30	0.25
e8ccf04f740923429f5d9b80a1d99517	K284E	14	0.16
e8ccf04f740923429f5d9b80a1d99517	T158A	12	0.3
e8ccf04f740923429f5d9b80a1d99517	G161V	27	0.01
e8ccf04f740923429f5d9b80a1d99517	D156G	20	0.35
e8ccf04f740923429f5d9b80a1d99517	R167W	-5	0.06
e8ccf04f740923429f5d9b80a1d99517	G428S	-26	0.97
e8ccf04f740923429f5d9b80a1d99517	P302A	12	0.11
e8ccf04f740923429f5d9b80a1d99517	P302H	28	0.01
e8ccf04f740923429f5d9b80a1d99517	P302R	29	0.02
e8ccf04f740923429f5d9b80a1d99517	P302L	16	0.01
e8ccf04f740923429f5d9b80a1d99517	K305R	-15	0.32
e8ccf04f740923429f5d9b80a1d99517	R306H	23	0.05
e8ccf04f740923429f5d9b80a1d99517	R306C	38	0.02
e8ccf04f740923429f5d9b80a1d99517	P322A	-14	0.64
e8ccf04f740923429f5d9b80a1d99517	P322S	9	0.12
e8ccf04f740923429f5d9b80a1d99517	P322L	7	0.07
e8ccf04f740923429f5d9b80a1d99517	R453Q	0	0.39
e8ccf04f740923429f5d9b80a1d99517	D97Y	38	0.01
e8ccf04f740923429f5d9b80a1d99517	D97E	14	0.02
e8ccf04f740923429f5d9b80a1d99517	T203M	8	0.08
e8ccf04f740923429f5d9b80a1d99517	P376S	12	0.05
e8ccf04f740923429f5d9b80a1d99517	K210I	-6	0.55
e8ccf04f740923429f5d9b80a1d99517	R344W	24	0.01
e8ccf04f740923429f5d9b80a1d99517	P225R	12	0.73
e8ccf04f740923429f5d9b80a1d99517	P225L	20	0.05
e8ccf04f740923429f5d9b80a1d99517	L100R	50	0.0
e8ccf04f740923429f5d9b80a1d99517	L100V	32	0.01
e8ccf04f740923429f5d9b80a1d99517	P101H	35	0.0
e8ccf04f740923429f5d9b80a1d99517	P101S	26	0.01
e8ccf04f740923429f5d9b80a1d99517	P101R	36	0.0
e8ccf04f740923429f5d9b80a1d99517	P101L	23	0.02
e8ccf04f740923429f5d9b80a1d99517	P101T	29	0.0
e8ccf04f740923429f5d9b80a1d99517	R106Q	41	0.0
e8ccf04f740923429f5d9b80a1d99517	R111G	63	0.0
e8ccf04f740923429f5d9b80a1d99517	Y120D	47	0.01
e8ccf04f740923429f5d9b80a1d99517	L124F	-3	0.06
e8ccf04f740923429f5d9b80a1d99517	Q128P	10	0.02
4d25f3e32aaa733ff397b4dfe2f668a6	G460W	26	0.0
[truncated: 24,405 more rows]
