# Supplementary material for: Disease-related mutations predicted to impact protein function
Source: BMC Genomics. 2012 Jun 18;13(Suppl 4):S11. doi: 10.1186/1471-2164-13-S4-S11 (PMC3394413; doi:10.1186/1471-2164-13-S4-S11)
Supplement: Additional file 2 — Mutation and sequence data. Archive of the five different mutant sets used in this study separated by SNAP/SIFT and PhD-SNP predictions including the protein wild type sequences. [file 1471-2164-13-S4-S11-S2.zip › observed_effect_PhDSNP.csv]

seq_md5	mut	PhDSNP
9238774e593ba1fcead1827c5b345484	C129S	Disease
9238774e593ba1fcead1827c5b345484	Y284G	Disease
ee89ed7a1540b9a2d63eec420d4b3f0d	D275V	Disease
ee89ed7a1540b9a2d63eec420d4b3f0d	R282A	Disease
ee89ed7a1540b9a2d63eec420d4b3f0d	R282K	Disease
26046b97bd1f68c86c689f403fa566cc	D119E	Disease
26046b97bd1f68c86c689f403fa566cc	D119N	Disease
c0cc1b60fb28e12e1bdc11ca96e1ac76	G722C	Disease
ef926aaf1a81a72553ee7a75432bbe6b	S35N	Neutral
ef926aaf1a81a72553ee7a75432bbe6b	S34N	Disease
ef926aaf1a81a72553ee7a75432bbe6b	N133I	Disease
ef926aaf1a81a72553ee7a75432bbe6b	K22A	Disease
43c5d63879fbf7efa1bb8bd7ee5fb351	K177Q	Disease
fba51796a9e0181f974e95cb54076c73	R47Q	Neutral
c14ea9ebcdf3dba16e1383ae32a6e781	G289E	Disease
c14ea9ebcdf3dba16e1383ae32a6e781	Y683F	Neutral
c14ea9ebcdf3dba16e1383ae32a6e781	Y757F	Neutral
fb025f564c3702f19a10d5fba5cfcb62	Q200R	Disease
fb025f564c3702f19a10d5fba5cfcb62	Q200A	Neutral
fb025f564c3702f19a10d5fba5cfcb62	Q200E	Neutral
f8a675b76e75aab2e9147eee3b116186	G26R	Disease
68f0182e690fd8f17436e60420a9cfed	K290A	Neutral
ef22a87a2369d5d5777c74ad6be5162e	W144K	Disease
ef22a87a2369d5d5777c74ad6be5162e	W103F	Neutral
ef22a87a2369d5d5777c74ad6be5162e	W132F	Neutral
ef22a87a2369d5d5777c74ad6be5162e	W144F	Neutral
152bb27f4b2ed64dfceccda738b4c02f	F261V	Neutral
152bb27f4b2ed64dfceccda738b4c02f	D268A	Neutral
152bb27f4b2ed64dfceccda738b4c02f	T269A	Neutral
152bb27f4b2ed64dfceccda738b4c02f	D286A	Neutral
152bb27f4b2ed64dfceccda738b4c02f	Q262A	Neutral
152bb27f4b2ed64dfceccda738b4c02f	E179A	Neutral
152bb27f4b2ed64dfceccda738b4c02f	T265A	Neutral
175e2699848191faa61bd38b28f41951	G93S	Neutral
175e2699848191faa61bd38b28f41951	G93A	Neutral
d7fac8c3b32b51f5695354313167117d	M104R	Disease
bd51415c309ce7c2d15d6485129ef6d6	R125G	Neutral
bd51415c309ce7c2d15d6485129ef6d6	D202G	Neutral
bd51415c309ce7c2d15d6485129ef6d6	D202A	Neutral
bd51415c309ce7c2d15d6485129ef6d6	H110A	Neutral
bd51415c309ce7c2d15d6485129ef6d6	K251E	Neutral
bd51415c309ce7c2d15d6485129ef6d6	K251A	Neutral
bd51415c309ce7c2d15d6485129ef6d6	D158T	Neutral
bd51415c309ce7c2d15d6485129ef6d6	K251T	Neutral
bd51415c309ce7c2d15d6485129ef6d6	S233C	Disease
bd51415c309ce7c2d15d6485129ef6d6	S233G	Neutral
bd51415c309ce7c2d15d6485129ef6d6	S249A	Neutral
bd51415c309ce7c2d15d6485129ef6d6	D158A	Neutral
bd51415c309ce7c2d15d6485129ef6d6	H110Y	Disease
4841297b621a2faa8445e9e67af2169b	E342D	Neutral
d133cb251e526c97306e2fcead8d197c	K106N	Disease
d7396e2392e5a2200bc41b1d885abffe	C99S	Disease
f7865ba4aca1dcee0fe409b75a7657e2	W357F	Disease
f7865ba4aca1dcee0fe409b75a7657e2	W392F	Disease
7c554f9414a098b9010677a84c717134	Y266F	Neutral
7c554f9414a098b9010677a84c717134	Y264F	Neutral
26d430d7602c39719457a405d4b7bd91	R469C	Disease
ae0a810269a394ffdf0782b1af3646de	C1167S	Disease
ae0a810269a394ffdf0782b1af3646de	C851S	Disease
88108e16eefed99975bd62ebc532fd05	E123Q	Disease
e9d18a355134a4230ed7594deac2bc12	K244R	Disease
e9d18a355134a4230ed7594deac2bc12	D46N	Disease
e9d18a355134a4230ed7594deac2bc12	Y51F	Disease
e9d18a355134a4230ed7594deac2bc12	K244M	Disease
e9d18a355134a4230ed7594deac2bc12	K76M	Disease
a9638b48b566f6e34847267cd9b90241	R126C	Disease
a9638b48b566f6e34847267cd9b90241	G356S	Disease
a9638b48b566f6e34847267cd9b90241	R375C	Disease
8120e98e51d274be428ad90308e23b11	F754A	Disease
05ef7b9f42634911ea34557a2c433668	G37E	Disease
05ef7b9f42634911ea34557a2c433668	C11Y	Disease
dfdde8ad43d110782cabc42fe753c751	Y19F	Neutral
16fa48cc3a8d44f902b3dbebeabe7ce5	D233I	Neutral
8caa328be4c8a5f13097d9a5d720a3bd	P137C	Neutral
342ae53faffd83fb72c6478fcb76efcb	W43L	Disease
342ae53faffd83fb72c6478fcb76efcb	P13G	Disease
effc4d62ffda4d2a1185bb624ff42c39	F129S	Neutral
afabb4f54e2a65d783642d85fd4b0007	E117A	Disease
934432c2a0be8b6b8eb2756974b6dd05	W39F	Disease
f46a51ebacc166d440520c263ee52e28	R246A	Disease
4bb9eaf0e37db71d46c8305f82162387	D65N	Neutral
4bb9eaf0e37db71d46c8305f82162387	K41A	Neutral
f0c3849271b14168c3b5df2d73252b8c	R203A	Disease
d5c0d8ece0a86bd4f27dc0ddd2780532	R129A	Disease
1a7926d2ffae3492fc33c7156f6cc80d	D50N	Disease
1a7926d2ffae3492fc33c7156f6cc80d	L153P	Disease
dec3701423ca356750b61b27a2dfb26d	W358F	Disease
dec3701423ca356750b61b27a2dfb26d	E653Q	Disease
8ddd8d41ff69e7739c642a5cb05ef0b6	C189W	Disease
8ddd8d41ff69e7739c642a5cb05ef0b6	C189G	Neutral
8ddd8d41ff69e7739c642a5cb05ef0b6	C189S	Disease
247a38af2271f1a2e633a078a7ab21d5	H80A	Disease
247a38af2271f1a2e633a078a7ab21d5	E76A	Disease
247a38af2271f1a2e633a078a7ab21d5	D71A	Disease
125850389934fea33f3d83d71bbc3f1e	A21L	Neutral
125850389934fea33f3d83d71bbc3f1e	A17L	Neutral
07f198df268175534d8a455add92c7fa	A2V	Neutral
07f198df268175534d8a455add92c7fa	D6G	Disease
171ba13c02150231ae8ee8718bd50459	E34V	Disease
171ba13c02150231ae8ee8718bd50459	E34K	Disease
5a406dd4d5c2c1cd5494e5f92d89eb33	F178A	Neutral
5a406dd4d5c2c1cd5494e5f92d89eb33	D85A	Disease
f092eef403c4dac10dad6fe920a5a4b3	S59G	Neutral
96f1d86903c1df4a5264e00705cfaff0	N191A	Disease
96f1d86903c1df4a5264e00705cfaff0	D210A	Disease
96f1d86903c1df4a5264e00705cfaff0	Y197A	Disease
96f1d86903c1df4a5264e00705cfaff0	W190A	Disease
d1a88c05afe16f5c2803af3db9b034e5	D88A	Neutral
d1a88c05afe16f5c2803af3db9b034e5	E1M	Neutral
d1a88c05afe16f5c2803af3db9b034e5	D87A	Neutral
1bf073dcb98ecac851aee13d7217a77d	C626A	Disease
a6ec6ed65ba15d6fee95969d4a2014fb	S168A	Neutral
a6ec6ed65ba15d6fee95969d4a2014fb	S131L	Disease
a6ec6ed65ba15d6fee95969d4a2014fb	S160L	Disease
a6ec6ed65ba15d6fee95969d4a2014fb	S160V	Neutral
850c58e0eae1b70ba854aa6acb505229	K139T	Disease
850c58e0eae1b70ba854aa6acb505229	K63T	Disease
3939f338b7ea4f05f8ae46ab0a59a15f	C144R	Neutral
214ebbe1b79f7943a88737590f49680d	S155R	Disease
214ebbe1b79f7943a88737590f49680d	E301Q	Neutral
3d7cc1cef2c332554a15b56ef9b9193d	G149A	Neutral
3d7cc1cef2c332554a15b56ef9b9193d	Y130A	Disease
3d7cc1cef2c332554a15b56ef9b9193d	Y144A	Disease
3d7cc1cef2c332554a15b56ef9b9193d	N123A	Disease
637ceb6f48c8c85c5166ebcf29c902c4	W105A	Disease
637ceb6f48c8c85c5166ebcf29c902c4	C150A	Disease
637ceb6f48c8c85c5166ebcf29c902c4	G165A	Disease
637ceb6f48c8c85c5166ebcf29c902c4	P145A	Neutral
637ceb6f48c8c85c5166ebcf29c902c4	G165W	Disease
27d83ae12e1a8b355764cf6973dbd97a	C111S	Disease
7646d24bb70b8167fd5f9f93d8bef74a	S109H	Disease
7646d24bb70b8167fd5f9f93d8bef74a	R282A	Disease
36b1ba313efbe6a5ad09982a0ffea2af	H174D	Disease
36b1ba313efbe6a5ad09982a0ffea2af	L228T	Disease
36b1ba313efbe6a5ad09982a0ffea2af	H361D	Disease
36b1ba313efbe6a5ad09982a0ffea2af	H267D	Disease
36b1ba313efbe6a5ad09982a0ffea2af	H132D	Disease
ecb153778a3438079728d1ed980fa671	V771D	Disease
ecb153778a3438079728d1ed980fa671	G782E	Disease
ecb153778a3438079728d1ed980fa671	V781I	Disease
1c529332f6dece506b40fba0254a6251	W22R	Disease
ba9d2c61b6f00ad1fc92b3f1026d473d	P59G	Neutral
0f12e7c6452f1f8829a6991aa5067158	K275A	Disease
ee653a03306d2477f1e80e11f5941f16	N38A	Neutral
ee653a03306d2477f1e80e11f5941f16	R39A	Neutral
ee653a03306d2477f1e80e11f5941f16	F34A	Disease
ee653a03306d2477f1e80e11f5941f16	K40A	Disease
ee653a03306d2477f1e80e11f5941f16	S27A	Neutral
ee653a03306d2477f1e80e11f5941f16	V28A	Neutral
ee653a03306d2477f1e80e11f5941f16	T31A	Neutral
ee653a03306d2477f1e80e11f5941f16	I41A	Disease
e9ac3155257905a7c1c247da00cd295d	D82A	Disease
e9ac3155257905a7c1c247da00cd295d	K577M	Disease
e9ac3155257905a7c1c247da00cd295d	E84A	Disease
faf80dd202f825c23b0749e8fa190330	C154Y	Disease
46fa5d29c88af837aca11e9e82552b7a	G341V	Disease
e9491c5af3c6b49be8a3306fa2603fd6	S95A	Neutral
e9491c5af3c6b49be8a3306fa2603fd6	D219A	Neutral
e9491c5af3c6b49be8a3306fa2603fd6	S95C	Neutral
e9491c5af3c6b49be8a3306fa2603fd6	H244A	Neutral
37c8283b2ff1892db537912eaa0bcc51	L237D	Disease
37c8283b2ff1892db537912eaa0bcc51	L237V	Disease
37c8283b2ff1892db537912eaa0bcc51	L237A	Disease
37c8283b2ff1892db537912eaa0bcc51	L237R	Disease
37c8283b2ff1892db537912eaa0bcc51	L237I	Neutral
4027df06664f119e23d3bfb1459894cf	R281L	Disease
4027df06664f119e23d3bfb1459894cf	R375L	Disease
4027df06664f119e23d3bfb1459894cf	K247A	Disease
4027df06664f119e23d3bfb1459894cf	L35V	Neutral
9f57a174261ad3d549ac115af50addc0	C327S	Disease
9f57a174261ad3d549ac115af50addc0	C357S	Disease
b6aa42ff6f094cc17234de9a88e9cf5a	Q83R	Neutral
b6aa42ff6f094cc17234de9a88e9cf5a	K85E	Disease
b6aa42ff6f094cc17234de9a88e9cf5a	K85Q	Neutral
a51220a4e605c94d844072c7b803a8ca	D20A	Neutral
a51220a4e605c94d844072c7b803a8ca	R18A	Neutral
a51220a4e605c94d844072c7b803a8ca	R24A	Neutral
a51220a4e605c94d844072c7b803a8ca	E21A	Neutral
32111eeffce927b11f14db1671b9f85c	K259E	Neutral
32111eeffce927b11f14db1671b9f85c	K482E	Disease
32111eeffce927b11f14db1671b9f85c	K370E	Disease
0d39553bd7474fb8e6015dcb798966f1	F388R	Neutral
0d39553bd7474fb8e6015dcb798966f1	F387G	Neutral
264e8c5e7383fb826879e10cf6fe6762	S173A	Neutral
264e8c5e7383fb826879e10cf6fe6762	S167A	Neutral
805a69df8e3e97498672d52cd4398134	K274Q	Disease
805a69df8e3e97498672d52cd4398134	K557M	Disease
805a69df8e3e97498672d52cd4398134	K274M	Disease
805a69df8e3e97498672d52cd4398134	K557Q	Disease
86b21c7bd35a5427cf6fe14508a30107	E73A	Disease
86b21c7bd35a5427cf6fe14508a30107	L41A	Disease
86b21c7bd35a5427cf6fe14508a30107	H53A	Disease
86b21c7bd35a5427cf6fe14508a30107	R42A	Disease
86b21c7bd35a5427cf6fe14508a30107	E40A	Disease
86b21c7bd35a5427cf6fe14508a30107	K83A	Disease
81b3a6043774721c1d4f2a0edd5e976f	S308N	Disease
aef02d8a1c1b271ba22d1b4c22e2deab	K145A	Disease
aef02d8a1c1b271ba22d1b4c22e2deab	R138K	Disease
aef02d8a1c1b271ba22d1b4c22e2deab	K146A	Disease
aef02d8a1c1b271ba22d1b4c22e2deab	R138A	Disease
aef02d8a1c1b271ba22d1b4c22e2deab	K145R	Neutral
aef02d8a1c1b271ba22d1b4c22e2deab	K143A	Disease
e4a4184caae7ea8956a681eddad3880a	N324S	Neutral
e4a4184caae7ea8956a681eddad3880a	N215S	Disease
c040ef7728c81898f07ba2a75dfec720	W161F	Disease
3311469e1924fd09e278471e82db4fe5	N270G	Disease
3311469e1924fd09e278471e82db4fe5	G237C	Disease
3311469e1924fd09e278471e82db4fe5	R239S	Disease
3311469e1924fd09e278471e82db4fe5	G234S	Disease
3311469e1924fd09e278471e82db4fe5	M65I	Disease
951984a24105ceca351709a149fd5e19	E83K	Disease
951984a24105ceca351709a149fd5e19	G75D	Neutral
951984a24105ceca351709a149fd5e19	S34C	Disease
1790ef394d7e2ed1a6e15099512ea436	H207A	Disease
1790ef394d7e2ed1a6e15099512ea436	H145A	Disease
9f9d9f937cc13e2b1d6a19d6c2a19062	T290E	Neutral
942c94e3233186c2880af3e2fc928ceb	R81K	Neutral
942c94e3233186c2880af3e2fc928ceb	R81D	Neutral
de0558b2054af85ad5a4f017b8698f16	G241A	Neutral
de0558b2054af85ad5a4f017b8698f16	F243A	Disease
de0558b2054af85ad5a4f017b8698f16	S244A	Disease
de0558b2054af85ad5a4f017b8698f16	Y240A	Neutral
b57b76b66470113224e1456b5303b4f8	S114A	Disease
32c99022c6ea20f88c7a75d332cc255e	R83K	Disease
32c99022c6ea20f88c7a75d332cc255e	R73K	Disease
32c99022c6ea20f88c7a75d332cc255e	R81K	Disease
32c99022c6ea20f88c7a75d332cc255e	K110A	Disease
0748fa6db31a1d0e9e0f538098f50c55	A39G	Disease
0748fa6db31a1d0e9e0f538098f50c55	I50F	Disease
0748fa6db31a1d0e9e0f538098f50c55	F26I	Disease
0748fa6db31a1d0e9e0f538098f50c55	F26V	Disease
0748fa6db31a1d0e9e0f538098f50c55	A6V	Disease
0748fa6db31a1d0e9e0f538098f50c55	F20L	Disease
a6b2614dd38e2ed78a76487d5b91d6c4	C304S	Neutral
a6b2614dd38e2ed78a76487d5b91d6c4	C327S	Neutral
a6b2614dd38e2ed78a76487d5b91d6c4	C125S	Neutral
a6b2614dd38e2ed78a76487d5b91d6c4	C388S	Neutral
a6b2614dd38e2ed78a76487d5b91d6c4	C273S	Neutral
1c47940458a17bc54437faed19524a4f	H38A	Disease
1c47940458a17bc54437faed19524a4f	H38Q	Disease
1c47940458a17bc54437faed19524a4f	H370A	Disease
1c47940458a17bc54437faed19524a4f	H485A	Disease
1c47940458a17bc54437faed19524a4f	H361A	Disease
1c47940458a17bc54437faed19524a4f	H370Q	Disease
8583aa6b4a85cc21ba710795d76c3dc6	K979Q	Neutral
8583aa6b4a85cc21ba710795d76c3dc6	K832R	Disease
8583aa6b4a85cc21ba710795d76c3dc6	K972Q	Disease
612333c1da2090728f203de23810974a	R184Q	Disease
aafe7e70627c251101737b1c0c6ff178	S77T	Disease
aafe7e70627c251101737b1c0c6ff178	D215A	Disease
aafe7e70627c251101737b1c0c6ff178	K40A	Neutral
aafe7e70627c251101737b1c0c6ff178	S33T	Neutral
aafe7e70627c251101737b1c0c6ff178	S257T	Disease
aafe7e70627c251101737b1c0c6ff178	S77A	Disease
aafe7e70627c251101737b1c0c6ff178	S77C	Disease
aafe7e70627c251101737b1c0c6ff178	H198N	Neutral
aafe7e70627c251101737b1c0c6ff178	S257C	Disease
aafe7e70627c251101737b1c0c6ff178	S33C	Disease
486dfc48db58579f8f69b52c0eb308be	W388L	Disease
486dfc48db58579f8f69b52c0eb308be	N415D	Disease
486dfc48db58579f8f69b52c0eb308be	W412L	Disease
75c9e84c2ba6a3730741e86699715e38	E105Q	Disease
75c9e84c2ba6a3730741e86699715e38	R111C	Disease
75c9e84c2ba6a3730741e86699715e38	D100K	Disease
75c9e84c2ba6a3730741e86699715e38	D100S	Disease
75c9e84c2ba6a3730741e86699715e38	K106R	Neutral
75c9e84c2ba6a3730741e86699715e38	H97E	Disease
75c9e84c2ba6a3730741e86699715e38	K106A	Disease
75c9e84c2ba6a3730741e86699715e38	H97N	Disease
75c9e84c2ba6a3730741e86699715e38	K106C	Disease
75c9e84c2ba6a3730741e86699715e38	H97K	Disease
75c9e84c2ba6a3730741e86699715e38	E109N	Disease
75c9e84c2ba6a3730741e86699715e38	E109K	Neutral
36d591989c45f7b959285817c418d966	D258G	Disease
36d591989c45f7b959285817c418d966	H239G	Disease
36d591989c45f7b959285817c418d966	S109G	Disease
36d591989c45f7b959285817c418d966	S171G	Disease
36d591989c45f7b959285817c418d966	H285G	Disease
05dd0ca1a3b4abfec2a2ad7a52e87abf	G111A	Disease
05dd0ca1a3b4abfec2a2ad7a52e87abf	G224A	Disease
05dd0ca1a3b4abfec2a2ad7a52e87abf	P220A	Disease
05dd0ca1a3b4abfec2a2ad7a52e87abf	Y227A	Disease
05dd0ca1a3b4abfec2a2ad7a52e87abf	R115A	Disease
05dd0ca1a3b4abfec2a2ad7a52e87abf	G222A	Disease
bae5efdfc0671b321fa8118b872a5e3d	K63A	Disease
bae5efdfc0671b321fa8118b872a5e3d	Y23F	Disease
bae5efdfc0671b321fa8118b872a5e3d	W34A	Disease
bae5efdfc0671b321fa8118b872a5e3d	Y23A	Disease
2fc273d0e04ee028b047a1b69b7837dc	P92A	Disease
2fc273d0e04ee028b047a1b69b7837dc	C93A	Disease
2fc273d0e04ee028b047a1b69b7837dc	E63A	Disease
2fc273d0e04ee028b047a1b69b7837dc	C96A	Disease
2fc273d0e04ee028b047a1b69b7837dc	H61C	Disease
2fc273d0e04ee028b047a1b69b7837dc	H61A	Disease
988c3186a55169e26b98aff7066d70ec	Y50F	Disease
83d458c1eb11cb0d156ba66b398fdfab	K163R	Disease
83d458c1eb11cb0d156ba66b398fdfab	Y159F	Disease
83d458c1eb11cb0d156ba66b398fdfab	S146H	Disease
83d458c1eb11cb0d156ba66b398fdfab	S146A	Disease
83d458c1eb11cb0d156ba66b398fdfab	Y159H	Disease
83d458c1eb11cb0d156ba66b398fdfab	K163I	Disease
9006d13b4c93976257f7bb2802ef7c0e	P264R	Disease
9006d13b4c93976257f7bb2802ef7c0e	V261D	Disease
9006d13b4c93976257f7bb2802ef7c0e	V261L	Disease
03318f59b84ba00351167386613a2ada	G84V	Disease
03318f59b84ba00351167386613a2ada	T83N	Disease
fface534607a91dd930bf190248af219	D17A	Neutral
2b3dfab71a52a23b48b9b8f4bae95d26	R656A	Neutral
b743a87da9381b77a1dd313e990976a0	M117Q	Disease
b743a87da9381b77a1dd313e990976a0	V347A	Neutral
b743a87da9381b77a1dd313e990976a0	M117A	Neutral
b743a87da9381b77a1dd313e990976a0	S116C	Disease
b743a87da9381b77a1dd313e990976a0	V347L	Neutral
b743a87da9381b77a1dd313e990976a0	M117L	Neutral
b743a87da9381b77a1dd313e990976a0	H346K	Disease
b743a87da9381b77a1dd313e990976a0	V347I	Neutral
8436be218678516887069c56e4b18f89	F22E	Disease
8436be218678516887069c56e4b18f89	L29E	Neutral
8436be218678516887069c56e4b18f89	F22S	Disease
bcadabd1a3b231197ea641991c901c59	R12A	Disease
bcadabd1a3b231197ea641991c901c59	F18A	Disease
bcadabd1a3b231197ea641991c901c59	E24A	Neutral
bcadabd1a3b231197ea641991c901c59	E7A	Neutral
bcadabd1a3b231197ea641991c901c59	L21Q	Disease
bcadabd1a3b231197ea641991c901c59	K51A	Neutral
bcadabd1a3b231197ea641991c901c59	I8A	Neutral
bcadabd1a3b231197ea641991c901c59	E23A	Disease
bcadabd1a3b231197ea641991c901c59	R22A	Neutral
bcadabd1a3b231197ea641991c901c59	K50A	Neutral
bcadabd1a3b231197ea641991c901c59	H28A	Disease
bcadabd1a3b231197ea641991c901c59	K54A	Neutral
bcadabd1a3b231197ea641991c901c59	K30A	Neutral
bcadabd1a3b231197ea641991c901c59	S3A	Neutral
bcadabd1a3b231197ea641991c901c59	F32A	Disease
21632ccdacd179936e2e96ee4ff23140	N162S	Disease
21632ccdacd179936e2e96ee4ff23140	D43N	Disease
21632ccdacd179936e2e96ee4ff23140	R187C	Disease
21632ccdacd179936e2e96ee4ff23140	G101D	Disease
21632ccdacd179936e2e96ee4ff23140	L22F	Disease
21632ccdacd179936e2e96ee4ff23140	E265K	Disease
dfdb5837cd8f60cc181a10a3b27e4eb2	R868K	Disease
dfdb5837cd8f60cc181a10a3b27e4eb2	F871S	Disease
dfdb5837cd8f60cc181a10a3b27e4eb2	D870E	Disease
dfdb5837cd8f60cc181a10a3b27e4eb2	V867D	Neutral
6e7e82a8597a270a27ef2219acd7e2fe	Y88F	Neutral
6e7e82a8597a270a27ef2219acd7e2fe	Y88V	Neutral
6e7e82a8597a270a27ef2219acd7e2fe	Y88L	Neutral
72a2103128efdc23978ba7bba983bc43	C104S	Neutral
72a2103128efdc23978ba7bba983bc43	G111A	Neutral
72a2103128efdc23978ba7bba983bc43	C47A	Neutral
72a2103128efdc23978ba7bba983bc43	C47G	Neutral
72a2103128efdc23978ba7bba983bc43	G117A	Neutral
72a2103128efdc23978ba7bba983bc43	G103A	Neutral
72a2103128efdc23978ba7bba983bc43	C47I	Neutral
72a2103128efdc23978ba7bba983bc43	C47R	Neutral
72a2103128efdc23978ba7bba983bc43	C47P	Disease
72a2103128efdc23978ba7bba983bc43	G180A	Neutral
72a2103128efdc23978ba7bba983bc43	G58A	Neutral
72a2103128efdc23978ba7bba983bc43	G56A	Neutral
72a2103128efdc23978ba7bba983bc43	G179A	Neutral
72a2103128efdc23978ba7bba983bc43	C47Y	Neutral
ad64ab948369cc80c197623c5a8280e1	A498T	Neutral
ad64ab948369cc80c197623c5a8280e1	A498V	Disease
835499a5faaf3266abfce9fc58418ad8	R116N	Neutral
835499a5faaf3266abfce9fc58418ad8	D115N	Neutral
835499a5faaf3266abfce9fc58418ad8	D115A	Neutral
9bf4f2ad0c1f3aaafc3c6d8eea6d0473	S13A	Neutral
5eb6f67f5e989363459b99c1574de863	L408R	Disease
5eb6f67f5e989363459b99c1574de863	Y407F	Neutral
5eb6f67f5e989363459b99c1574de863	Q410L	Neutral
5eb6f67f5e989363459b99c1574de863	P409L	Disease
cffe1e33249ca6a4834688b9150248c3	S159E	Disease
cffe1e33249ca6a4834688b9150248c3	I153F	Neutral
85ebcaedda0cd6839c8ce2ae995088fa	L98A	Neutral
85ebcaedda0cd6839c8ce2ae995088fa	L101A	Neutral
85ebcaedda0cd6839c8ce2ae995088fa	L94A	Neutral
ce5d2d4b9d2c83e82a7bd61fd627f94f	D40N	Disease
ce5d2d4b9d2c83e82a7bd61fd627f94f	D95N	Disease
9697dece7ffc23f6ca461bc452f22532	G49D	Disease
9697dece7ffc23f6ca461bc452f22532	E32I	Disease
9697dece7ffc23f6ca461bc452f22532	E32R	Disease
9697dece7ffc23f6ca461bc452f22532	H39R	Disease
9697dece7ffc23f6ca461bc452f22532	E32P	Disease
9697dece7ffc23f6ca461bc452f22532	H39P	Disease
9697dece7ffc23f6ca461bc452f22532	H39V	Disease
659c7b87a5fba11f61b96a716b8119f0	Y8A	Neutral
659c7b87a5fba11f61b96a716b8119f0	W24A	Neutral
659c7b87a5fba11f61b96a716b8119f0	W7A	Disease
659c7b87a5fba11f61b96a716b8119f0	W22A	Disease
2c4b4ade3aff509eb52a43834cc5a3b0	R216A	Disease
2c4b4ade3aff509eb52a43834cc5a3b0	K174A	Disease
3207ac6b844d1180957d0d71c8aae449	S231E	Disease
22ca4e9514013475b68390627e532808	Q61K	Disease
b8b756dea7b6cb4bf2f30f8ffec18668	D14N	Neutral
b8b756dea7b6cb4bf2f30f8ffec18668	D110N	Disease
b8b756dea7b6cb4bf2f30f8ffec18668	D92N	Disease
b8b756dea7b6cb4bf2f30f8ffec18668	S131A	Disease
6f8ea6d5f87dfdad10f8b4212573302b	H120A	Disease
6f8ea6d5f87dfdad10f8b4212573302b	H93A	Disease
6f8ea6d5f87dfdad10f8b4212573302b	E66Q	Disease
6f8ea6d5f87dfdad10f8b4212573302b	H114A	Disease
6f8ea6d5f87dfdad10f8b4212573302b	H143A	Disease
6f8ea6d5f87dfdad10f8b4212573302b	H44A	Disease
6f8ea6d5f87dfdad10f8b4212573302b	H143M	Disease
6f8ea6d5f87dfdad10f8b4212573302b	H182A	Disease
6f8ea6d5f87dfdad10f8b4212573302b	H143K	Disease
cf9c5f7321564d911233e0795c636a62	C255S	Neutral
cf9c5f7321564d911233e0795c636a62	R187L	Disease
cf9c5f7321564d911233e0795c636a62	C264S	Disease
cf9c5f7321564d911233e0795c636a62	C248S	Disease
cf9c5f7321564d911233e0795c636a62	K250A	Neutral
4b574e48f8a278e7c33f625f69f101ed	L35V	Neutral
4b574e48f8a278e7c33f625f69f101ed	S38N	Neutral
9c398b236aac30be7e202dcd1dfd3a2a	Y328F	Neutral
77ed5048f5e9cbf7efd7f1eb01e45eb8	L53F	Disease
77ed5048f5e9cbf7efd7f1eb01e45eb8	A56T	Disease
77ed5048f5e9cbf7efd7f1eb01e45eb8	G23A	Disease
77ed5048f5e9cbf7efd7f1eb01e45eb8	R39M	Disease
77ed5048f5e9cbf7efd7f1eb01e45eb8	G23C	Disease
77ed5048f5e9cbf7efd7f1eb01e45eb8	F64L	Disease
77ed5048f5e9cbf7efd7f1eb01e45eb8	G23S	Disease
4fbc11a67b8ae4606f4eb1a2b4a86421	G19A	Disease
4fbc11a67b8ae4606f4eb1a2b4a86421	A25G	Neutral
4fbc11a67b8ae4606f4eb1a2b4a86421	G22A	Disease
a2be57aa7d0f1a52950c8c0e257b019f	R51K	Neutral
a2be57aa7d0f1a52950c8c0e257b019f	T44P	Disease
a2be57aa7d0f1a52950c8c0e257b019f	R53K	Neutral
a2be57aa7d0f1a52950c8c0e257b019f	L45R	Disease
d6d64f38c576aab886591e9f12b9e9ba	R112A	Disease
cc4e002c2959914470a27b028a39cc38	R32A	Neutral
cc4e002c2959914470a27b028a39cc38	D54N	Disease
cc4e002c2959914470a27b028a39cc38	K35I	Neutral
cc4e002c2959914470a27b028a39cc38	R69Q	Disease
cc4e002c2959914470a27b028a39cc38	D56N	Neutral
cc4e002c2959914470a27b028a39cc38	K57A	Neutral
2973a53e0e0280ad9815a1e0cf6f8c9d	H75R	Disease
2973a53e0e0280ad9815a1e0cf6f8c9d	N175D	Neutral
2973a53e0e0280ad9815a1e0cf6f8c9d	V50A	Disease
2973a53e0e0280ad9815a1e0cf6f8c9d	N146Y	Disease
2973a53e0e0280ad9815a1e0cf6f8c9d	G152S	Disease
2973a53e0e0280ad9815a1e0cf6f8c9d	T30A	Disease
2973a53e0e0280ad9815a1e0cf6f8c9d	R156S	Disease
c38fc5ded5ca49bbbba008e6c92aa8fe	K13A	Disease
c38fc5ded5ca49bbbba008e6c92aa8fe	T50E	Disease
c38fc5ded5ca49bbbba008e6c92aa8fe	K13E	Disease
2aaa3ffa6e8589fba14f1a95f723c408	I60V	Neutral
2aaa3ffa6e8589fba14f1a95f723c408	D54N	Neutral
2aaa3ffa6e8589fba14f1a95f723c408	D64N	Disease
2aaa3ffa6e8589fba14f1a95f723c408	I60A	Neutral
2aaa3ffa6e8589fba14f1a95f723c408	G59D	Neutral
2aaa3ffa6e8589fba14f1a95f723c408	Y63F	Neutral
2aaa3ffa6e8589fba14f1a95f723c408	D199N	Neutral
3de42f019b1cc07a9128986673763680	M38A	Neutral
3de42f019b1cc07a9128986673763680	L39A	Neutral
3de42f019b1cc07a9128986673763680	F35A	Neutral
3de42f019b1cc07a9128986673763680	N65A	Neutral
3de42f019b1cc07a9128986673763680	D40N	Neutral
3de42f019b1cc07a9128986673763680	Y96A	Neutral
3de42f019b1cc07a9128986673763680	V97A	Neutral
3de42f019b1cc07a9128986673763680	M98A	Neutral
b4ca6c0d3eadd818b907dd3a62e2504e	L553P	Disease
62dacbe08fe131aec1b9a4271ed45b12	E21Q	Disease
0849c2aef25aa1e649a0b50797cf2d67	C87S	Disease
8582190d7a69551cce4350c5767b1a45	E253G	Neutral
1b6dc95c406ce550e93ac98c59b6e842	E183C	Disease
1b6dc95c406ce550e93ac98c59b6e842	E183A	Disease
ac58c9e528ad69b15cf5fed422f6766a	G200R	Disease
ac58c9e528ad69b15cf5fed422f6766a	R496S	Disease
3dc7e3942ad91a8f49e848916be4b8f7	W137E	Disease
3dc7e3942ad91a8f49e848916be4b8f7	H143D	Disease
3dc7e3942ad91a8f49e848916be4b8f7	D289N	Disease
3dc7e3942ad91a8f49e848916be4b8f7	D289A	Disease
3dc7e3942ad91a8f49e848916be4b8f7	D289S	Disease
5fdf6d65ea103d3761fcfedf36cb74e0	H160F	Neutral
5fdf6d65ea103d3761fcfedf36cb74e0	H81L	Disease
5fdf6d65ea103d3761fcfedf36cb74e0	C87S	Disease
5fdf6d65ea103d3761fcfedf36cb74e0	H81F	Neutral
5fdf6d65ea103d3761fcfedf36cb74e0	H160L	Disease
b0b866cf906b272ad26e55c0299bce9a	H165Q	Disease
b0b866cf906b272ad26e55c0299bce9a	S239A	Disease
8078ace0f4e9c5b402c1352a8af47c25	R51K	Disease
8078ace0f4e9c5b402c1352a8af47c25	E116Q	Disease
8078ace0f4e9c5b402c1352a8af47c25	E87Q	Disease
8078ace0f4e9c5b402c1352a8af47c25	W161F	Disease
8078ace0f4e9c5b402c1352a8af47c25	K55R	Disease
8078ace0f4e9c5b402c1352a8af47c25	K55A	Disease
8078ace0f4e9c5b402c1352a8af47c25	C67A	Disease
28e999995a64c15d6f7ebdf87847f8aa	A271S	Neutral
28e999995a64c15d6f7ebdf87847f8aa	F329I	Neutral
28e999995a64c15d6f7ebdf87847f8aa	Y59W	Neutral
28e999995a64c15d6f7ebdf87847f8aa	I54V	Neutral
28e999995a64c15d6f7ebdf87847f8aa	K276N	Disease
28e999995a64c15d6f7ebdf87847f8aa	L333V	Neutral
8a57ab70cf73ed2d300c07a139b3fa43	W537Y	Neutral
8a57ab70cf73ed2d300c07a139b3fa43	E545Q	Neutral
8a57ab70cf73ed2d300c07a139b3fa43	E542Q	Neutral
8a57ab70cf73ed2d300c07a139b3fa43	W537L	Neutral
8a57ab70cf73ed2d300c07a139b3fa43	Y541L	Neutral
8a57ab70cf73ed2d300c07a139b3fa43	W537F	Neutral
8a57ab70cf73ed2d300c07a139b3fa43	D543N	Neutral
8a57ab70cf73ed2d300c07a139b3fa43	S535I	Neutral
9525e0e68f9f7fd22ef7d95f8da889cc	L126K	Disease
9525e0e68f9f7fd22ef7d95f8da889cc	K121L	Disease
0c5ae746bdc8387a325b55fe97b7835c	P183G	Disease
e08b67e736d33c062958f98531ebf6c7	R51C	Disease
e08b67e736d33c062958f98531ebf6c7	A61T	Neutral
eee28c230b565de59322e7a02f56dcc3	H76Q	Disease
eee28c230b565de59322e7a02f56dcc3	H91Q	Disease
cfc70d12a337ac0718b17be133ff5849	V82L	Disease
cfc70d12a337ac0718b17be133ff5849	V82I	Neutral
cfc70d12a337ac0718b17be133ff5849	H127Y	Disease
cfc70d12a337ac0718b17be133ff5849	L118F	Disease
cfc70d12a337ac0718b17be133ff5849	V109L	Neutral
cfc70d12a337ac0718b17be133ff5849	D79N	Disease
cfc70d12a337ac0718b17be133ff5849	H217Y	Disease
cfc70d12a337ac0718b17be133ff5849	S123I	Disease
a6c51f7166bb539c16de200a5038a6d9	K4R	Disease
ea4657c37bc5bd69a69c776e221b194e	Y361F	Disease
855ccc19d9758f63414d1ceaf8734e0d	C160S	Disease
855ccc19d9758f63414d1ceaf8734e0d	C127S	Disease
855ccc19d9758f63414d1ceaf8734e0d	C215S	Disease
2282c6a9056c7941bcd45f0365b2ac23	V509I	Neutral
2282c6a9056c7941bcd45f0365b2ac23	V335A	Disease
2282c6a9056c7941bcd45f0365b2ac23	L604V	Neutral
5e836d9381636be361a0fe4e395499b3	Y142S	Disease
5e836d9381636be361a0fe4e395499b3	R200H	Disease
5e836d9381636be361a0fe4e395499b3	D113N	Neutral
5e836d9381636be361a0fe4e395499b3	E197Q	Disease
90b752961c9fd6d1912a19adb5ccde7f	Y413A	Disease
90b752961c9fd6d1912a19adb5ccde7f	R412A	Neutral
90b752961c9fd6d1912a19adb5ccde7f	Y413S	Disease
90b752961c9fd6d1912a19adb5ccde7f	Y413F	Neutral
00bf0c3c04e3b7a2389045f9eb6bd0a6	L150C	Disease
00bf0c3c04e3b7a2389045f9eb6bd0a6	G137C	Disease
00bf0c3c04e3b7a2389045f9eb6bd0a6	G149C	Neutral
00bf0c3c04e3b7a2389045f9eb6bd0a6	G153C	Neutral
00bf0c3c04e3b7a2389045f9eb6bd0a6	D136C	Disease
00bf0c3c04e3b7a2389045f9eb6bd0a6	A152C	Disease
00bf0c3c04e3b7a2389045f9eb6bd0a6	D151C	Disease
00bf0c3c04e3b7a2389045f9eb6bd0a6	S155C	Neutral
00bf0c3c04e3b7a2389045f9eb6bd0a6	H154C	Neutral
00bf0c3c04e3b7a2389045f9eb6bd0a6	D125C	Disease
ade5ba3eb21a2dd0595eb0bc999c3dc9	Y443F	Neutral
ade5ba3eb21a2dd0595eb0bc999c3dc9	S402P	Disease
ade5ba3eb21a2dd0595eb0bc999c3dc9	T340M	Disease
ade5ba3eb21a2dd0595eb0bc999c3dc9	E117D	Disease
ade5ba3eb21a2dd0595eb0bc999c3dc9	E117A	Disease
ade5ba3eb21a2dd0595eb0bc999c3dc9	Q377K	Disease
ade5ba3eb21a2dd0595eb0bc999c3dc9	R119C	Disease
ade5ba3eb21a2dd0595eb0bc999c3dc9	E117K	Neutral
c6d3b27f2a0bb51364846f9ec1323636	D49E	Neutral
c6d3b27f2a0bb51364846f9ec1323636	D45S	Disease
c6d3b27f2a0bb51364846f9ec1323636	D52E	Neutral
6c8e9f71759184be4d25495474ce7609	H237L	Disease
6c8e9f71759184be4d25495474ce7609	H237A	Disease
6c8e9f71759184be4d25495474ce7609	D236A	Disease
6c8e9f71759184be4d25495474ce7609	S101A	Disease
6c8e9f71759184be4d25495474ce7609	L262A	Neutral
6c8e9f71759184be4d25495474ce7609	S101C	Disease
6c8e9f71759184be4d25495474ce7609	H237R	Disease
472536bc05332e35cd216722f9cfc23b	S8A	Neutral
51212e7df134e1f278bdf106953d2430	L167P	Neutral
51212e7df134e1f278bdf106953d2430	D164V	Neutral
51212e7df134e1f278bdf106953d2430	L167H	Neutral
51212e7df134e1f278bdf106953d2430	L167R	Disease
5514be5e6957d75da044c76c1d87fd44	C114S	Neutral
5514be5e6957d75da044c76c1d87fd44	K195A	Disease
5514be5e6957d75da044c76c1d87fd44	K214A	Disease
5514be5e6957d75da044c76c1d87fd44	K82A	Disease
e661f787b82e5590fb33dc0b3ac4b49f	C319A	Disease
e661f787b82e5590fb33dc0b3ac4b49f	H527L	Disease
e661f787b82e5590fb33dc0b3ac4b49f	H533L	Disease
e661f787b82e5590fb33dc0b3ac4b49f	H472L	Disease
e661f787b82e5590fb33dc0b3ac4b49f	H312L	Disease
e661f787b82e5590fb33dc0b3ac4b49f	H321L	Disease
e661f787b82e5590fb33dc0b3ac4b49f	H320L	Disease
0190d64a984db1eba4b3bce86f459af4	I81P	Disease
0190d64a984db1eba4b3bce86f459af4	I74P	Disease
0190d64a984db1eba4b3bce86f459af4	L67P	Disease
0190d64a984db1eba4b3bce86f459af4	I60P	Disease
47fdbe2a237c269edfa2519ccde0994d	Q69L	Disease
5f081dfe8dea7ec44e30f961966e834d	T17N	Disease
d820f4535fbacd6a17f9b5b72619d639	K82E	Disease
d820f4535fbacd6a17f9b5b72619d639	K20Q	Disease
d820f4535fbacd6a17f9b5b72619d639	K82Q	Disease
61ffdcc74116e0baffc3d8c21f362be0	G352V	Disease
61ffdcc74116e0baffc3d8c21f362be0	T316K	Disease
61ffdcc74116e0baffc3d8c21f362be0	G253D	Disease
61ffdcc74116e0baffc3d8c21f362be0	G281E	Disease
61ffdcc74116e0baffc3d8c21f362be0	I67N	Disease
61ffdcc74116e0baffc3d8c21f362be0	G355D	Disease
61ffdcc74116e0baffc3d8c21f362be0	D369N	Disease
61ffdcc74116e0baffc3d8c21f362be0	H376N	Disease
e80e824c7cf3ca75c222e76102912412	E212Q	Disease
e80e824c7cf3ca75c222e76102912412	E169Q	Disease
9d72d77a5c91701cbc7667b1c914be4f	S229A	Disease
19314360a3ae651ff027f0efa768ef9a	Y51A	Neutral
19314360a3ae651ff027f0efa768ef9a	G120V	Neutral
5e4ebf3fb0350ff6c53792975e71bc55	S2A	Neutral
49cca32e22292940a8a4d918f43ba582	S1232A	Neutral
aa9c2f3cdae17c61b6d4645f9756f09d	R205A	Disease
aa9c2f3cdae17c61b6d4645f9756f09d	K206A	Disease
aa9c2f3cdae17c61b6d4645f9756f09d	Q201A	Disease
aa9c2f3cdae17c61b6d4645f9756f09d	R202A	Disease
aa9c2f3cdae17c61b6d4645f9756f09d	K204A	Disease
f23a3c4564c1b56d8474caeb630a5a6d	C664A	Disease
01efbac4404c3b267f5ba6373498f63a	A332T	Disease
01efbac4404c3b267f5ba6373498f63a	T330R	Disease
01efbac4404c3b267f5ba6373498f63a	A334T	Disease
48ba38119b01e2b1e607dbbafbdd5584	C127Y	Disease
48ba38119b01e2b1e607dbbafbdd5584	K108R	Disease
48ba38119b01e2b1e607dbbafbdd5584	T76S	Disease
48ba38119b01e2b1e607dbbafbdd5584	D126N	Disease
48ba38119b01e2b1e607dbbafbdd5584	K108A	Disease
48ba38119b01e2b1e607dbbafbdd5584	G118D	Disease
48ba38119b01e2b1e607dbbafbdd5584	G205D	Disease
a261517d94e91274f746f7d6f633206e	H110A	Disease
a261517d94e91274f746f7d6f633206e	H157A	Disease
a261517d94e91274f746f7d6f633206e	R420M	Disease
a261517d94e91274f746f7d6f633206e	H49A	Disease
a261517d94e91274f746f7d6f633206e	H155A	Disease
a261517d94e91274f746f7d6f633206e	H132A	Disease
a261517d94e91274f746f7d6f633206e	D413L	Disease
a261517d94e91274f746f7d6f633206e	D413N	Disease
347ffe0663f18ba53599701f3022b998	A289V	Disease
347ffe0663f18ba53599701f3022b998	R385S	Disease
1f8ebc09d706d119ce32b4c565a67eb8	D10N	Disease
1f8ebc09d706d119ce32b4c565a67eb8	D82N	Disease
1f8ebc09d706d119ce32b4c565a67eb8	N5Q	Disease
1f8ebc09d706d119ce32b4c565a67eb8	P36I	Neutral
c9bac1ef8774b24daeda439c58eaa9ea	G248V	Disease
c9bac1ef8774b24daeda439c58eaa9ea	G247A	Disease
c9bac1ef8774b24daeda439c58eaa9ea	G248A	Disease
17677aaf7af77881ffd9dfc0c98db343	R167N	Disease
17677aaf7af77881ffd9dfc0c98db343	C140A	Disease
17677aaf7af77881ffd9dfc0c98db343	H219N	Disease
17677aaf7af77881ffd9dfc0c98db343	R168N	Disease
17677aaf7af77881ffd9dfc0c98db343	K33E	Disease
17677aaf7af77881ffd9dfc0c98db343	K33D	Disease
17677aaf7af77881ffd9dfc0c98db343	K33A	Disease
418f6ce4537a18fd0c2aab1fc6d4970c	A465E	Disease
418f6ce4537a18fd0c2aab1fc6d4970c	A465D	Disease
418f6ce4537a18fd0c2aab1fc6d4970c	A465G	Disease
418f6ce4537a18fd0c2aab1fc6d4970c	A465L	Neutral
418f6ce4537a18fd0c2aab1fc6d4970c	A465N	Disease
418f6ce4537a18fd0c2aab1fc6d4970c	A465T	Disease
e5f02283a0374d5f338f1ef64bf563f2	Q136A	Neutral
e5f02283a0374d5f338f1ef64bf563f2	H51A	Neutral
e5f02283a0374d5f338f1ef64bf563f2	W137H	Disease
e5f02283a0374d5f338f1ef64bf563f2	H51Y	Disease
e5f02283a0374d5f338f1ef64bf563f2	F50Y	Neutral
e5f02283a0374d5f338f1ef64bf563f2	W137Y	Disease
e5f02283a0374d5f338f1ef64bf563f2	F50S	Neutral
66ae0b1304ebaa72502caea0b4321b60	G281D	Disease
66ae0b1304ebaa72502caea0b4321b60	G279D	Disease
66ae0b1304ebaa72502caea0b4321b60	R120L	Disease
e91c1c01541490fb5ae46e306e7697d4	T44A	Neutral
e91c1c01541490fb5ae46e306e7697d4	S55F	Neutral
b537a6c6bea776cd7033c1fd998e1f64	D209A	Disease
b537a6c6bea776cd7033c1fd998e1f64	R184Q	Disease
b537a6c6bea776cd7033c1fd998e1f64	Y210F	Disease
b537a6c6bea776cd7033c1fd998e1f64	K133N	Neutral
b537a6c6bea776cd7033c1fd998e1f64	D180N	Disease
b537a6c6bea776cd7033c1fd998e1f64	Q256S	Neutral
a807cde3fd6482f04f61483ce1122b5e	A13D	Neutral
a807cde3fd6482f04f61483ce1122b5e	K16E	Neutral
a807cde3fd6482f04f61483ce1122b5e	H17E	Disease
a807cde3fd6482f04f61483ce1122b5e	A8D	Neutral
a807cde3fd6482f04f61483ce1122b5e	L15G	Neutral
a807cde3fd6482f04f61483ce1122b5e	T20I	Neutral
a807cde3fd6482f04f61483ce1122b5e	L5G	Neutral
1f99401bc4d6448406587089cc9a0b43	D69K	Disease
1f99401bc4d6448406587089cc9a0b43	D68K	Disease
1f99401bc4d6448406587089cc9a0b43	D67K	Disease
69277721a7a7abf3add1b02070396b13	K34E	Disease
69277721a7a7abf3add1b02070396b13	K119E	Disease
69277721a7a7abf3add1b02070396b13	K34Q	Neutral
189edc2d0ad3dff2b6d26a9e2c32ed86	R97A	Disease
189edc2d0ad3dff2b6d26a9e2c32ed86	L362I	Neutral
189edc2d0ad3dff2b6d26a9e2c32ed86	R108A	Neutral
189edc2d0ad3dff2b6d26a9e2c32ed86	L362A	Neutral
39107f663acb8286dc4ae9a756756531	M39C	Neutral
7ac65226faa657f8fa73f12eb376e93b	M13I	Disease
baaeb1207c688c2f74b75c9fd52265ac	H532Q	Disease
86dda65e985ac48ceba67694921bb7c1	D18G	Disease
86dda65e985ac48ceba67694921bb7c1	Y29C	Disease
1bc9550cfe079656ace08c1813383a42	S169F	Disease
1bc9550cfe079656ace08c1813383a42	S174P	Disease
da64cd83931c288929acdc3a88b7d7b0	N33D	Neutral
da64cd83931c288929acdc3a88b7d7b0	Q37R	Neutral
48b6b06e3a878644028d60e80fea55c3	W501A	Disease
48b6b06e3a878644028d60e80fea55c3	Y392A	Disease
48b6b06e3a878644028d60e80fea55c3	V432G	Disease
5649a3e3f4e44be252a48d6308c7e25e	W243Y	Disease
5649a3e3f4e44be252a48d6308c7e25e	E130Q	Neutral
5649a3e3f4e44be252a48d6308c7e25e	D191N	Disease
5649a3e3f4e44be252a48d6308c7e25e	D300N	Disease
5649a3e3f4e44be252a48d6308c7e25e	D193N	Disease
5649a3e3f4e44be252a48d6308c7e25e	W174Y	Disease
3327034bda2d927bb565bc161adbafc9	S170P	Disease
3327034bda2d927bb565bc161adbafc9	Q167E	Neutral
3327034bda2d927bb565bc161adbafc9	C314S	Disease
3327034bda2d927bb565bc161adbafc9	Q167K	Disease
3327034bda2d927bb565bc161adbafc9	K165M	Disease
f3c3b1e2652dbb0391a81b1928c52394	G49A	Neutral
a21f0a2aa5e91123586ddebee902b706	W1107A	Disease
a21f0a2aa5e91123586ddebee902b706	W1107Y	Disease
2f2d0c47bb16802407cfa09ec2172e54	W11F	Neutral
10fd1fda8e8dcfdce0e21dec662b62b4	F349E	Disease
10fd1fda8e8dcfdce0e21dec662b62b4	Y392W	Disease
10fd1fda8e8dcfdce0e21dec662b62b4	W350Q	Disease
10fd1fda8e8dcfdce0e21dec662b62b4	Y386W	Neutral
10fd1fda8e8dcfdce0e21dec662b62b4	L379P	Disease
10fd1fda8e8dcfdce0e21dec662b62b4	W350K	Disease
10fd1fda8e8dcfdce0e21dec662b62b4	Y456W	Disease
10fd1fda8e8dcfdce0e21dec662b62b4	W350A	Disease
10fd1fda8e8dcfdce0e21dec662b62b4	Y446W	Disease
10fd1fda8e8dcfdce0e21dec662b62b4	F349A	Disease
10fd1fda8e8dcfdce0e21dec662b62b4	W350E	Disease
10fd1fda8e8dcfdce0e21dec662b62b4	Y345W	Disease
ece7c3c56a2f713b15dae75e3d4c0632	S101L	Neutral
ece7c3c56a2f713b15dae75e3d4c0632	K156I	Disease
ece7c3c56a2f713b15dae75e3d4c0632	Y170S	Disease
ece7c3c56a2f713b15dae75e3d4c0632	S286F	Neutral
ece7c3c56a2f713b15dae75e3d4c0632	S58L	Neutral
ece7c3c56a2f713b15dae75e3d4c0632	D197V	Neutral
ece7c3c56a2f713b15dae75e3d4c0632	S119L	Neutral
ece7c3c56a2f713b15dae75e3d4c0632	N195I	Neutral
ece7c3c56a2f713b15dae75e3d4c0632	S81F	Disease
ece7c3c56a2f713b15dae75e3d4c0632	S181I	Neutral
ece7c3c56a2f713b15dae75e3d4c0632	N95I	Neutral
ece7c3c56a2f713b15dae75e3d4c0632	T212I	Neutral
ece7c3c56a2f713b15dae75e3d4c0632	S109F	Neutral
ece7c3c56a2f713b15dae75e3d4c0632	S162F	Neutral
ece7c3c56a2f713b15dae75e3d4c0632	S208L	Neutral
ece7c3c56a2f713b15dae75e3d4c0632	S101T	Neutral
ece7c3c56a2f713b15dae75e3d4c0632	D197E	Neutral
ece7c3c56a2f713b15dae75e3d4c0632	S130I	Disease
ece7c3c56a2f713b15dae75e3d4c0632	S75F	Neutral
6a964bb5ba659de28ba7bcf4f910bd97	E210Q	Disease
6a964bb5ba659de28ba7bcf4f910bd97	E334Q	Neutral
a29e860c65e55e66ade5f9f8e05310f6	S326C	Neutral
a29e860c65e55e66ade5f9f8e05310f6	R154H	Disease
9ce37dfad8c1282b24bd30594074fcf5	N74Q	Disease
3f1b946b64321d9d3ed5f7e0c7b44801	L242Q	Neutral
3f1b946b64321d9d3ed5f7e0c7b44801	L242M	Disease
0f1d81660c8cbce511fe71391da5f36e	P44A	Neutral
0f1d81660c8cbce511fe71391da5f36e	G42R	Neutral
0f1d81660c8cbce511fe71391da5f36e	G42E	Neutral
cde21cad6c214513fc4fc18792eb9152	H102N	Disease
cde21cad6c214513fc4fc18792eb9152	H102Q	Disease
cde21cad6c214513fc4fc18792eb9152	C129A	Disease
cde21cad6c214513fc4fc18792eb9152	H102A	Disease
cde21cad6c214513fc4fc18792eb9152	C132A	Disease
ca9c6b05dd2287b6a3b72338e73cd0ea	W211A	Disease
ca9c6b05dd2287b6a3b72338e73cd0ea	W211F	Disease
ca9c6b05dd2287b6a3b72338e73cd0ea	W131F	Disease
e5ed41bc441328075ab424f6c6e46ddf	S20N	Disease
2a8bc85920f25880f38ba8966a57bb38	V55M	Disease
2a8bc85920f25880f38ba8966a57bb38	Y40N	Disease
2a8bc85920f25880f38ba8966a57bb38	E101A	Disease
2a8bc85920f25880f38ba8966a57bb38	Q6P	Disease
2a8bc85920f25880f38ba8966a57bb38	D104G	Disease
2a8bc85920f25880f38ba8966a57bb38	V15G	Disease
2a8bc85920f25880f38ba8966a57bb38	F73V	Disease
2a8bc85920f25880f38ba8966a57bb38	K21N	Neutral
2a8bc85920f25880f38ba8966a57bb38	I22T	Disease
2a8bc85920f25880f38ba8966a57bb38	H90L	Disease
22c04e4d8b1d1ef3c8ac06ea3b498e00	E29N	Neutral
22c04e4d8b1d1ef3c8ac06ea3b498e00	K102W	Neutral
22c04e4d8b1d1ef3c8ac06ea3b498e00	K102V	Neutral
22c04e4d8b1d1ef3c8ac06ea3b498e00	G28A	Neutral
22c04e4d8b1d1ef3c8ac06ea3b498e00	F99Y	Neutral
22c04e4d8b1d1ef3c8ac06ea3b498e00	G28D	Neutral
22c04e4d8b1d1ef3c8ac06ea3b498e00	Q31V	Neutral
22c04e4d8b1d1ef3c8ac06ea3b498e00	D32S	Neutral
4ac1923a2a7073fb70ddc6c47efbad15	W354L	Neutral
4ac1923a2a7073fb70ddc6c47efbad15	W354G	Disease
4ac1923a2a7073fb70ddc6c47efbad15	W354Y	Disease
4ac1923a2a7073fb70ddc6c47efbad15	W354C	Disease
e0bfce21a389e94ccfb815001dfbe90e	K229R	Disease
e0bfce21a389e94ccfb815001dfbe90e	K211R	Neutral
2735cebd7e8d5130b5f2bf2888659447	C104S	Disease
2735cebd7e8d5130b5f2bf2888659447	C380S	Disease
f2346371ea055f98151fbc7ec6f0fe2d	H154D	Disease
f2346371ea055f98151fbc7ec6f0fe2d	H154L	Disease
5679f6cb8e132c59488974ed52400524	D466N	Disease
a4b75e9e743e7a2fb65f21b9f1003246	F137A	Neutral
a4b75e9e743e7a2fb65f21b9f1003246	L26A	Disease
a4b75e9e743e7a2fb65f21b9f1003246	V30A	Neutral
a4b75e9e743e7a2fb65f21b9f1003246	I145A	Disease
a4b75e9e743e7a2fb65f21b9f1003246	Y144A	Neutral
a4b75e9e743e7a2fb65f21b9f1003246	R118V	Neutral
a4b75e9e743e7a2fb65f21b9f1003246	R118W	Neutral
a4b75e9e743e7a2fb65f21b9f1003246	Y139A	Neutral
a4b75e9e743e7a2fb65f21b9f1003246	R118Q	Neutral
a4b75e9e743e7a2fb65f21b9f1003246	Y28A	Neutral
a4b75e9e743e7a2fb65f21b9f1003246	W154A	Disease
a4b75e9e743e7a2fb65f21b9f1003246	R118G	Neutral
a4b75e9e743e7a2fb65f21b9f1003246	Q135A	Neutral
a4b75e9e743e7a2fb65f21b9f1003246	F120A	Neutral
a4b75e9e743e7a2fb65f21b9f1003246	F66A	Neutral
a4b75e9e743e7a2fb65f21b9f1003246	R118A	Neutral
a35872cd7c6e31baeea44e140a89b610	D54Y	Disease
a35872cd7c6e31baeea44e140a89b610	D54N	Disease
2875f02635d5d68e51d840b56da3f786	C97S	Neutral
2875f02635d5d68e51d840b56da3f786	C113S	Disease
2875f02635d5d68e51d840b56da3f786	C116Y	Disease
2875f02635d5d68e51d840b56da3f786	P101A	Neutral
2875f02635d5d68e51d840b56da3f786	C143Y	Disease
2875f02635d5d68e51d840b56da3f786	C140Y	Disease
2875f02635d5d68e51d840b56da3f786	C138Y	Disease
2875f02635d5d68e51d840b56da3f786	C111W	Disease
2875f02635d5d68e51d840b56da3f786	C103S	Disease
2875f02635d5d68e51d840b56da3f786	C153Y	Neutral
2875f02635d5d68e51d840b56da3f786	V134M	Neutral
c3664bf75aef07ae2774a67a5bc8d643	G265C	Neutral
c3664bf75aef07ae2774a67a5bc8d643	L320A	Neutral
65166c30cd20f1be3e7fcbd29a81472a	H322E	Neutral
65166c30cd20f1be3e7fcbd29a81472a	T325R	Neutral
404c94c509e43fad666565a057fa5f1e	S278V	Disease
404c94c509e43fad666565a057fa5f1e	S274G	Neutral
404c94c509e43fad666565a057fa5f1e	S274N	Disease
404c94c509e43fad666565a057fa5f1e	S274T	Neutral
404c94c509e43fad666565a057fa5f1e	E271D	Disease
404c94c509e43fad666565a057fa5f1e	S274V	Neutral
404c94c509e43fad666565a057fa5f1e	S274Y	Disease
0edb53e5a9f8bfdcf45119e3d1062d81	A377N	Disease
8af88f20ee761602589eea279a1c1fe8	G90P	Disease
8af88f20ee761602589eea279a1c1fe8	I91V	Neutral
8af88f20ee761602589eea279a1c1fe8	R43K	Disease
8af88f20ee761602589eea279a1c1fe8	I91K	Neutral
8af88f20ee761602589eea279a1c1fe8	R43I	Disease
8af88f20ee761602589eea279a1c1fe8	I91A	Neutral
8af88f20ee761602589eea279a1c1fe8	R43A	Disease
8af88f20ee761602589eea279a1c1fe8	H88V	Neutral
8af88f20ee761602589eea279a1c1fe8	D38V	Disease
8af88f20ee761602589eea279a1c1fe8	H88L	Disease
8af88f20ee761602589eea279a1c1fe8	Y83L	Disease
8af88f20ee761602589eea279a1c1fe8	R43Q	Disease
19c915df5c0ac3d7c58fa4e991b65b15	D510A	Disease
19c915df5c0ac3d7c58fa4e991b65b15	Y505A	Disease
19c915df5c0ac3d7c58fa4e991b65b15	E366A	Disease
19c915df5c0ac3d7c58fa4e991b65b15	Y347A	Disease
19c915df5c0ac3d7c58fa4e991b65b15	H515A	Disease
cac141f0b74963db69c0853afb9007f0	E83A	Disease
cac141f0b74963db69c0853afb9007f0	R82A	Disease
cac141f0b74963db69c0853afb9007f0	D244A	Neutral
fc1fbb955da79e012d997d11dcd3ac85	A266T	Neutral
c4b86f38246354e06196cf4efedf6b1a	T306S	Neutral
c4b86f38246354e06196cf4efedf6b1a	I216S	Neutral
c4b86f38246354e06196cf4efedf6b1a	P298T	Neutral
d20b2c13cc7edb8f9113f3d9751b4324	Q124A	Neutral
d20b2c13cc7edb8f9113f3d9751b4324	N81A	Neutral
d20b2c13cc7edb8f9113f3d9751b4324	Q80A	Neutral
d20b2c13cc7edb8f9113f3d9751b4324	N50A	Neutral
d20b2c13cc7edb8f9113f3d9751b4324	R75A	Neutral
d20b2c13cc7edb8f9113f3d9751b4324	D90A	Neutral
d20b2c13cc7edb8f9113f3d9751b4324	Q128A	Neutral
d20b2c13cc7edb8f9113f3d9751b4324	Y85A	Neutral
d20b2c13cc7edb8f9113f3d9751b4324	Y19A	Neutral
d20b2c13cc7edb8f9113f3d9751b4324	T87A	Neutral
db1f838698f412c51f552c29949585fb	G317D	Neutral
81eec51fa93afdb25636cd17bb84e127	G281V	Disease
a3f42a555f0ea23ac034a97489967e4a	G539R	Neutral
a45b2336a1085a139940f5549d6b6d69	K116A	Neutral
a45b2336a1085a139940f5549d6b6d69	K122A	Neutral
4a441c17cdf49c532169ce8c989d8a88	L339P	Disease
4a441c17cdf49c532169ce8c989d8a88	L264P	Disease
4a441c17cdf49c532169ce8c989d8a88	L368P	Disease
4a441c17cdf49c532169ce8c989d8a88	L248P	Disease
4a441c17cdf49c532169ce8c989d8a88	V314P	Neutral
4a441c17cdf49c532169ce8c989d8a88	T214P	Neutral
4a441c17cdf49c532169ce8c989d8a88	A304P	Neutral
4a441c17cdf49c532169ce8c989d8a88	A283P	Disease
14c6debfe496aed01a752b95f0b5d513	A93S	Neutral
14c6debfe496aed01a752b95f0b5d513	H21G	Neutral
14c6debfe496aed01a752b95f0b5d513	I56L	Neutral
14c6debfe496aed01a752b95f0b5d513	V109K	Disease
b8a29b3e8f7fee42ba6038e93bbfb193	S309A	Neutral
b8a29b3e8f7fee42ba6038e93bbfb193	E258K	Neutral
f624f59959c39072b262996e04f2c731	Y104Q	Disease
f624f59959c39072b262996e04f2c731	Y128V	Disease
f624f59959c39072b262996e04f2c731	D163V	Disease
f624f59959c39072b262996e04f2c731	S151A	Neutral
f624f59959c39072b262996e04f2c731	L238M	Neutral
f624f59959c39072b262996e04f2c731	Y155D	Disease
f624f59959c39072b262996e04f2c731	R200M	Disease
f624f59959c39072b262996e04f2c731	Y128D	Disease
f624f59959c39072b262996e04f2c731	G150V	Disease
f624f59959c39072b262996e04f2c731	T130A	Neutral
f624f59959c39072b262996e04f2c731	V203I	Neutral
f624f59959c39072b262996e04f2c731	H194A	Neutral
f624f59959c39072b262996e04f2c731	H194D	Neutral
f624f59959c39072b262996e04f2c731	K76E	Neutral
b58edd0e9faf2792ce756e6736a49c53	D50G	Disease
b58edd0e9faf2792ce756e6736a49c53	G59S	Disease
b58edd0e9faf2792ce756e6736a49c53	G40E	Disease
b58edd0e9faf2792ce756e6736a49c53	E54K	Disease
b4608ab0031e27729870786e7dde4be7	M204L	Disease
c547f3100b4b742a79816226a3420791	V260L	Neutral
c547f3100b4b742a79816226a3420791	G445A	Disease
c547f3100b4b742a79816226a3420791	F407Y	Neutral
c547f3100b4b742a79816226a3420791	G342A	Disease
c547f3100b4b742a79816226a3420791	G342V	Disease
2b152b67d38b3ef1e9de4703d23adf22	A294G	Disease
2b152b67d38b3ef1e9de4703d23adf22	F295G	Disease
2b152b67d38b3ef1e9de4703d23adf22	A294C	Disease
2b152b67d38b3ef1e9de4703d23adf22	G191D	Disease
2b152b67d38b3ef1e9de4703d23adf22	F295C	Disease
2b152b67d38b3ef1e9de4703d23adf22	F295Y	Disease
2b152b67d38b3ef1e9de4703d23adf22	A294V	Disease
2b152b67d38b3ef1e9de4703d23adf22	F295V	Disease
2b152b67d38b3ef1e9de4703d23adf22	A294T	Disease
2b152b67d38b3ef1e9de4703d23adf22	A294S	Disease
a61036bc158a71d29c39635b375f0fd7	P121R	Disease
a61036bc158a71d29c39635b375f0fd7	D110G	Disease
a61036bc158a71d29c39635b375f0fd7	L111D	Disease
a61036bc158a71d29c39635b375f0fd7	W123R	Disease
a61036bc158a71d29c39635b375f0fd7	D122V	Disease
a61036bc158a71d29c39635b375f0fd7	W56R	Disease
a61036bc158a71d29c39635b375f0fd7	F67S	Disease
a61036bc158a71d29c39635b375f0fd7	D122G	Disease
a61036bc158a71d29c39635b375f0fd7	F120G	Disease
a61036bc158a71d29c39635b375f0fd7	D122L	Disease
a61036bc158a71d29c39635b375f0fd7	D107A	Neutral
2bc5770d7fb844fe7e288d08c7a461cb	G169E	Disease
c9f2d20f07d33d6319b3239be65c2766	K81A	Disease
c9f2d20f07d33d6319b3239be65c2766	K69A	Disease
5e896ee7e944717c39f5ec58eb78a825	V34G	Disease
5e896ee7e944717c39f5ec58eb78a825	S32G	Neutral
5e896ee7e944717c39f5ec58eb78a825	V30S	Neutral
5e896ee7e944717c39f5ec58eb78a825	G29S	Disease
5e896ee7e944717c39f5ec58eb78a825	G27S	Disease
5e896ee7e944717c39f5ec58eb78a825	S31F	Neutral
f29353020ef27d6a3713a4b8960a326e	E112A	Neutral
f29353020ef27d6a3713a4b8960a326e	E44A	Neutral
f29353020ef27d6a3713a4b8960a326e	E114D	Disease
435e42b9578de1067aa7acde72e91a4d	H420Y	Disease
435e42b9578de1067aa7acde72e91a4d	H420D	Disease
a8b4e6f98118fa306c62005e0459fa7d	M180S	Neutral
a8b4e6f98118fa306c62005e0459fa7d	S133A	Neutral
a8b4e6f98118fa306c62005e0459fa7d	C184G	Disease
a8b4e6f98118fa306c62005e0459fa7d	V314S	Neutral
a8b4e6f98118fa306c62005e0459fa7d	M180A	Neutral
a8b4e6f98118fa306c62005e0459fa7d	D195A	Disease
a8b4e6f98118fa306c62005e0459fa7d	W182F	Neutral
a8b4e6f98118fa306c62005e0459fa7d	W182A	Neutral
87a5915dc00d12f0dc0ab0d50a8761b8	D60N	Disease
87a5915dc00d12f0dc0ab0d50a8761b8	H63L	Disease
6fd005566636ad2d66d8b611e74feb9b	N242A	Neutral
6fd005566636ad2d66d8b611e74feb9b	K240A	Neutral
71219e3b84858ef6337ab2f0b0d775b8	K38A	Disease
71219e3b84858ef6337ab2f0b0d775b8	R195A	Neutral
71219e3b84858ef6337ab2f0b0d775b8	R145A	Disease
71219e3b84858ef6337ab2f0b0d775b8	K28A	Neutral
71219e3b84858ef6337ab2f0b0d775b8	R285A	Disease
71219e3b84858ef6337ab2f0b0d775b8	R244A	Neutral
71219e3b84858ef6337ab2f0b0d775b8	R143A	Neutral
71219e3b84858ef6337ab2f0b0d775b8	R86A	Neutral
71219e3b84858ef6337ab2f0b0d775b8	R243A	Neutral
71219e3b84858ef6337ab2f0b0d775b8	R245A	Disease
67d5473b2d87839eceb38dacbf198014	H144A	Disease
67d5473b2d87839eceb38dacbf198014	H125A	Disease
67d5473b2d87839eceb38dacbf198014	K76R	Disease
67d5473b2d87839eceb38dacbf198014	H144N	Disease
67d5473b2d87839eceb38dacbf198014	G173S	Disease
67d5473b2d87839eceb38dacbf198014	H125N	Disease
67d5473b2d87839eceb38dacbf198014	G173M	Disease
67d5473b2d87839eceb38dacbf198014	H122A	Disease
67d5473b2d87839eceb38dacbf198014	H160A	Disease
67d5473b2d87839eceb38dacbf198014	H122N	Disease
67d5473b2d87839eceb38dacbf198014	G173C	Disease
67d5473b2d87839eceb38dacbf198014	K76A	Disease
67d5473b2d87839eceb38dacbf198014	G173F	Disease
cb4016c3fe4b4473034ad5b496973ca5	W99A	Neutral
0ef20dbcea9e6882c0bb57fe300f03ec	R91E	Disease
0ef20dbcea9e6882c0bb57fe300f03ec	R90A	Neutral
0ef20dbcea9e6882c0bb57fe300f03ec	R90E	Neutral
e246bdab10fcf6dea957f45f32b13333	D413A	Disease
e246bdab10fcf6dea957f45f32b13333	K415A	Neutral
e246bdab10fcf6dea957f45f32b13333	A414Y	Disease
a2b0353ee54989a65fe0e5feea316c84	H155Q	Neutral
a2b0353ee54989a65fe0e5feea316c84	H552Q	Disease
a2b0353ee54989a65fe0e5feea316c84	H376Q	Neutral
6b1c34e4579897afaee52391c5949fbe	H74A	Disease
6b1c34e4579897afaee52391c5949fbe	H74R	Disease
ec30ec4498d46848a5d56197a61bee82	F153A	Disease
ec30ec4498d46848a5d56197a61bee82	F82K	Neutral
ec30ec4498d46848a5d56197a61bee82	M166D	Disease
ec30ec4498d46848a5d56197a61bee82	V120S	Disease
ec30ec4498d46848a5d56197a61bee82	V120R	Disease
ec30ec4498d46848a5d56197a61bee82	L160K	Disease
455db1b227e1a5214e6aa241780e9c8c	G35E	Disease
455db1b227e1a5214e6aa241780e9c8c	R64K	Neutral
455db1b227e1a5214e6aa241780e9c8c	N65T	Neutral
455db1b227e1a5214e6aa241780e9c8c	Y94H	Disease
455db1b227e1a5214e6aa241780e9c8c	K92T	Neutral
455db1b227e1a5214e6aa241780e9c8c	E116K	Neutral
8cb9fe617257bbf7fe3eee4741a53180	R176K	Disease
8cb9fe617257bbf7fe3eee4741a53180	R137G	Disease
8cb9fe617257bbf7fe3eee4741a53180	R137K	Disease
8cb9fe617257bbf7fe3eee4741a53180	H157V	Disease
8cb9fe617257bbf7fe3eee4741a53180	P155A	Neutral
8cb9fe617257bbf7fe3eee4741a53180	C156S	Disease
8cb9fe617257bbf7fe3eee4741a53180	K48R	Disease
8cb9fe617257bbf7fe3eee4741a53180	K49R	Neutral
24fe308d6b8e7a438c918d04e7904d7c	H47A	Neutral
24fe308d6b8e7a438c918d04e7904d7c	H41A	Neutral
0823aaffc888c91fd3ffd6663d655c03	P101A	Disease
0823aaffc888c91fd3ffd6663d655c03	P100A	Disease
0823aaffc888c91fd3ffd6663d655c03	Y102A	Disease
0823aaffc888c91fd3ffd6663d655c03	M97A	Disease
0823aaffc888c91fd3ffd6663d655c03	P99A	Disease
0823aaffc888c91fd3ffd6663d655c03	Y98A	Disease
884ca0d21aead2503a1bbb7fef560cae	R219A	Disease
884ca0d21aead2503a1bbb7fef560cae	R219E	Disease
884ca0d21aead2503a1bbb7fef560cae	Y265S	Disease
884ca0d21aead2503a1bbb7fef560cae	R219K	Disease
884ca0d21aead2503a1bbb7fef560cae	Y265A	Disease
884ca0d21aead2503a1bbb7fef560cae	Y265F	Disease
014044226accf4635936f2215146ed9b	K95A	Neutral
014044226accf4635936f2215146ed9b	R93A	Neutral
6eb8e433d13e53a6f5873d0eb73dd32d	C99S	Disease
6eb8e433d13e53a6f5873d0eb73dd32d	G72A	Disease
6eb8e433d13e53a6f5873d0eb73dd32d	R65A	Disease
6eb8e433d13e53a6f5873d0eb73dd32d	C68A	Disease
6eb8e433d13e53a6f5873d0eb73dd32d	W43A	Disease
6eb8e433d13e53a6f5873d0eb73dd32d	F59A	Disease
6eb8e433d13e53a6f5873d0eb73dd32d	R69A	Disease
6eb8e433d13e53a6f5873d0eb73dd32d	C79A	Disease
6eb8e433d13e53a6f5873d0eb73dd32d	C52S	Disease
6eb8e433d13e53a6f5873d0eb73dd32d	H67A	Disease
6eb8e433d13e53a6f5873d0eb73dd32d	C71A	Disease
6eb8e433d13e53a6f5873d0eb73dd32d	R94A	Disease
5a1d11f4f6ee619d2953245032b6e8f3	H101N	Disease
5a1d11f4f6ee619d2953245032b6e8f3	H141N	Disease
5a1d11f4f6ee619d2953245032b6e8f3	R308K	Disease
5a1d11f4f6ee619d2953245032b6e8f3	R308E	Disease
5a1d11f4f6ee619d2953245032b6e8f3	R308A	Disease
5a1d11f4f6ee619d2953245032b6e8f3	W122F	Disease
4f1d3acb96541be5821f90fd12fae133	M60V	Neutral
4f1d3acb96541be5821f90fd12fae133	Y57W	Neutral
4f1d3acb96541be5821f90fd12fae133	T53I	Neutral
925c1148bd9b451cefa9b48d96afa4ef	E89Q	Disease
925c1148bd9b451cefa9b48d96afa4ef	N198T	Disease
925c1148bd9b451cefa9b48d96afa4ef	F281S	Neutral
925c1148bd9b451cefa9b48d96afa4ef	W136A	Disease
925c1148bd9b451cefa9b48d96afa4ef	Y142V	Disease
925c1148bd9b451cefa9b48d96afa4ef	H284Q	Neutral
925c1148bd9b451cefa9b48d96afa4ef	E89A	Disease
925c1148bd9b451cefa9b48d96afa4ef	E89D	Disease
925c1148bd9b451cefa9b48d96afa4ef	P96A	Disease
925c1148bd9b451cefa9b48d96afa4ef	M248I	Neutral
925c1148bd9b451cefa9b48d96afa4ef	Q233H	Neutral
925c1148bd9b451cefa9b48d96afa4ef	S258N	Disease
925c1148bd9b451cefa9b48d96afa4ef	W138V	Disease
925c1148bd9b451cefa9b48d96afa4ef	W93V	Disease
925c1148bd9b451cefa9b48d96afa4ef	I129T	Disease
8d17eccd13352cf27064c8935faa20d8	S63L	Disease
3797210e27d3fac2e8172ea6afdd7381	W92A	Disease
3797210e27d3fac2e8172ea6afdd7381	W92F	Disease
3797210e27d3fac2e8172ea6afdd7381	W92Q	Disease
ea8aa38101b95fddbf836594d8f2734c	H186A	Disease
ea8aa38101b95fddbf836594d8f2734c	S191G	Disease
ea8aa38101b95fddbf836594d8f2734c	H186Q	Disease
ea8aa38101b95fddbf836594d8f2734c	S188A	Disease
ea8aa38101b95fddbf836594d8f2734c	D63N	Disease
ea8aa38101b95fddbf836594d8f2734c	S87A	Disease
c7528a30d7e015079718573e5abbb80f	Y327F	Neutral
c7528a30d7e015079718573e5abbb80f	Y281F	Neutral
92d3eb2cfe12e93aa8da98edeb931bd5	Y1056F	Neutral
92d3eb2cfe12e93aa8da98edeb931bd5	Y1056D	Disease
b5d967b73151a660232fb9ca6bf45cb4	F124A	Disease
b5d967b73151a660232fb9ca6bf45cb4	S187C	Disease
614f06da3809a73819d13567b32f1e16	V331A	Disease
614f06da3809a73819d13567b32f1e16	A222T	Disease
614f06da3809a73819d13567b32f1e16	C172S	Disease
614f06da3809a73819d13567b32f1e16	P89A	Neutral
614f06da3809a73819d13567b32f1e16	N123G	Disease
614f06da3809a73819d13567b32f1e16	D94K	Disease
614f06da3809a73819d13567b32f1e16	S379A	Disease
614f06da3809a73819d13567b32f1e16	V262L	Disease
614f06da3809a73819d13567b32f1e16	L290F	Disease
25c03e9b96629b99766c138d46c35a38	A49L	Disease
25c03e9b96629b99766c138d46c35a38	A32S	Neutral
25c03e9b96629b99766c138d46c35a38	A49V	Neutral
25c03e9b96629b99766c138d46c35a38	A32G	Neutral
25c03e9b96629b99766c138d46c35a38	A32T	Neutral
7d8e6e02f0d6db7a1ccfd4b346336847	C168A	Disease
7d8e6e02f0d6db7a1ccfd4b346336847	C189A	Disease
8c338288e2deae0d341bf38207053c73	R342S	Disease
8c338288e2deae0d341bf38207053c73	R554H	Disease
cdb0241079fcaa5a202f58e77ba68acc	K287R	Neutral
dbb70e72c84895a861b2e7162133c4ef	C575G	Neutral
f8e62a844ca201545d880a9a9bcfab29	D132A	Neutral
f8e62a844ca201545d880a9a9bcfab29	D656A	Neutral
f8e62a844ca201545d880a9a9bcfab29	D320A	Disease
39b974c4e347d07c58d73775d0188734	H467F	Disease
39b974c4e347d07c58d73775d0188734	H467A	Disease
29bb9e5012a7acb49f95a7d048889131	C74A	Neutral
29bb9e5012a7acb49f95a7d048889131	C37S	Disease
e8251b5dc9ccb015bfb1a814e13f4e43	N161Q	Disease
e8251b5dc9ccb015bfb1a814e13f4e43	S63A	Disease
e8251b5dc9ccb015bfb1a814e13f4e43	N161M	Disease
e8251b5dc9ccb015bfb1a814e13f4e43	K66H	Disease
e8251b5dc9ccb015bfb1a814e13f4e43	N127A	Disease
e8251b5dc9ccb015bfb1a814e13f4e43	E157Q	Disease
e8251b5dc9ccb015bfb1a814e13f4e43	D170N	Disease
f881c97a16d743aff2edb2eb232338aa	S81K	Neutral
f881c97a16d743aff2edb2eb232338aa	E130K	Neutral
eda5da258af7290df8723913462b4bda	Y477N	Neutral
eda5da258af7290df8723913462b4bda	N576D	Neutral
eda5da258af7290df8723913462b4bda	V535A	Neutral
eda5da258af7290df8723913462b4bda	Y477H	Neutral
eda5da258af7290df8723913462b4bda	C424S	Neutral
259b51dd92e6f6fdc428af1227c198a8	L394R	Disease
259b51dd92e6f6fdc428af1227c198a8	C99S	Disease
c7dff247101f35a1971bd3109ef890c6	D537N	Disease
c7dff247101f35a1971bd3109ef890c6	D602N	Disease
c7dff247101f35a1971bd3109ef890c6	E600Q	Disease
66a572517c325dbbbf1d13a16d4b3a39	Q109R	Neutral
fb4cba2cc22bd8097ec595900883a29d	I190M	Disease
fb4cba2cc22bd8097ec595900883a29d	L92Y	Disease
fb4cba2cc22bd8097ec595900883a29d	L92A	Disease
fb4cba2cc22bd8097ec595900883a29d	L57P	Disease
fb4cba2cc22bd8097ec595900883a29d	G150S	Disease
fb4cba2cc22bd8097ec595900883a29d	P195Q	Disease
fb4cba2cc22bd8097ec595900883a29d	S122A	Disease
fb4cba2cc22bd8097ec595900883a29d	F78L	Neutral
fb4cba2cc22bd8097ec595900883a29d	K194N	Disease
fb4cba2cc22bd8097ec595900883a29d	Y79L	Disease
fb4cba2cc22bd8097ec595900883a29d	K76E	Disease
c93a28958801c3bb30e250e934a8c0cc	C130Q	Disease
c93a28958801c3bb30e250e934a8c0cc	C130S	Disease
c93a28958801c3bb30e250e934a8c0cc	H211A	Neutral
c93a28958801c3bb30e250e934a8c0cc	A121Y	Neutral
c93a28958801c3bb30e250e934a8c0cc	C120Q	Disease
c93a28958801c3bb30e250e934a8c0cc	D251A	Neutral
c93a28958801c3bb30e250e934a8c0cc	C120S	Disease
c93a28958801c3bb30e250e934a8c0cc	H74A	Neutral
c93a28958801c3bb30e250e934a8c0cc	Y88A	Neutral
c93a28958801c3bb30e250e934a8c0cc	C130A	Disease
c93a28958801c3bb30e250e934a8c0cc	H249A	Neutral
c93a28958801c3bb30e250e934a8c0cc	D84N	Neutral
c93a28958801c3bb30e250e934a8c0cc	Y116A	Disease
c93a28958801c3bb30e250e934a8c0cc	C120A	Disease
c93a28958801c3bb30e250e934a8c0cc	F71A	Neutral
c93a28958801c3bb30e250e934a8c0cc	N152A	Neutral
30dd7ede1e1de28c2e59e49cbbe596df	G91V	Disease
30dd7ede1e1de28c2e59e49cbbe596df	F92L	Disease
30dd7ede1e1de28c2e59e49cbbe596df	Y54S	Disease
30dd7ede1e1de28c2e59e49cbbe596df	I87V	Neutral
30dd7ede1e1de28c2e59e49cbbe596df	Y17C	Disease
30dd7ede1e1de28c2e59e49cbbe596df	T14G	Disease
30dd7ede1e1de28c2e59e49cbbe596df	T14D	Disease
30dd7ede1e1de28c2e59e49cbbe596df	L21E	Disease
30dd7ede1e1de28c2e59e49cbbe596df	R88K	Disease
30dd7ede1e1de28c2e59e49cbbe596df	W55F	Disease
30dd7ede1e1de28c2e59e49cbbe596df	S16D	Disease
8b2bb12d8666dc193a028a994c0fb4c7	L53G	Disease
8b2bb12d8666dc193a028a994c0fb4c7	E68L	Neutral
8b2bb12d8666dc193a028a994c0fb4c7	S29K	Neutral
8b2bb12d8666dc193a028a994c0fb4c7	L53A	Neutral
8b2bb12d8666dc193a028a994c0fb4c7	S29G	Neutral
8b2bb12d8666dc193a028a994c0fb4c7	S29A	Neutral
8b2bb12d8666dc193a028a994c0fb4c7	L53W	Neutral
8b2bb12d8666dc193a028a994c0fb4c7	K78E	Neutral
8b2bb12d8666dc193a028a994c0fb4c7	L53T	Neutral
8b2bb12d8666dc193a028a994c0fb4c7	L53S	Disease
8b2bb12d8666dc193a028a994c0fb4c7	L53R	Disease
8b2bb12d8666dc193a028a994c0fb4c7	S29R	Disease
8b2bb12d8666dc193a028a994c0fb4c7	E93N	Neutral
8b2bb12d8666dc193a028a994c0fb4c7	R75Q	Neutral
8b2bb12d8666dc193a028a994c0fb4c7	N123D	Neutral
8b2bb12d8666dc193a028a994c0fb4c7	R75E	Neutral
8b2bb12d8666dc193a028a994c0fb4c7	K138E	Neutral
8b2bb12d8666dc193a028a994c0fb4c7	F85V	Neutral
8b2bb12d8666dc193a028a994c0fb4c7	N111D	Neutral
8b2bb12d8666dc193a028a994c0fb4c7	Y91K	Neutral
8b2bb12d8666dc193a028a994c0fb4c7	K32E	Disease
8b2bb12d8666dc193a028a994c0fb4c7	Y91F	Neutral
8b2bb12d8666dc193a028a994c0fb4c7	R28E	Disease
8b2bb12d8666dc193a028a994c0fb4c7	D64N	Disease
8b2bb12d8666dc193a028a994c0fb4c7	N119D	Neutral
8b2bb12d8666dc193a028a994c0fb4c7	Y95F	Neutral
8b2bb12d8666dc193a028a994c0fb4c7	W25F	Disease
8b2bb12d8666dc193a028a994c0fb4c7	H70Q	Disease
8b2bb12d8666dc193a028a994c0fb4c7	H70N	Disease
8b2bb12d8666dc193a028a994c0fb4c7	Y74F	Disease
8b2bb12d8666dc193a028a994c0fb4c7	H70K	Disease
8b2bb12d8666dc193a028a994c0fb4c7	D88N	Neutral
8c3b7ce76fcc3e7225f8e13c1cd9719e	R318A	Disease
895d8ee841b3aa2e84817e6f7dffb606	E53D	Neutral
895d8ee841b3aa2e84817e6f7dffb606	A47F	Neutral
895d8ee841b3aa2e84817e6f7dffb606	Y77R	Neutral
895d8ee841b3aa2e84817e6f7dffb606	G13I	Neutral
895d8ee841b3aa2e84817e6f7dffb606	Q40L	Neutral
895d8ee841b3aa2e84817e6f7dffb606	E32Q	Neutral
895d8ee841b3aa2e84817e6f7dffb606	Y77E	Neutral
895d8ee841b3aa2e84817e6f7dffb606	S31I	Neutral
895d8ee841b3aa2e84817e6f7dffb606	Y77F	Neutral
895d8ee841b3aa2e84817e6f7dffb606	S31L	Neutral
895d8ee841b3aa2e84817e6f7dffb606	K57E	Neutral
eeec858f16cbf284727135b8e2f20187	R292A	Neutral
eeec858f16cbf284727135b8e2f20187	E121A	Disease
eeec858f16cbf284727135b8e2f20187	E121Q	Neutral
eeec858f16cbf284727135b8e2f20187	R120A	Disease
eeec858f16cbf284727135b8e2f20187	R292V	Disease
ccfc3e77e4f4b60644991261144e25fc	R80K	Neutral
ccfc3e77e4f4b60644991261144e25fc	R80A	Disease
ccfc3e77e4f4b60644991261144e25fc	R85A	Disease
ccfc3e77e4f4b60644991261144e25fc	R85K	Disease
f29ddb9666802b7ccdb39cad1ae5e430	F64A	Neutral
f29ddb9666802b7ccdb39cad1ae5e430	W18A	Neutral
f29ddb9666802b7ccdb39cad1ae5e430	Y110A	Disease
f29ddb9666802b7ccdb39cad1ae5e430	Y3A	Neutral
f29ddb9666802b7ccdb39cad1ae5e430	W61A	Neutral
f29ddb9666802b7ccdb39cad1ae5e430	W19A	Disease
6c6f64bb221a3f580a822a91eaa57935	E120Q	Disease
6c6f64bb221a3f580a822a91eaa57935	E84Q	Disease
abed892a04e4acd0cd0ddd3f294857bb	K111A	Disease
abed892a04e4acd0cd0ddd3f294857bb	C274A	Disease
abed892a04e4acd0cd0ddd3f294857bb	K111M	Disease
abed892a04e4acd0cd0ddd3f294857bb	K111R	Disease
abed892a04e4acd0cd0ddd3f294857bb	S128A	Disease
abed892a04e4acd0cd0ddd3f294857bb	C284A	Disease
7187b864a6de9f5e24e443d786dd8679	R194Q	Disease
8ed3bfdbda492241c4f3abb994719922	Y73E	Neutral
7b5d06aa412cfec70f6c1eb3862a5eeb	G42A	Neutral
7b5d06aa412cfec70f6c1eb3862a5eeb	P44A	Neutral
7b5d06aa412cfec70f6c1eb3862a5eeb	G42R	Neutral
7b5d06aa412cfec70f6c1eb3862a5eeb	G42E	Neutral
7b5d06aa412cfec70f6c1eb3862a5eeb	P41A	Neutral
8589a222964a782950990999fccfea0d	M139E	Disease
8589a222964a782950990999fccfea0d	S203D	Disease
8589a222964a782950990999fccfea0d	I413E	Disease
53d3e22a2816aecc7d1ad387bb234bf9	C26S	Disease
53d3e22a2816aecc7d1ad387bb234bf9	C26D	Disease
e05dd6b79ff21b7b037596b71f4c77cc	C89S	Disease
e05dd6b79ff21b7b037596b71f4c77cc	C377G	Disease
239e1aee961b899e35af29b656baa83f	C3S	Neutral
239e1aee961b899e35af29b656baa83f	Y505F	Disease
239e1aee961b899e35af29b656baa83f	L303P	Disease
239e1aee961b899e35af29b656baa83f	C5S	Neutral
239e1aee961b899e35af29b656baa83f	G456D	Disease
07d6fcda7bd34ff9b467ba2e6ec83744	S46C	Disease
130d6d3ae0ce1282c71d81c76bd4e906	C136G	Disease
130d6d3ae0ce1282c71d81c76bd4e906	C136S	Disease
d8b8b246cc9fbded88cedd401d0b386f	G209A	Neutral
d8b8b246cc9fbded88cedd401d0b386f	A97S	Disease
d8b8b246cc9fbded88cedd401d0b386f	A104T	Disease
d97adb48152c18f632089a3d2b33c550	G16W	Disease
d97adb48152c18f632089a3d2b33c550	E31D	Neutral
8c42ed8de370a409c4dcede53983b253	P156Q	Neutral
321f148779b0f399e950c422a8f7b0d7	K183R	Disease
321f148779b0f399e950c422a8f7b0d7	K183Q	Disease
321f148779b0f399e950c422a8f7b0d7	E190K	Disease
321f148779b0f399e950c422a8f7b0d7	E190H	Disease
321f148779b0f399e950c422a8f7b0d7	E190D	Disease
321f148779b0f399e950c422a8f7b0d7	E190A	Disease
321f148779b0f399e950c422a8f7b0d7	K183C	Disease
321f148779b0f399e950c422a8f7b0d7	K183A	Disease
321f148779b0f399e950c422a8f7b0d7	K183E	Disease
321f148779b0f399e950c422a8f7b0d7	K183H	Disease
321f148779b0f399e950c422a8f7b0d7	K183M	Disease
321f148779b0f399e950c422a8f7b0d7	E190R	Disease
321f148779b0f399e950c422a8f7b0d7	E190Q	Disease
9b2d7b9967ba4887e67bad124c0dada7	R93E	Disease
9b2d7b9967ba4887e67bad124c0dada7	M135K	Disease
9b2d7b9967ba4887e67bad124c0dada7	Q99A	Disease
9b2d7b9967ba4887e67bad124c0dada7	G96N	Disease
9b2d7b9967ba4887e67bad124c0dada7	E97K	Disease
9b2d7b9967ba4887e67bad124c0dada7	R93V	Disease
f91f4287c4702626689cdb2865be8a54	H30A	Disease
f91f4287c4702626689cdb2865be8a54	Q32A	Disease
f91f4287c4702626689cdb2865be8a54	Y61V	Disease
f91f4287c4702626689cdb2865be8a54	H30E	Disease
f91f4287c4702626689cdb2865be8a54	H30Q	Disease
b13b04bc7dcc9cacda6aa52e9b616428	S21N	Disease
b13b04bc7dcc9cacda6aa52e9b616428	T39A	Disease
e9f56dc283542d74e3c44891c17dd5f4	E178Q	Disease
8bdc3a5484dfc024b52e8039ca1e10f3	Y402F	Neutral
8bdc3a5484dfc024b52e8039ca1e10f3	Y881F	Neutral
8bdc3a5484dfc024b52e8039ca1e10f3	K457A	Disease
1f02ade182cec1649a76cdbe644c1922	G22L	Disease
1f02ade182cec1649a76cdbe644c1922	G28L	Disease
1f02ade182cec1649a76cdbe644c1922	I26D	Disease
1f02ade182cec1649a76cdbe644c1922	P40L	Disease
1f02ade182cec1649a76cdbe644c1922	R29E	Disease
1f02ade182cec1649a76cdbe644c1922	G28P	Disease
1f02ade182cec1649a76cdbe644c1922	L19A	Disease
1f02ade182cec1649a76cdbe644c1922	G28W	Disease
016ea74408f7b4933541ed119e62a378	K97H	Disease
4908162a438ca157216fe1a1fd58e140	H273R	Disease
4908162a438ca157216fe1a1fd58e140	D116E	Disease
4908162a438ca157216fe1a1fd58e140	T21D	Neutral
4908162a438ca157216fe1a1fd58e140	D116A	Disease
4908162a438ca157216fe1a1fd58e140	D116N	Disease
4908162a438ca157216fe1a1fd58e140	H273K	Disease
4908162a438ca157216fe1a1fd58e140	H273A	Disease
4385c65c886355256eeac97b87183eb4	K156H	Disease
4385c65c886355256eeac97b87183eb4	D107N	Neutral
4385c65c886355256eeac97b87183eb4	R159A	Disease
4385c65c886355256eeac97b87183eb4	Y201A	Neutral
4385c65c886355256eeac97b87183eb4	K134R	Disease
4385c65c886355256eeac97b87183eb4	E110Q	Disease
4385c65c886355256eeac97b87183eb4	K68A	Disease
4385c65c886355256eeac97b87183eb4	R159H	Disease
4385c65c886355256eeac97b87183eb4	R159K	Disease
4385c65c886355256eeac97b87183eb4	D111N	Disease
4385c65c886355256eeac97b87183eb4	K134H	Disease
4385c65c886355256eeac97b87183eb4	K156A	Disease
4385c65c886355256eeac97b87183eb4	D133N	Disease
4385c65c886355256eeac97b87183eb4	K116A	Disease
4385c65c886355256eeac97b87183eb4	E65Q	Disease
4385c65c886355256eeac97b87183eb4	D153N	Disease
4385c65c886355256eeac97b87183eb4	K134A	Disease
4385c65c886355256eeac97b87183eb4	D90N	Disease
4385c65c886355256eeac97b87183eb4	H93A	Disease
20b5f727425f61fede623a14a22ba50d	R137A	Disease
20b5f727425f61fede623a14a22ba50d	D85E	Disease
20b5f727425f61fede623a14a22ba50d	D85N	Disease
38a5153bc8795b027000e3aa1b273a2a	L124A	Neutral
38a5153bc8795b027000e3aa1b273a2a	E32A	Neutral
38a5153bc8795b027000e3aa1b273a2a	I34A	Disease
38a5153bc8795b027000e3aa1b273a2a	L131A	Neutral
38a5153bc8795b027000e3aa1b273a2a	F127A	Neutral
38a5153bc8795b027000e3aa1b273a2a	D126A	Neutral
3fda00f3a4d2222df5ad58bad0d02601	K11E	Neutral
3fda00f3a4d2222df5ad58bad0d02601	E8K	Neutral
3fda00f3a4d2222df5ad58bad0d02601	I9K	Neutral
3fda00f3a4d2222df5ad58bad0d02601	K18A	Neutral
3fda00f3a4d2222df5ad58bad0d02601	F12A	Neutral
3fda00f3a4d2222df5ad58bad0d02601	E10K	Neutral
3fda00f3a4d2222df5ad58bad0d02601	D13K	Neutral
3fda00f3a4d2222df5ad58bad0d02601	K16E	Neutral
3fda00f3a4d2222df5ad58bad0d02601	K14A	Neutral
3fda00f3a4d2222df5ad58bad0d02601	L17A	Neutral
3fda00f3a4d2222df5ad58bad0d02601	S15A	Neutral
3fda00f3a4d2222df5ad58bad0d02601	K18E	Neutral
3fda00f3a4d2222df5ad58bad0d02601	K14E	Neutral
3fda00f3a4d2222df5ad58bad0d02601	K11P	Neutral
3fda00f3a4d2222df5ad58bad0d02601	F12W	Neutral
3fda00f3a4d2222df5ad58bad0d02601	K19E	Neutral
3fda00f3a4d2222df5ad58bad0d02601	F12Y	Neutral
3fda00f3a4d2222df5ad58bad0d02601	K3E	Neutral
3fda00f3a4d2222df5ad58bad0d02601	L17P	Neutral
c5be22b7f0006a5692997a12554b5144	K384Q	Disease
c5be22b7f0006a5692997a12554b5144	H352N	Disease
c5be22b7f0006a5692997a12554b5144	H389Q	Disease
c5be22b7f0006a5692997a12554b5144	D360N	Disease
c5be22b7f0006a5692997a12554b5144	E363Q	Disease
9d8c5b1f8b1683e218ce6027c4f2a392	H360Q	Disease
9d8c5b1f8b1683e218ce6027c4f2a392	H392Q	Disease
9d8c5b1f8b1683e218ce6027c4f2a392	H383Q	Disease
9d8c5b1f8b1683e218ce6027c4f2a392	H540Q	Disease
9d8c5b1f8b1683e218ce6027c4f2a392	H360Y	Disease
9d8c5b1f8b1683e218ce6027c4f2a392	H365Q	Disease
b16a6c485f073261be204a919ee08e8b	D327A	Disease
b16a6c485f073261be204a919ee08e8b	D308A	Disease
b16a6c485f073261be204a919ee08e8b	G307L	Disease
b16a6c485f073261be204a919ee08e8b	C458A	Disease
b16a6c485f073261be204a919ee08e8b	K329A	Neutral
b16a6c485f073261be204a919ee08e8b	I328A	Neutral
b16a6c485f073261be204a919ee08e8b	G186L	Disease
b16a6c485f073261be204a919ee08e8b	C434A	Neutral
b16a6c485f073261be204a919ee08e8b	C391A	Disease
b16a6c485f073261be204a919ee08e8b	D185A	Disease
b16a6c485f073261be204a919ee08e8b	C401A	Disease
569490b5c2b4da63d8c9cb4a067155c5	G78E	Disease
569490b5c2b4da63d8c9cb4a067155c5	G62R	Disease
569490b5c2b4da63d8c9cb4a067155c5	G97D	Disease
569490b5c2b4da63d8c9cb4a067155c5	G64D	Disease
569490b5c2b4da63d8c9cb4a067155c5	S60N	Disease
6b68f148109cf622045d2398a272c212	E256A	Disease
6b68f148109cf622045d2398a272c212	K176C	Disease
6b68f148109cf622045d2398a272c212	K176A	Disease
6b68f148109cf622045d2398a272c212	E256D	Disease
a52e75f24303acd4224db07bc8b9e220	F29L	Disease
a52e75f24303acd4224db07bc8b9e220	K35A	Disease
a52e75f24303acd4224db07bc8b9e220	F65A	Disease
a52e75f24303acd4224db07bc8b9e220	K49E	Neutral
a52e75f24303acd4224db07bc8b9e220	W25A	Disease
a52e75f24303acd4224db07bc8b9e220	W25F	Disease
a52e75f24303acd4224db07bc8b9e220	A28G	Neutral
a52e75f24303acd4224db07bc8b9e220	R36A	Neutral
a52e75f24303acd4224db07bc8b9e220	D27R	Disease
a52e75f24303acd4224db07bc8b9e220	K23E	Neutral
a52e75f24303acd4224db07bc8b9e220	R33E	Disease
a52e75f24303acd4224db07bc8b9e220	F29A	Disease
30e7f355abf13e96d1362cb6ef2f9d76	G183A	Disease
30e7f355abf13e96d1362cb6ef2f9d76	S176F	Disease
30e7f355abf13e96d1362cb6ef2f9d76	G202I	Neutral
30e7f355abf13e96d1362cb6ef2f9d76	S246I	Neutral
b987b236d44f16fd813603a0793f4bdd	Y65M	Disease
0d2c0f1acdd08ab0157f2308531a58e4	R249H	Disease
0d2c0f1acdd08ab0157f2308531a58e4	H233S	Disease
0d2c0f1acdd08ab0157f2308531a58e4	R249L	Disease
0d2c0f1acdd08ab0157f2308531a58e4	C248S	Disease
0d2c0f1acdd08ab0157f2308531a58e4	C248A	Disease
3f8ef2aaf190ea1992715dd8b6a6cd74	I38A	Disease
3f8ef2aaf190ea1992715dd8b6a6cd74	G39A	Disease
3f8ef2aaf190ea1992715dd8b6a6cd74	F18A	Disease
3f8ef2aaf190ea1992715dd8b6a6cd74	K12A	Disease
3f8ef2aaf190ea1992715dd8b6a6cd74	S37A	Neutral
3f8ef2aaf190ea1992715dd8b6a6cd74	K81A	Disease
3f8ef2aaf190ea1992715dd8b6a6cd74	K68A	Disease
3f8ef2aaf190ea1992715dd8b6a6cd74	R13A	Disease
3f8ef2aaf190ea1992715dd8b6a6cd74	F19A	Disease
3f8ef2aaf190ea1992715dd8b6a6cd74	K43A	Disease
3f8ef2aaf190ea1992715dd8b6a6cd74	C22A	Disease
3f8ef2aaf190ea1992715dd8b6a6cd74	R26A	Disease
3f8ef2aaf190ea1992715dd8b6a6cd74	S16A	Disease
3f8ef2aaf190ea1992715dd8b6a6cd74	L36A	Neutral
3f8ef2aaf190ea1992715dd8b6a6cd74	G46A	Disease
3f8ef2aaf190ea1992715dd8b6a6cd74	E61A	Neutral
7c8ffc62a8eace231670d794453ae613	P567G	Disease
7c8ffc62a8eace231670d794453ae613	P564G	Disease
7c8ffc62a8eace231670d794453ae613	Y565A	Disease
3b980dfedc55aca83f5821620215118f	E315A	Disease
3b980dfedc55aca83f5821620215118f	F313A	Disease
3b980dfedc55aca83f5821620215118f	R318A	Disease
3b980dfedc55aca83f5821620215118f	R318H	Disease
3b980dfedc55aca83f5821620215118f	R318K	Disease
3b980dfedc55aca83f5821620215118f	E315Q	Disease
3b980dfedc55aca83f5821620215118f	R278A	Disease
3b980dfedc55aca83f5821620215118f	R278H	Disease
3b980dfedc55aca83f5821620215118f	R278K	Disease
9acb88127f16aed96c2ea786fc80111b	A25K	Neutral
9acb88127f16aed96c2ea786fc80111b	A17K	Neutral
9acb88127f16aed96c2ea786fc80111b	A21K	Neutral
0bb14356c16598b8c37f52b510cdfbe7	G326A	Neutral
0bb14356c16598b8c37f52b510cdfbe7	K266A	Disease
0bb14356c16598b8c37f52b510cdfbe7	I327A	Neutral
0bb14356c16598b8c37f52b510cdfbe7	S329A	Neutral
0bb14356c16598b8c37f52b510cdfbe7	F328A	Disease
0bb14356c16598b8c37f52b510cdfbe7	H330A	Neutral
28bc0e378f457615a905740b60a39573	E26A	Neutral
28bc0e378f457615a905740b60a39573	E32A	Neutral
28bc0e378f457615a905740b60a39573	E32D	Neutral
28bc0e378f457615a905740b60a39573	A27G	Neutral
28bc0e378f457615a905740b60a39573	E32K	Disease
28bc0e378f457615a905740b60a39573	A27K	Disease
28bc0e378f457615a905740b60a39573	E32N	Disease
28bc0e378f457615a905740b60a39573	A27P	Disease
28bc0e378f457615a905740b60a39573	E19A	Disease
80908bc6dcd2f86e855ed93174a5cf8e	R169E	Neutral
80908bc6dcd2f86e855ed93174a5cf8e	D143G	Neutral
80908bc6dcd2f86e855ed93174a5cf8e	E163D	Neutral
80908bc6dcd2f86e855ed93174a5cf8e	E163G	Neutral
80908bc6dcd2f86e855ed93174a5cf8e	G155E	Neutral
80908bc6dcd2f86e855ed93174a5cf8e	E194G	Neutral
80908bc6dcd2f86e855ed93174a5cf8e	A158D	Disease
37aca6f011b171e8faa619a5e3a93e1e	L320P	Disease
37aca6f011b171e8faa619a5e3a93e1e	R195P	Disease
37aca6f011b171e8faa619a5e3a93e1e	V403G	Disease
37aca6f011b171e8faa619a5e3a93e1e	L436R	Disease
4b700eba13a1ae77a5813fd08ceb9383	Y47F	Neutral
4b700eba13a1ae77a5813fd08ceb9383	Y533F	Neutral
4b700eba13a1ae77a5813fd08ceb9383	Y101F	Disease
4b700eba13a1ae77a5813fd08ceb9383	Y82F	Neutral
4b700eba13a1ae77a5813fd08ceb9383	Y389F	Neutral
4b700eba13a1ae77a5813fd08ceb9383	Y123F	Neutral
4b700eba13a1ae77a5813fd08ceb9383	Y494F	Neutral
4b700eba13a1ae77a5813fd08ceb9383	Y500F	Neutral
4b700eba13a1ae77a5813fd08ceb9383	Y160F	Neutral
4b700eba13a1ae77a5813fd08ceb9383	Y515F	Neutral
9b2c9c27b7ac3c66d58c1e2aa256ffac	Y30A	Disease
9b2c9c27b7ac3c66d58c1e2aa256ffac	H61A	Disease
9509fc54b13357a1b1f57a726f34e7a3	H123A	Disease
2ec832b689becd822c9672f5dca62618	R427K	Disease
2ec832b689becd822c9672f5dca62618	R427Y	Disease
2ec832b689becd822c9672f5dca62618	H390A	Disease
2ec832b689becd822c9672f5dca62618	R427A	Neutral
2ec832b689becd822c9672f5dca62618	H529A	Disease
341727263e797da469b356c61777bfbd	C288S	Neutral
341727263e797da469b356c61777bfbd	C288A	Neutral
341727263e797da469b356c61777bfbd	C115A	Neutral
341727263e797da469b356c61777bfbd	C115S	Neutral
c4bb6aec9b60aa072c62804bbd137730	D403A	Neutral
c4bb6aec9b60aa072c62804bbd137730	C356S	Disease
c4bb6aec9b60aa072c62804bbd137730	N377A	Neutral
c4bb6aec9b60aa072c62804bbd137730	K336M	Disease
ef74d8eb45ff1a564a0f88198996db34	N377I	Disease
ef74d8eb45ff1a564a0f88198996db34	G280A	Neutral
ef74d8eb45ff1a564a0f88198996db34	T370N	Neutral
ef74d8eb45ff1a564a0f88198996db34	S369F	Disease
ef74d8eb45ff1a564a0f88198996db34	N377T	Disease
b046e3c5e96d0b0813ecddd2ed9d997e	E63A	Neutral
b046e3c5e96d0b0813ecddd2ed9d997e	E57A	Disease
b046e3c5e96d0b0813ecddd2ed9d997e	D55A	Disease
749a8bbca27da9289079fc527052d927	K153A	Neutral
749a8bbca27da9289079fc527052d927	N40A	Disease
749a8bbca27da9289079fc527052d927	K136A	Disease
749a8bbca27da9289079fc527052d927	R156A	Disease
749a8bbca27da9289079fc527052d927	R146A	Neutral
749a8bbca27da9289079fc527052d927	R139A	Neutral
749a8bbca27da9289079fc527052d927	E15A	Disease
749a8bbca27da9289079fc527052d927	M131A	Neutral
749a8bbca27da9289079fc527052d927	R135A	Disease
749a8bbca27da9289079fc527052d927	S133A	Neutral
6155ad7162beefd706b8b650ec3f50aa	F130N	Neutral
6155ad7162beefd706b8b650ec3f50aa	F130Y	Neutral
c44b724aaf3a3ad35d432ebfe27bbce8	E119A	Disease
c44b724aaf3a3ad35d432ebfe27bbce8	R292K	Disease
c44b724aaf3a3ad35d432ebfe27bbce8	E119D	Disease
c44b724aaf3a3ad35d432ebfe27bbce8	E119G	Disease
4475931818aa875fa27b41ceb0394e89	W314A	Neutral
261776b60a442733a0d1128498ed0c19	G1A	Neutral
261776b60a442733a0d1128498ed0c19	S107A	Disease
4c7081a31adb33f8ca35124c1e9b05d0	S2309A	Disease
4c7081a31adb33f8ca35124c1e9b05d0	S2309C	Disease
4c7081a31adb33f8ca35124c1e9b05d0	H2482A	Disease
81178d429f06ec0aa8142b707a4919a9	W75R	Neutral
81178d429f06ec0aa8142b707a4919a9	R86G	Neutral
81178d429f06ec0aa8142b707a4919a9	N87E	Neutral
81178d429f06ec0aa8142b707a4919a9	D138H	Neutral
81178d429f06ec0aa8142b707a4919a9	Y123S	Neutral
81178d429f06ec0aa8142b707a4919a9	Q89R	Neutral
81178d429f06ec0aa8142b707a4919a9	Y33H	Neutral
81178d429f06ec0aa8142b707a4919a9	I90K	Neutral
81178d429f06ec0aa8142b707a4919a9	Q96L	Neutral
81178d429f06ec0aa8142b707a4919a9	E69V	Neutral
81178d429f06ec0aa8142b707a4919a9	A174V	Neutral
81178d429f06ec0aa8142b707a4919a9	R194A	Disease
81178d429f06ec0aa8142b707a4919a9	T97I	Neutral
f2f4050abb86fe483bff41c03bbd5724	K82M	Disease
f2f4050abb86fe483bff41c03bbd5724	D194R	Disease
f2f4050abb86fe483bff41c03bbd5724	T210E	Disease
f2f4050abb86fe483bff41c03bbd5724	T210D	Disease
f2f4050abb86fe483bff41c03bbd5724	D194N	Disease
f2f4050abb86fe483bff41c03bbd5724	T210V	Disease
f2f4050abb86fe483bff41c03bbd5724	E206V	Neutral
45720e4a37944ab75d1b634c7a8e0d39	R376C	Disease
45720e4a37944ab75d1b634c7a8e0d39	G593R	Neutral
45720e4a37944ab75d1b634c7a8e0d39	V272I	Neutral
e1ce1f88cd5925c5e04b4b9c2cc9f059	H186D	Disease
bba57ac412d6ca5ca97fe2fe5fbfca66	D52A	Disease
bba57ac412d6ca5ca97fe2fe5fbfca66	S239A	Disease
bba57ac412d6ca5ca97fe2fe5fbfca66	L253A	Disease
bba57ac412d6ca5ca97fe2fe5fbfca66	P59A	Neutral
bba57ac412d6ca5ca97fe2fe5fbfca66	R255A	Disease
bba57ac412d6ca5ca97fe2fe5fbfca66	R254A	Disease
bba57ac412d6ca5ca97fe2fe5fbfca66	V252A	Disease
bba57ac412d6ca5ca97fe2fe5fbfca66	N260A	Disease
bba57ac412d6ca5ca97fe2fe5fbfca66	S258A	Disease
bba57ac412d6ca5ca97fe2fe5fbfca66	K257A	Disease
bba57ac412d6ca5ca97fe2fe5fbfca66	A256M	Disease
bba57ac412d6ca5ca97fe2fe5fbfca66	K259A	Disease
52f8458bb0ea588d89cd9d6359959b14	L507H	Neutral
52f8458bb0ea588d89cd9d6359959b14	L507N	Disease
52f8458bb0ea588d89cd9d6359959b14	L507A	Neutral
52f8458bb0ea588d89cd9d6359959b14	L507F	Neutral
52f8458bb0ea588d89cd9d6359959b14	L507Y	Neutral
52f8458bb0ea588d89cd9d6359959b14	L507W	Neutral
52f8458bb0ea588d89cd9d6359959b14	L507T	Neutral
cad395e3116df1c3d268532f0e9da79b	R73C	Disease
cad395e3116df1c3d268532f0e9da79b	T101I	Disease
cad395e3116df1c3d268532f0e9da79b	G116S	Neutral
cad395e3116df1c3d268532f0e9da79b	A70T	Neutral
cad395e3116df1c3d268532f0e9da79b	L100F	Neutral
cad395e3116df1c3d268532f0e9da79b	G95D	Disease
cad395e3116df1c3d268532f0e9da79b	R94C	Disease
cad395e3116df1c3d268532f0e9da79b	G69E	Disease
cad395e3116df1c3d268532f0e9da79b	M74I	Neutral
cad395e3116df1c3d268532f0e9da79b	R77H	Disease
874936541f4ae558681cdbe8f78960c2	C129S	Neutral
874936541f4ae558681cdbe8f78960c2	C129I	Neutral
874936541f4ae558681cdbe8f78960c2	C129N	Neutral
874936541f4ae558681cdbe8f78960c2	C129F	Neutral
874936541f4ae558681cdbe8f78960c2	C129Y	Neutral
5bea545913a0813c84633081c4aacc98	E387Q	Disease
5bea545913a0813c84633081c4aacc98	N395A	Disease
5bea545913a0813c84633081c4aacc98	L453P	Disease
5bea545913a0813c84633081c4aacc98	N395D	Disease
8ec530ec510caba4d4cbf8c96fd29910	R127Q	Disease
8ec530ec510caba4d4cbf8c96fd29910	Y129W	Disease
bd3e247bc7bf04370ec1625900de5273	R281W	Disease
bd3e247bc7bf04370ec1625900de5273	E250K	Disease
bd3e247bc7bf04370ec1625900de5273	C232Y	Disease
bd3e247bc7bf04370ec1625900de5273	H243Y	Disease
bd3e247bc7bf04370ec1625900de5273	R258C	Disease
bd3e247bc7bf04370ec1625900de5273	V302I	Neutral
bd3e247bc7bf04370ec1625900de5273	R288H	Disease
bd3e247bc7bf04370ec1625900de5273	G312D	Neutral
b989e83efa1d9920b83e3653a5227201	Q40R	Neutral
f98cb3266a14ef143ad9c629cb4f86c4	N486H	Disease
f98cb3266a14ef143ad9c629cb4f86c4	Y209F	Neutral
f98cb3266a14ef143ad9c629cb4f86c4	K405S	Disease
f98cb3266a14ef143ad9c629cb4f86c4	K469T	Neutral
f98cb3266a14ef143ad9c629cb4f86c4	Y6F	Neutral
f98cb3266a14ef143ad9c629cb4f86c4	Y550F	Neutral
f98cb3266a14ef143ad9c629cb4f86c4	Y188F	Neutral
f98cb3266a14ef143ad9c629cb4f86c4	Y422F	Neutral
f98cb3266a14ef143ad9c629cb4f86c4	E444K	Disease
f98cb3266a14ef143ad9c629cb4f86c4	Y210F	Neutral
f98cb3266a14ef143ad9c629cb4f86c4	N486D	Disease
f98cb3266a14ef143ad9c629cb4f86c4	E444Q	Disease
f98cb3266a14ef143ad9c629cb4f86c4	K456T	Neutral
f98cb3266a14ef143ad9c629cb4f86c4	Y197F	Neutral
f98cb3266a14ef143ad9c629cb4f86c4	Y310F	Neutral
5fd232c40d452857ccdebaf9383b6384	V113A	Disease
5ee268fdd9e8a0621df60e6e6b21aad6	K107E	Neutral
5ee268fdd9e8a0621df60e6e6b21aad6	K92E	Disease
5ee268fdd9e8a0621df60e6e6b21aad6	K105E	Disease
5ee268fdd9e8a0621df60e6e6b21aad6	K94E	Disease
5ee268fdd9e8a0621df60e6e6b21aad6	K106E	Disease
5ee268fdd9e8a0621df60e6e6b21aad6	D102K	Disease
c0224d01e7493aae31dacfb17985a31c	Q219A	Neutral
c0224d01e7493aae31dacfb17985a31c	D200A	Neutral
c0224d01e7493aae31dacfb17985a31c	S170A	Neutral
c0224d01e7493aae31dacfb17985a31c	W288A	Neutral
c0224d01e7493aae31dacfb17985a31c	H105A	Neutral
c0224d01e7493aae31dacfb17985a31c	Y211A	Neutral
c0224d01e7493aae31dacfb17985a31c	D287A	Neutral
c0224d01e7493aae31dacfb17985a31c	Y100A	Neutral
c0224d01e7493aae31dacfb17985a31c	Q291A	Neutral
c0224d01e7493aae31dacfb17985a31c	D104A	Neutral
c0224d01e7493aae31dacfb17985a31c	F286A	Neutral
c0224d01e7493aae31dacfb17985a31c	N283A	Neutral
c0224d01e7493aae31dacfb17985a31c	F173A	Neutral
c0224d01e7493aae31dacfb17985a31c	H298A	Neutral
c0224d01e7493aae31dacfb17985a31c	D194A	Neutral
c0224d01e7493aae31dacfb17985a31c	W163A	Disease
fed2ab2694a476410d61ba4eb2136717	G58V	Disease
fed2ab2694a476410d61ba4eb2136717	Y77T	Neutral
fed2ab2694a476410d61ba4eb2136717	Y77W	Disease
fed2ab2694a476410d61ba4eb2136717	R81K	Disease
fed2ab2694a476410d61ba4eb2136717	Y77S	Disease
fed2ab2694a476410d61ba4eb2136717	G79V	Disease
fed2ab2694a476410d61ba4eb2136717	R81A	Disease
fed2ab2694a476410d61ba4eb2136717	D86S	Disease
fed2ab2694a476410d61ba4eb2136717	L87I	Neutral
fed2ab2694a476410d61ba4eb2136717	L87M	Neutral
fed2ab2694a476410d61ba4eb2136717	Y77F	Neutral
fed2ab2694a476410d61ba4eb2136717	Y77A	Disease
fed2ab2694a476410d61ba4eb2136717	V72P	Disease
fed2ab2694a476410d61ba4eb2136717	D86N	Disease
fed2ab2694a476410d61ba4eb2136717	D86A	Disease
fed2ab2694a476410d61ba4eb2136717	F56Y	Neutral
fed2ab2694a476410d61ba4eb2136717	D86E	Disease
fed2ab2694a476410d61ba4eb2136717	Y77H	Neutral
fed2ab2694a476410d61ba4eb2136717	L87A	Neutral
4bbff14e49fc0da0d3902dab2290abdd	K6A	Disease
4bbff14e49fc0da0d3902dab2290abdd	R42L	Disease
4bbff14e49fc0da0d3902dab2290abdd	H68K	Disease
4bbff14e49fc0da0d3902dab2290abdd	E51A	Disease
4bbff14e49fc0da0d3902dab2290abdd	R72L	Disease
4bbff14e49fc0da0d3902dab2290abdd	L8A	Disease
4bbff14e49fc0da0d3902dab2290abdd	K48C	Disease
4bbff14e49fc0da0d3902dab2290abdd	R54L	Disease
4bbff14e49fc0da0d3902dab2290abdd	L67N	Disease
4bbff14e49fc0da0d3902dab2290abdd	T14C	Disease
4bbff14e49fc0da0d3902dab2290abdd	K11R	Disease
4bbff14e49fc0da0d3902dab2290abdd	G76A	Disease
4bbff14e49fc0da0d3902dab2290abdd	R74L	Disease
4bbff14e49fc0da0d3902dab2290abdd	F4C	Disease
4bbff14e49fc0da0d3902dab2290abdd	Y59F	Disease
3dbf2e28e039acdb27aba57a7e14a764	T26A	Disease
3dbf2e28e039acdb27aba57a7e14a764	Y209F	Neutral
3dbf2e28e039acdb27aba57a7e14a764	E214Q	Neutral
3dbf2e28e039acdb27aba57a7e14a764	E214A	Neutral
3dbf2e28e039acdb27aba57a7e14a764	K207A	Neutral
3dbf2e28e039acdb27aba57a7e14a764	E214L	Neutral
3dbf2e28e039acdb27aba57a7e14a764	S71Q	Disease
3dbf2e28e039acdb27aba57a7e14a764	E73Q	Disease
3dbf2e28e039acdb27aba57a7e14a764	E73S	Disease
3dbf2e28e039acdb27aba57a7e14a764	F131A	Neutral
3dbf2e28e039acdb27aba57a7e14a764	N29Q	Disease
3dbf2e28e039acdb27aba57a7e14a764	Y113F	Disease
3dbf2e28e039acdb27aba57a7e14a764	F206W	Disease
2e55cdb7463c58df11232c485bd8bf46	L51A	Neutral
2e55cdb7463c58df11232c485bd8bf46	C24R	Disease
2e55cdb7463c58df11232c485bd8bf46	C64Y	Disease
2e55cdb7463c58df11232c485bd8bf46	C39Y	Disease
2e55cdb7463c58df11232c485bd8bf46	T37R	Disease
2e55cdb7463c58df11232c485bd8bf46	C61G	Disease
ab7396d0dd2a3c173054dbe17b651dde	D142A	Disease
ab7396d0dd2a3c173054dbe17b651dde	H106K	Disease
8e0aa763b7c8f1ae242e482ed7506fae	R46Q	Neutral
9a6c05999ac0e612415dd802574a7e2f	S601A	Neutral
9a6c05999ac0e612415dd802574a7e2f	H721Y	Disease
9a6c05999ac0e612415dd802574a7e2f	D576N	Disease
9a6c05999ac0e612415dd802574a7e2f	D689N	Disease
b55f747dc51e2429e76481d85563969a	A72F	Disease
b55f747dc51e2429e76481d85563969a	C188V	Disease
b55f747dc51e2429e76481d85563969a	N75Q	Disease
b55f747dc51e2429e76481d85563969a	A77V	Disease
b55f747dc51e2429e76481d85563969a	Y185N	Disease
b55f747dc51e2429e76481d85563969a	A72M	Disease
b55f747dc51e2429e76481d85563969a	C188M	Disease
b55f747dc51e2429e76481d85563969a	N191D	Disease
b55f747dc51e2429e76481d85563969a	A72V	Disease
b55f747dc51e2429e76481d85563969a	A193V	Disease
b55f747dc51e2429e76481d85563969a	L74F	Neutral
b55f747dc51e2429e76481d85563969a	N75D	Disease
b55f747dc51e2429e76481d85563969a	N191Q	Disease
b55f747dc51e2429e76481d85563969a	Y185A	Disease
b55f747dc51e2429e76481d85563969a	C188S	Disease
b55f747dc51e2429e76481d85563969a	Y185F	Neutral
46a0d9b1f95e6f298fb7dba0a6334e2d	H184Y	Disease
46a0d9b1f95e6f298fb7dba0a6334e2d	D84T	Neutral
46a0d9b1f95e6f298fb7dba0a6334e2d	D84R	Disease
46a0d9b1f95e6f298fb7dba0a6334e2d	Q180R	Neutral
46a0d9b1f95e6f298fb7dba0a6334e2d	D84Q	Disease
46a0d9b1f95e6f298fb7dba0a6334e2d	Y142C	Disease
46a0d9b1f95e6f298fb7dba0a6334e2d	D84Y	Neutral
46a0d9b1f95e6f298fb7dba0a6334e2d	D84G	Neutral
46a0d9b1f95e6f298fb7dba0a6334e2d	D84F	Disease
46a0d9b1f95e6f298fb7dba0a6334e2d	D84E	Neutral
46a0d9b1f95e6f298fb7dba0a6334e2d	D84C	Disease
46a0d9b1f95e6f298fb7dba0a6334e2d	D84A	Neutral
46a0d9b1f95e6f298fb7dba0a6334e2d	Y142F	Disease
46a0d9b1f95e6f298fb7dba0a6334e2d	D84N	Neutral
46a0d9b1f95e6f298fb7dba0a6334e2d	T60N	Neutral
46a0d9b1f95e6f298fb7dba0a6334e2d	D84K	Neutral
46a0d9b1f95e6f298fb7dba0a6334e2d	D84H	Neutral
ba5812fd9241eba0d6a01ee84283b46f	C133S	Disease
4678561c05c30e68e15e844fcac8bfb3	E204S	Neutral
4678561c05c30e68e15e844fcac8bfb3	E204Q	Neutral
4678561c05c30e68e15e844fcac8bfb3	E71Q	Neutral
4678561c05c30e68e15e844fcac8bfb3	W220A	Neutral
4678561c05c30e68e15e844fcac8bfb3	S188A	Neutral
4678561c05c30e68e15e844fcac8bfb3	E71A	Neutral
57b4d2aea55c16b6e56b09ad42fe05ef	F100I	Disease
57b4d2aea55c16b6e56b09ad42fe05ef	D125A	Neutral
57b4d2aea55c16b6e56b09ad42fe05ef	F98S	Disease
57b4d2aea55c16b6e56b09ad42fe05ef	F100A	Disease
57b4d2aea55c16b6e56b09ad42fe05ef	F98N	Disease
57b4d2aea55c16b6e56b09ad42fe05ef	D125S	Neutral
57b4d2aea55c16b6e56b09ad42fe05ef	D128A	Disease
57b4d2aea55c16b6e56b09ad42fe05ef	K96N	Disease
146f2c25ca583483c49c197ecc2586ca	C207A	Neutral
146f2c25ca583483c49c197ecc2586ca	E198C	Disease
146f2c25ca583483c49c197ecc2586ca	E198A	Disease
fdb0d509fcabda888f4573fac395de0b	K101M	Disease
8e061b03736136d32fd4f4485c8e72dc	C274A	Disease
8e061b03736136d32fd4f4485c8e72dc	R58G	Disease
8e061b03736136d32fd4f4485c8e72dc	C202A	Neutral
96830a3dd0c850c6fecc9cda949d2da8	R27A	Neutral
96830a3dd0c850c6fecc9cda949d2da8	C26A	Disease
96830a3dd0c850c6fecc9cda949d2da8	C21S	Disease
96830a3dd0c850c6fecc9cda949d2da8	C26L	Disease
96830a3dd0c850c6fecc9cda949d2da8	C26S	Disease
96830a3dd0c850c6fecc9cda949d2da8	C21A	Disease
96830a3dd0c850c6fecc9cda949d2da8	C21N	Disease
96830a3dd0c850c6fecc9cda949d2da8	E25Q	Disease
6324a7ba42fbe1ba1bc31481c49386e0	N35D	Disease
6324a7ba42fbe1ba1bc31481c49386e0	W47F	Disease
6324a7ba42fbe1ba1bc31481c49386e0	N35A	Disease
6324a7ba42fbe1ba1bc31481c49386e0	Y50F	Disease
6324a7ba42fbe1ba1bc31481c49386e0	Y50A	Disease
6324a7ba42fbe1ba1bc31481c49386e0	W47A	Disease
6324a7ba42fbe1ba1bc31481c49386e0	N35Q	Disease
584800b59681e462425a4237fd481a99	S148C	Disease
584800b59681e462425a4237fd481a99	G65C	Disease
72aa3b355e869111b33ef7f35dc35161	T385F	Disease
72aa3b355e869111b33ef7f35dc35161	N437H	Neutral
72aa3b355e869111b33ef7f35dc35161	T385A	Neutral
72aa3b355e869111b33ef7f35dc35161	T385L	Neutral
72aa3b355e869111b33ef7f35dc35161	T385I	Disease
72aa3b355e869111b33ef7f35dc35161	N411S	Neutral
72aa3b355e869111b33ef7f35dc35161	M416I	Neutral
72aa3b355e869111b33ef7f35dc35161	E96K	Neutral
b0283a87d978d4b4273e1f74594a55dd	E106K	Disease
b0283a87d978d4b4273e1f74594a55dd	M322I	Disease
b0283a87d978d4b4273e1f74594a55dd	E106G	Neutral
200a6a7fbf420d10aa5a4adfefaa4d29	R174L	Disease
200a6a7fbf420d10aa5a4adfefaa4d29	E172W	Neutral
200a6a7fbf420d10aa5a4adfefaa4d29	E172K	Disease
200a6a7fbf420d10aa5a4adfefaa4d29	S72P	Neutral
200a6a7fbf420d10aa5a4adfefaa4d29	Q176R	Neutral
200a6a7fbf420d10aa5a4adfefaa4d29	E172D	Neutral
200a6a7fbf420d10aa5a4adfefaa4d29	E172A	Neutral
200a6a7fbf420d10aa5a4adfefaa4d29	Q179R	Neutral
200a6a7fbf420d10aa5a4adfefaa4d29	Q179P	Neutral
200a6a7fbf420d10aa5a4adfefaa4d29	G56V	Neutral
200a6a7fbf420d10aa5a4adfefaa4d29	Q179K	Neutral
200a6a7fbf420d10aa5a4adfefaa4d29	Q179H	Neutral
200a6a7fbf420d10aa5a4adfefaa4d29	Q179L	Neutral
200a6a7fbf420d10aa5a4adfefaa4d29	Q179E	Neutral
200a6a7fbf420d10aa5a4adfefaa4d29	I85V	Neutral
200a6a7fbf420d10aa5a4adfefaa4d29	L177V	Neutral
200a6a7fbf420d10aa5a4adfefaa4d29	H175I	Neutral
200a6a7fbf420d10aa5a4adfefaa4d29	S167F	Neutral
200a6a7fbf420d10aa5a4adfefaa4d29	H175D	Disease
200a6a7fbf420d10aa5a4adfefaa4d29	H175A	Neutral
200a6a7fbf420d10aa5a4adfefaa4d29	H175R	Neutral
200a6a7fbf420d10aa5a4adfefaa4d29	H175Q	Neutral
200a6a7fbf420d10aa5a4adfefaa4d29	T178I	Disease
200a6a7fbf420d10aa5a4adfefaa4d29	S54I	Neutral
bddbc13b38814999f78d75dd9e599a8e	R407K	Disease
bddbc13b38814999f78d75dd9e599a8e	E47Q	Disease
bddbc13b38814999f78d75dd9e599a8e	K273A	Disease
bddbc13b38814999f78d75dd9e599a8e	Y233F	Neutral
bddbc13b38814999f78d75dd9e599a8e	E47D	Disease
bb94e4f5145312a3599b2b4da1ac75fe	M268T	Neutral
bb94e4f5145312a3599b2b4da1ac75fe	N47Q	Neutral
8f28e6355d8291c792704d47b81b4ab0	A140K	Disease
8f28e6355d8291c792704d47b81b4ab0	I151K	Disease
8f28e6355d8291c792704d47b81b4ab0	N147K	Disease
8f28e6355d8291c792704d47b81b4ab0	R153L	Disease
8f28e6355d8291c792704d47b81b4ab0	S157G	Disease
8f28e6355d8291c792704d47b81b4ab0	K155L	Disease
8f28e6355d8291c792704d47b81b4ab0	A126K	Disease
8f28e6355d8291c792704d47b81b4ab0	I158K	Disease
8f28e6355d8291c792704d47b81b4ab0	G119K	Disease
8f28e6355d8291c792704d47b81b4ab0	A133K	Disease
8f28e6355d8291c792704d47b81b4ab0	G128L	Disease
8f28e6355d8291c792704d47b81b4ab0	G123K	Disease
8f28e6355d8291c792704d47b81b4ab0	L154K	Disease
8f28e6355d8291c792704d47b81b4ab0	A130K	Disease
116585704f70f9f932d9253b879decea	K212Q	Neutral
116585704f70f9f932d9253b879decea	L215D	Disease
116585704f70f9f932d9253b879decea	K212S	Disease
116585704f70f9f932d9253b879decea	K275E	Neutral
116585704f70f9f932d9253b879decea	R153E	Disease
116585704f70f9f932d9253b879decea	R237A	Neutral
116585704f70f9f932d9253b879decea	K212E	Disease
116585704f70f9f932d9253b879decea	R401E	Neutral
116585704f70f9f932d9253b879decea	L215A	Disease
116585704f70f9f932d9253b879decea	R214E	Disease
116585704f70f9f932d9253b879decea	Y372F	Disease
116585704f70f9f932d9253b879decea	R370A	Disease
116585704f70f9f932d9253b879decea	Y372A	Disease
116585704f70f9f932d9253b879decea	E276K	Neutral
116585704f70f9f932d9253b879decea	S360G	Disease
116585704f70f9f932d9253b879decea	K431E	Disease
116585704f70f9f932d9253b879decea	K427E	Neutral
116585704f70f9f932d9253b879decea	S360D	Disease
116585704f70f9f932d9253b879decea	E276D	Neutral
116585704f70f9f932d9253b879decea	L213V	Neutral
116585704f70f9f932d9253b879decea	L215F	Disease
116585704f70f9f932d9253b879decea	L213S	Disease
116585704f70f9f932d9253b879decea	L213D	Disease
116585704f70f9f932d9253b879decea	L215S	Disease
116585704f70f9f932d9253b879decea	E438A	Disease
116585704f70f9f932d9253b879decea	K209E	Disease
116585704f70f9f932d9253b879decea	R361Q	Disease
116585704f70f9f932d9253b879decea	V273S	Neutral
116585704f70f9f932d9253b879decea	V273A	Neutral
116585704f70f9f932d9253b879decea	E276Q	Neutral
116585704f70f9f932d9253b879decea	T292G	Disease
3d619470281596fe2c36ea304453db83	D384A	Disease
3d619470281596fe2c36ea304453db83	R27A	Neutral
3d619470281596fe2c36ea304453db83	R100K	Neutral
3d619470281596fe2c36ea304453db83	H385A	Disease
3d619470281596fe2c36ea304453db83	R100A	Neutral
3d619470281596fe2c36ea304453db83	K340R	Disease
3d619470281596fe2c36ea304453db83	K411R	Disease
3d619470281596fe2c36ea304453db83	H385Q	Disease
3d619470281596fe2c36ea304453db83	E418A	Disease
3d619470281596fe2c36ea304453db83	D242A	Disease
3d619470281596fe2c36ea304453db83	K22R	Disease
9c9744f7e5efebdbf43aa49279e7d040	R196D	Disease
9c9744f7e5efebdbf43aa49279e7d040	R10K	Disease
9c9744f7e5efebdbf43aa49279e7d040	R10M	Disease
7a45d69958c7cbeffee0688b27fe8949	N353A	Disease
7a45d69958c7cbeffee0688b27fe8949	E352G	Disease
7a45d69958c7cbeffee0688b27fe8949	E352D	Disease
7a45d69958c7cbeffee0688b27fe8949	H450F	Disease
7a45d69958c7cbeffee0688b27fe8949	H389F	Disease
7a45d69958c7cbeffee0688b27fe8949	N353Q	Disease
7a45d69958c7cbeffee0688b27fe8949	E352R	Disease
7a45d69958c7cbeffee0688b27fe8949	E352Q	Disease
c866c50bae10a04a237d385f7a83092f	C163S	Disease
c866c50bae10a04a237d385f7a83092f	C273S	Disease
c866c50bae10a04a237d385f7a83092f	C160S	Disease
c866c50bae10a04a237d385f7a83092f	C259S	Disease
c866c50bae10a04a237d385f7a83092f	C191S	Disease
c866c50bae10a04a237d385f7a83092f	C282S	Disease
c866c50bae10a04a237d385f7a83092f	C174S	Disease
fc8161d989ed951ae68f30879618ecd7	K100C	Disease
fc8161d989ed951ae68f30879618ecd7	S215A	Neutral
fc8161d989ed951ae68f30879618ecd7	K100A	Disease
fc8161d989ed951ae68f30879618ecd7	S215C	Neutral
1c2f56995ed3f49d970ce58dece7c4b2	C2A	Disease
1c2f56995ed3f49d970ce58dece7c4b2	C2S	Disease
6909a6309b5fa6c02fcfe8705def9a41	K7F	Neutral
6909a6309b5fa6c02fcfe8705def9a41	G15V	Disease
6909a6309b5fa6c02fcfe8705def9a41	E32I	Neutral
6909a6309b5fa6c02fcfe8705def9a41	G15A	Neutral
6909a6309b5fa6c02fcfe8705def9a41	A13V	Neutral
6909a6309b5fa6c02fcfe8705def9a41	N14A	Neutral
0f302a746e243228e4909ff9d4c17570	L132F	Disease
5a479838ad5af471dd5c0ee33ba99016	D205Q	Disease
5a479838ad5af471dd5c0ee33ba99016	F352G	Disease
5a479838ad5af471dd5c0ee33ba99016	F352A	Disease
5a479838ad5af471dd5c0ee33ba99016	F202L	Disease
5a479838ad5af471dd5c0ee33ba99016	F352V	Disease
5a479838ad5af471dd5c0ee33ba99016	F352L	Disease
5a479838ad5af471dd5c0ee33ba99016	N201A	Disease
5a479838ad5af471dd5c0ee33ba99016	F352I	Disease
5a479838ad5af471dd5c0ee33ba99016	D205A	Disease
5a479838ad5af471dd5c0ee33ba99016	W358A	Neutral
5a479838ad5af471dd5c0ee33ba99016	F352T	Disease
5a479838ad5af471dd5c0ee33ba99016	D205E	Neutral
5a479838ad5af471dd5c0ee33ba99016	D362A	Disease
5a479838ad5af471dd5c0ee33ba99016	F352Y	Disease
5a479838ad5af471dd5c0ee33ba99016	F352W	Disease
5a479838ad5af471dd5c0ee33ba99016	D205N	Neutral
8f14f989f4131a05a94da5fda675479a	T82A	Disease
8f14f989f4131a05a94da5fda675479a	Y84F	Disease
8f14f989f4131a05a94da5fda675479a	I90A	Neutral
8f14f989f4131a05a94da5fda675479a	Y84A	Disease
8f14f989f4131a05a94da5fda675479a	F106A	Disease
8f14f989f4131a05a94da5fda675479a	E86A	Neutral
8f14f989f4131a05a94da5fda675479a	Q12A	Neutral
8f14f989f4131a05a94da5fda675479a	R16A	Disease
8f14f989f4131a05a94da5fda675479a	K56M	Neutral
8f14f989f4131a05a94da5fda675479a	K56N	Neutral
8f14f989f4131a05a94da5fda675479a	K56A	Neutral
8f14f989f4131a05a94da5fda675479a	D107A	Neutral
8f14f989f4131a05a94da5fda675479a	L18A	Neutral
8f14f989f4131a05a94da5fda675479a	M81A	Disease
8f14f989f4131a05a94da5fda675479a	H101A	Neutral
8f14f989f4131a05a94da5fda675479a	L87A	Neutral
8f14f989f4131a05a94da5fda675479a	Y13A	Neutral
8f14f989f4131a05a94da5fda675479a	I17A	Neutral
8f14f989f4131a05a94da5fda675479a	I15A	Neutral
8f14f989f4131a05a94da5fda675479a	Y13W	Disease
8f14f989f4131a05a94da5fda675479a	I108A	Neutral
8f14f989f4131a05a94da5fda675479a	Y13S	Neutral
8f14f989f4131a05a94da5fda675479a	I57A	Neutral
8f14f989f4131a05a94da5fda675479a	L19A	Disease
8f14f989f4131a05a94da5fda675479a	L66A	Disease
37bd99b697beb423928abf42bf33e022	P160R	Disease
37bd99b697beb423928abf42bf33e022	V295D	Disease
37bd99b697beb423928abf42bf33e022	V294E	Disease
37bd99b697beb423928abf42bf33e022	A298P	Neutral
37bd99b697beb423928abf42bf33e022	N310P	Disease
37bd99b697beb423928abf42bf33e022	N289P	Disease
37bd99b697beb423928abf42bf33e022	I299V	Neutral
37bd99b697beb423928abf42bf33e022	L292V	Disease
37bd99b697beb423928abf42bf33e022	L306R	Disease
37bd99b697beb423928abf42bf33e022	L306V	Disease
37bd99b697beb423928abf42bf33e022	L318R	Disease
37bd99b697beb423928abf42bf33e022	L302P	Disease
37bd99b697beb423928abf42bf33e022	L302A	Disease
a7f40d4f0e2a906651b61c8b37664898	C1056S	Disease
a7f40d4f0e2a906651b61c8b37664898	C1056A	Neutral
a7f40d4f0e2a906651b61c8b37664898	K519Q	Neutral
a7f40d4f0e2a906651b61c8b37664898	E700G	Disease
a7f40d4f0e2a906651b61c8b37664898	C649S	Disease
950089c37f541cc3256ce2620e03d579	C101A	Neutral
950089c37f541cc3256ce2620e03d579	C269A	Disease
950089c37f541cc3256ce2620e03d579	C178A	Disease
9e4ca4bb722608fa5287e04311dba8f7	C117S	Neutral
9e4ca4bb722608fa5287e04311dba8f7	C154S	Disease
9e4ca4bb722608fa5287e04311dba8f7	C117A	Neutral
55ea46e6b9c609e5e34370717064842e	K167L	Disease
55ea46e6b9c609e5e34370717064842e	K201L	Disease
55ea46e6b9c609e5e34370717064842e	C47A	Disease
55ea46e6b9c609e5e34370717064842e	K137L	Disease
55ea46e6b9c609e5e34370717064842e	D102E	Disease
55ea46e6b9c609e5e34370717064842e	C47S	Disease
55ea46e6b9c609e5e34370717064842e	Y259F	Neutral
55ea46e6b9c609e5e34370717064842e	D102L	Disease
55ea46e6b9c609e5e34370717064842e	D102N	Disease
55ea46e6b9c609e5e34370717064842e	K167R	Disease
55ea46e6b9c609e5e34370717064842e	K201R	Disease
366670e00a7c6da99b583b1f3e1e34a0	M69R	Neutral
366670e00a7c6da99b583b1f3e1e34a0	N46Y	Disease
366670e00a7c6da99b583b1f3e1e34a0	A84P	Disease
366670e00a7c6da99b583b1f3e1e34a0	L76P	Disease
366670e00a7c6da99b583b1f3e1e34a0	N46D	Disease
366670e00a7c6da99b583b1f3e1e34a0	L42R	Disease
366670e00a7c6da99b583b1f3e1e34a0	P43R	Disease
366670e00a7c6da99b583b1f3e1e34a0	S82R	Disease
ac3dd3758d20cb147fd0d600cc5e8bbb	V55D	Disease
ac3dd3758d20cb147fd0d600cc5e8bbb	Q53L	Disease
ac3dd3758d20cb147fd0d600cc5e8bbb	Q53P	Disease
c8e8d93795fe7498c775dbff5e771f32	P126S	Disease
c8e8d93795fe7498c775dbff5e771f32	P172T	Disease
c8e8d93795fe7498c775dbff5e771f32	P172R	Disease
c8e8d93795fe7498c775dbff5e771f32	F127V	Disease
c8e8d93795fe7498c775dbff5e771f32	P172C	Disease
c8e8d93795fe7498c775dbff5e771f32	P172A	Disease
bb2e49282fdf5f73fae6bcd42479f7aa	E80K	Neutral
bb2e49282fdf5f73fae6bcd42479f7aa	L47A	Neutral
bb2e49282fdf5f73fae6bcd42479f7aa	W112R	Disease
bb2e49282fdf5f73fae6bcd42479f7aa	H83Y	Disease
bb2e49282fdf5f73fae6bcd42479f7aa	D50A	Neutral
bb2e49282fdf5f73fae6bcd42479f7aa	D74A	Neutral
bb2e49282fdf5f73fae6bcd42479f7aa	K84E	Disease
bb2e49282fdf5f73fae6bcd42479f7aa	H83A	Neutral
bb2e49282fdf5f73fae6bcd42479f7aa	G90E	Disease
bb2e49282fdf5f73fae6bcd42479f7aa	G87D	Disease
bb2e49282fdf5f73fae6bcd42479f7aa	G51R	Neutral
bb2e49282fdf5f73fae6bcd42479f7aa	L100P	Neutral
49fba0932caaad2a2a8f333f3ee01161	Y226H	Disease
8b92ef83fa039398ebd615b332914718	T159M	Neutral
8b92ef83fa039398ebd615b332914718	R107W	Disease
8b92ef83fa039398ebd615b332914718	F156S	Disease
8b92ef83fa039398ebd615b332914718	R134C	Disease
50b8a1b7b448baec6e9165dd424ea23e	K86Q	Neutral
50b8a1b7b448baec6e9165dd424ea23e	S55H	Disease
50b8a1b7b448baec6e9165dd424ea23e	R319A	Disease
[truncated: 33,111 more rows]
