# Supplementary material for: Disease-related mutations predicted to impact protein function
Source: BMC Genomics. 2012 Jun 18;13(Suppl 4):S11. doi: 10.1186/1471-2164-13-S4-S11 (PMC3394413; doi:10.1186/1471-2164-13-S4-S11)
Supplement: Additional file 2 — Mutation and sequence data. Archive of the five different mutant sets used in this study separated by SNAP/SIFT and PhD-SNP predictions including the protein wild type sequences. [file 1471-2164-13-S4-S11-S2.zip › observed_effect_SNAP_SIFT.csv]

seq_md5	mut	SNAP	SIFT
9238774e593ba1fcead1827c5b345484	C129S	29	0.72
9238774e593ba1fcead1827c5b345484	Y284G	42	0.21
ee89ed7a1540b9a2d63eec420d4b3f0d	R282A	48	0.0
ee89ed7a1540b9a2d63eec420d4b3f0d	R282K	31	0.02
ee89ed7a1540b9a2d63eec420d4b3f0d	D275V	34	0.03
7a5f95ed8e97e4ad228d48eade2fd314	S28C	-5	0.18
152bb27f4b2ed64dfceccda738b4c02f	F261V	-8	0.5
152bb27f4b2ed64dfceccda738b4c02f	Q262A	-4	0.5
152bb27f4b2ed64dfceccda738b4c02f	T265A	5	0.53
152bb27f4b2ed64dfceccda738b4c02f	D268A	-27	0.58
152bb27f4b2ed64dfceccda738b4c02f	T269A	-24	0.5
152bb27f4b2ed64dfceccda738b4c02f	E179A	-5	0.75
152bb27f4b2ed64dfceccda738b4c02f	D286A	10	0.19
255567499dbb76a51b21cf7d533b1053	F458Y	-12	1.0
255567499dbb76a51b21cf7d533b1053	F458V	15	0.49
255567499dbb76a51b21cf7d533b1053	F458T	0	0.45
255567499dbb76a51b21cf7d533b1053	E462Q	61	0.0
255567499dbb76a51b21cf7d533b1053	E462D	52	0.0
255567499dbb76a51b21cf7d533b1053	A490D	29	0.26
255567499dbb76a51b21cf7d533b1053	A490G	11	0.18
255567499dbb76a51b21cf7d533b1053	A490H	7	0.07
255567499dbb76a51b21cf7d533b1053	A490S	5	0.34
255567499dbb76a51b21cf7d533b1053	A490V	17	0.14
a9638b48b566f6e34847267cd9b90241	G356S	28	0.01
a9638b48b566f6e34847267cd9b90241	R126C	51	0.0
a9638b48b566f6e34847267cd9b90241	R375C	31	0.0
f624f59959c39072b262996e04f2c731	T130A	-38	0.79
f624f59959c39072b262996e04f2c731	D163V	35	0.09
f624f59959c39072b262996e04f2c731	R200M	35	0.02
f624f59959c39072b262996e04f2c731	H194A	-9	0.55
f624f59959c39072b262996e04f2c731	H194D	-21	0.32
f624f59959c39072b262996e04f2c731	K76E	-45	0.68
f624f59959c39072b262996e04f2c731	L238M	-54	0.23
f624f59959c39072b262996e04f2c731	G150V	54	0.03
f624f59959c39072b262996e04f2c731	S151A	-56	0.81
f624f59959c39072b262996e04f2c731	Y155D	68	0.0
f624f59959c39072b262996e04f2c731	Y104Q	29	0.09
f624f59959c39072b262996e04f2c731	V203I	-73	0.6
f624f59959c39072b262996e04f2c731	Y128D	-2	0.2
f624f59959c39072b262996e04f2c731	Y128V	-17	0.43
f7865ba4aca1dcee0fe409b75a7657e2	W357F	45	0.03
f7865ba4aca1dcee0fe409b75a7657e2	W392F	33	0.09
805a69df8e3e97498672d52cd4398134	K274Q	55	0.0
805a69df8e3e97498672d52cd4398134	K274M	56	0.0
805a69df8e3e97498672d52cd4398134	K557Q	72	0.01
805a69df8e3e97498672d52cd4398134	K557M	72	0.0
659c7b87a5fba11f61b96a716b8119f0	W24A	50	0.0
659c7b87a5fba11f61b96a716b8119f0	W22A	52	0.0
659c7b87a5fba11f61b96a716b8119f0	W7A	57	0.0
659c7b87a5fba11f61b96a716b8119f0	Y8A	51	0.0
bd51415c309ce7c2d15d6485129ef6d6	S233C	69	0.0
bd51415c309ce7c2d15d6485129ef6d6	S233G	70	0.0
bd51415c309ce7c2d15d6485129ef6d6	D202A	0	0.1
bd51415c309ce7c2d15d6485129ef6d6	D202G	-49	1.0
bd51415c309ce7c2d15d6485129ef6d6	H110Y	74	0.01
bd51415c309ce7c2d15d6485129ef6d6	H110A	71	0.01
bd51415c309ce7c2d15d6485129ef6d6	S249A	10	0.51
bd51415c309ce7c2d15d6485129ef6d6	K251A	24	0.11
bd51415c309ce7c2d15d6485129ef6d6	K251E	32	0.1
bd51415c309ce7c2d15d6485129ef6d6	K251T	24	0.09
bd51415c309ce7c2d15d6485129ef6d6	R125G	8	0.47
bd51415c309ce7c2d15d6485129ef6d6	D158A	68	0.01
bd51415c309ce7c2d15d6485129ef6d6	D158T	73	0.0
980862ccde5372ddcaa6d9a6fe4aaa76	R172H	64	0.0
c0cc1b60fb28e12e1bdc11ca96e1ac76	G722C	32	0.0
0bcf6cf596b106e40a5d1421c63a2cef	T188A	-9	0.34
0bcf6cf596b106e40a5d1421c63a2cef	Y759F	22	0.0
cd02a49ef62fb203c11c9a363d9b1010	D316E	65	0.0
cd02a49ef62fb203c11c9a363d9b1010	D316N	68	0.0
c14ea9ebcdf3dba16e1383ae32a6e781	G289E	64	0.0
c14ea9ebcdf3dba16e1383ae32a6e781	Y683F	-1	0.53
c14ea9ebcdf3dba16e1383ae32a6e781	Y757F	0	0.06
68f0182e690fd8f17436e60420a9cfed	K290A	30	0.04
26046b97bd1f68c86c689f403fa566cc	D119E	75	0.04
26046b97bd1f68c86c689f403fa566cc	D119N	79	0.0
ef926aaf1a81a72553ee7a75432bbe6b	S34N	51	0.02
ef926aaf1a81a72553ee7a75432bbe6b	S35N	18	0.14
ef926aaf1a81a72553ee7a75432bbe6b	N133I	71	0.0
ef926aaf1a81a72553ee7a75432bbe6b	K22A	47	0.0
264e8c5e7383fb826879e10cf6fe6762	S173A	-31	0.34
264e8c5e7383fb826879e10cf6fe6762	S167A	-52	0.3
32111eeffce927b11f14db1671b9f85c	K370E	18	0.24
32111eeffce927b11f14db1671b9f85c	K259E	21	0.07
32111eeffce927b11f14db1671b9f85c	K482E	39	0.04
3dccb1ab1153ad7535a4aabb2dd03b6e	K138Q	-19	0.29
3dccb1ab1153ad7535a4aabb2dd03b6e	K138E	14	0.28
3dccb1ab1153ad7535a4aabb2dd03b6e	L24A	29	0.17
3dccb1ab1153ad7535a4aabb2dd03b6e	L24R	54	0.07
3dccb1ab1153ad7535a4aabb2dd03b6e	L24W	48	0.03
3dccb1ab1153ad7535a4aabb2dd03b6e	W25A	-3	0.5
3dccb1ab1153ad7535a4aabb2dd03b6e	Q26A	15	0.07
3dccb1ab1153ad7535a4aabb2dd03b6e	Q26K	18	0.08
3dccb1ab1153ad7535a4aabb2dd03b6e	Q26E	-9	0.26
3dccb1ab1153ad7535a4aabb2dd03b6e	Q26N	-17	0.18
3dccb1ab1153ad7535a4aabb2dd03b6e	F27A	26	0.06
3dccb1ab1153ad7535a4aabb2dd03b6e	F27Y	8	0.11
3dccb1ab1153ad7535a4aabb2dd03b6e	F27W	42	0.01
3dccb1ab1153ad7535a4aabb2dd03b6e	F27V	38	0.04
3dccb1ab1153ad7535a4aabb2dd03b6e	N28A	-27	0.84
3dccb1ab1153ad7535a4aabb2dd03b6e	N28R	-33	0.76
3dccb1ab1153ad7535a4aabb2dd03b6e	N28D	-24	0.6
3dccb1ab1153ad7535a4aabb2dd03b6e	G29K	-34	1.0
3dccb1ab1153ad7535a4aabb2dd03b6e	G29S	-56	0.59
3dccb1ab1153ad7535a4aabb2dd03b6e	I31Y	44	0.0
3dccb1ab1153ad7535a4aabb2dd03b6e	I31A	36	0.0
3dccb1ab1153ad7535a4aabb2dd03b6e	I31S	38	0.01
3dccb1ab1153ad7535a4aabb2dd03b6e	I31F	40	0.0
3dccb1ab1153ad7535a4aabb2dd03b6e	K32E	-49	0.81
3dccb1ab1153ad7535a4aabb2dd03b6e	L41S	-13	0.43
3dccb1ab1153ad7535a4aabb2dd03b6e	L41K	-5	0.31
3dccb1ab1153ad7535a4aabb2dd03b6e	L41W	-52	0.28
3dccb1ab1153ad7535a4aabb2dd03b6e	L42K	12	0.12
3dccb1ab1153ad7535a4aabb2dd03b6e	L42S	6	0.16
3dccb1ab1153ad7535a4aabb2dd03b6e	L42W	-35	0.35
3dccb1ab1153ad7535a4aabb2dd03b6e	F44I	37	0.03
3dccb1ab1153ad7535a4aabb2dd03b6e	F44Y	-32	1.0
3dccb1ab1153ad7535a4aabb2dd03b6e	F44A	39	0.01
3dccb1ab1153ad7535a4aabb2dd03b6e	H70Q	68	0.03
3dccb1ab1153ad7535a4aabb2dd03b6e	H70A	70	0.0
3dccb1ab1153ad7535a4aabb2dd03b6e	H70N	70	0.0
3dccb1ab1153ad7535a4aabb2dd03b6e	D71A	48	0.02
3dccb1ab1153ad7535a4aabb2dd03b6e	D71Q	45	0.04
3dccb1ab1153ad7535a4aabb2dd03b6e	D71K	38	0.13
3dccb1ab1153ad7535a4aabb2dd03b6e	D71E	39	0.01
3dccb1ab1153ad7535a4aabb2dd03b6e	D71N	45	0.04
3dccb1ab1153ad7535a4aabb2dd03b6e	Y74K	57	0.0
3dccb1ab1153ad7535a4aabb2dd03b6e	Y74V	55	0.02
3dccb1ab1153ad7535a4aabb2dd03b6e	Y74F	46	0.02
3dccb1ab1153ad7535a4aabb2dd03b6e	K75I	-7	0.04
3dccb1ab1153ad7535a4aabb2dd03b6e	K75M	-20	0.04
3dccb1ab1153ad7535a4aabb2dd03b6e	K75E	-49	0.55
3dccb1ab1153ad7535a4aabb2dd03b6e	K78E	-46	1.0
3dccb1ab1153ad7535a4aabb2dd03b6e	K78F	-10	0.21
3dccb1ab1153ad7535a4aabb2dd03b6e	K78I	-14	0.25
3dccb1ab1153ad7535a4aabb2dd03b6e	K78M	-39	0.19
3dccb1ab1153ad7535a4aabb2dd03b6e	K78N	-17	0.44
3dccb1ab1153ad7535a4aabb2dd03b6e	K78Q	-49	0.54
3dccb1ab1153ad7535a4aabb2dd03b6e	K78R	-55	0.51
3dccb1ab1153ad7535a4aabb2dd03b6e	K78T	-21	0.53
3dccb1ab1153ad7535a4aabb2dd03b6e	V85F	-50	0.7
3dccb1ab1153ad7535a4aabb2dd03b6e	N93E	-44	1.0
3dccb1ab1153ad7535a4aabb2dd03b6e	Y95A	59	0.01
3dccb1ab1153ad7535a4aabb2dd03b6e	Y95K	64	0.0
3dccb1ab1153ad7535a4aabb2dd03b6e	Y95S	59	0.0
3dccb1ab1153ad7535a4aabb2dd03b6e	Y95F	54	0.03
3dccb1ab1153ad7535a4aabb2dd03b6e	D121A	72	0.0
3dccb1ab1153ad7535a4aabb2dd03b6e	D121N	68	0.01
3dccb1ab1153ad7535a4aabb2dd03b6e	A124I	-14	0.13
3dccb1ab1153ad7535a4aabb2dd03b6e	A124S	-3	0.12
3dccb1ab1153ad7535a4aabb2dd03b6e	A125S	-9	0.07
3dccb1ab1153ad7535a4aabb2dd03b6e	F128Y	42	0.0
3dccb1ab1153ad7535a4aabb2dd03b6e	F128I	26	0.03
3dccb1ab1153ad7535a4aabb2dd03b6e	F128A	40	0.0
6c8e9f71759184be4d25495474ce7609	S101A	72	0.0
6c8e9f71759184be4d25495474ce7609	S101C	50	0.05
6c8e9f71759184be4d25495474ce7609	D236A	17	0.07
6c8e9f71759184be4d25495474ce7609	H237A	78	0.0
6c8e9f71759184be4d25495474ce7609	H237R	82	0.0
6c8e9f71759184be4d25495474ce7609	H237L	80	0.0
6c8e9f71759184be4d25495474ce7609	L262A	-46	0.73
8ddd8d41ff69e7739c642a5cb05ef0b6	C189S	7	0.27
8ddd8d41ff69e7739c642a5cb05ef0b6	C189G	18	0.39
8ddd8d41ff69e7739c642a5cb05ef0b6	C189W	59	0.0
1c529332f6dece506b40fba0254a6251	W22R	59	0.0
d133cb251e526c97306e2fcead8d197c	K106N	59	0.0
aef02d8a1c1b271ba22d1b4c22e2deab	K145A	48	0.04
aef02d8a1c1b271ba22d1b4c22e2deab	K145R	-19	0.6
aef02d8a1c1b271ba22d1b4c22e2deab	K146A	38	0.03
aef02d8a1c1b271ba22d1b4c22e2deab	K143A	32	0.02
aef02d8a1c1b271ba22d1b4c22e2deab	R138A	52	0.02
aef02d8a1c1b271ba22d1b4c22e2deab	R138K	22	0.15
3939f338b7ea4f05f8ae46ab0a59a15f	C144R	-10	1.0
8a57ab70cf73ed2d300c07a139b3fa43	E545Q	6	0.16
8a57ab70cf73ed2d300c07a139b3fa43	S535I	39	0.34
8a57ab70cf73ed2d300c07a139b3fa43	W537Y	37	0.06
8a57ab70cf73ed2d300c07a139b3fa43	W537L	6	1.0
8a57ab70cf73ed2d300c07a139b3fa43	W537F	36	0.17
8a57ab70cf73ed2d300c07a139b3fa43	Y541L	13	0.13
8a57ab70cf73ed2d300c07a139b3fa43	E542Q	-5	0.07
8a57ab70cf73ed2d300c07a139b3fa43	D543N	-3	0.66
7c554f9414a098b9010677a84c717134	Y266F	-60	0.7
7c554f9414a098b9010677a84c717134	Y264F	-47	0.7
d7396e2392e5a2200bc41b1d885abffe	C99S	24	0.01
c0224d01e7493aae31dacfb17985a31c	D194A	43	0.02
c0224d01e7493aae31dacfb17985a31c	Q291A	-28	0.65
c0224d01e7493aae31dacfb17985a31c	Y100A	-5	0.38
c0224d01e7493aae31dacfb17985a31c	D104A	-3	0.42
c0224d01e7493aae31dacfb17985a31c	H105A	21	0.5
c0224d01e7493aae31dacfb17985a31c	H298A	9	0.51
c0224d01e7493aae31dacfb17985a31c	D200A	44	0.01
c0224d01e7493aae31dacfb17985a31c	F173A	42	0.0
c0224d01e7493aae31dacfb17985a31c	W163A	57	0.0
c0224d01e7493aae31dacfb17985a31c	N283A	21	0.03
c0224d01e7493aae31dacfb17985a31c	Y211A	55	0.0
c0224d01e7493aae31dacfb17985a31c	S170A	29	0.0
c0224d01e7493aae31dacfb17985a31c	Q219A	34	0.0
c0224d01e7493aae31dacfb17985a31c	F286A	-14	0.05
c0224d01e7493aae31dacfb17985a31c	D287A	37	0.0
c0224d01e7493aae31dacfb17985a31c	W288A	11	0.51
4841297b621a2faa8445e9e67af2169b	E342D	-7	0.2
b8b756dea7b6cb4bf2f30f8ffec18668	S131A	15	0.05
b8b756dea7b6cb4bf2f30f8ffec18668	D92N	41	0.0
b8b756dea7b6cb4bf2f30f8ffec18668	D14N	-64	0.49
b8b756dea7b6cb4bf2f30f8ffec18668	D110N	-49	0.16
48ba38119b01e2b1e607dbbafbdd5584	K108A	35	0.01
48ba38119b01e2b1e607dbbafbdd5584	K108R	7	0.04
48ba38119b01e2b1e607dbbafbdd5584	T76S	41	0.01
48ba38119b01e2b1e607dbbafbdd5584	G205D	67	0.0
48ba38119b01e2b1e607dbbafbdd5584	G118D	29	0.15
48ba38119b01e2b1e607dbbafbdd5584	D126N	72	0.0
48ba38119b01e2b1e607dbbafbdd5584	C127Y	41	0.01
599aa7bb9acb7c8383cd6e9a94258fbf	S322F	-10	0.02
599aa7bb9acb7c8383cd6e9a94258fbf	R228C	31	0.04
599aa7bb9acb7c8383cd6e9a94258fbf	G137A	57	0.0
599aa7bb9acb7c8383cd6e9a94258fbf	W267G	10	0.51
599aa7bb9acb7c8383cd6e9a94258fbf	G302D	23	0.08
599aa7bb9acb7c8383cd6e9a94258fbf	E119K	-65	0.77
599aa7bb9acb7c8383cd6e9a94258fbf	G346S	-52	0.6
599aa7bb9acb7c8383cd6e9a94258fbf	S282L	-28	0.14
599aa7bb9acb7c8383cd6e9a94258fbf	D158N	54	0.0
985765553989f8f417e542f18aaa9f62	E163Q	42	0.0
985765553989f8f417e542f18aaa9f62	K114Q	45	0.0
985765553989f8f417e542f18aaa9f62	K114E	54	0.0
985765553989f8f417e542f18aaa9f62	E53C	54	0.0
985765553989f8f417e542f18aaa9f62	S58A	29	0.0
985765553989f8f417e542f18aaa9f62	N184D	62	0.0
985765553989f8f417e542f18aaa9f62	R186A	48	0.0
985765553989f8f417e542f18aaa9f62	S60A	30	0.0
43c5d63879fbf7efa1bb8bd7ee5fb351	K177Q	69	0.0
925c1148bd9b451cefa9b48d96afa4ef	I129T	22	0.0
925c1148bd9b451cefa9b48d96afa4ef	S258N	-6	0.16
925c1148bd9b451cefa9b48d96afa4ef	N198T	-13	0.16
925c1148bd9b451cefa9b48d96afa4ef	W136A	61	0.0
925c1148bd9b451cefa9b48d96afa4ef	Q233H	-52	0.12
925c1148bd9b451cefa9b48d96afa4ef	W138V	63	0.0
925c1148bd9b451cefa9b48d96afa4ef	Y142V	67	0.0
925c1148bd9b451cefa9b48d96afa4ef	F281S	18	0.13
925c1148bd9b451cefa9b48d96afa4ef	M248I	-25	0.47
925c1148bd9b451cefa9b48d96afa4ef	E89Q	53	0.04
925c1148bd9b451cefa9b48d96afa4ef	E89A	42	0.07
925c1148bd9b451cefa9b48d96afa4ef	E89D	58	0.04
925c1148bd9b451cefa9b48d96afa4ef	H284Q	-30	0.59
925c1148bd9b451cefa9b48d96afa4ef	W93V	65	0.01
925c1148bd9b451cefa9b48d96afa4ef	P96A	37	0.02
fb025f564c3702f19a10d5fba5cfcb62	Q200A	-4	0.04
fb025f564c3702f19a10d5fba5cfcb62	Q200R	-47	0.09
fb025f564c3702f19a10d5fba5cfcb62	Q200E	-63	0.2
e9d18a355134a4230ed7594deac2bc12	K76M	55	0.0
e9d18a355134a4230ed7594deac2bc12	Y51F	76	0.0
e9d18a355134a4230ed7594deac2bc12	K244R	-28	0.05
e9d18a355134a4230ed7594deac2bc12	K244M	15	0.01
e9d18a355134a4230ed7594deac2bc12	D46N	68	0.0
95ed205d0c9de3bb68bfbaf8e78e1f73	V67L	42	0.02
95ed205d0c9de3bb68bfbaf8e78e1f73	F72E	20	0.02
95ed205d0c9de3bb68bfbaf8e78e1f73	R73E	35	0.01
95ed205d0c9de3bb68bfbaf8e78e1f73	Y83A	47	0.0
95ed205d0c9de3bb68bfbaf8e78e1f73	F50S	37	0.02
95ed205d0c9de3bb68bfbaf8e78e1f73	F50L	34	0.01
95ed205d0c9de3bb68bfbaf8e78e1f73	Y51E	42	0.01
95ed205d0c9de3bb68bfbaf8e78e1f73	Y51L	33	0.01
95ed205d0c9de3bb68bfbaf8e78e1f73	E30R	3	0.09
95ed205d0c9de3bb68bfbaf8e78e1f73	L32G	44	0.01
d7fac8c3b32b51f5695354313167117d	M104R	42	0.02
b1ba07d2f6323c186f08c79f9f225aff	I130A	31	0.0
b1ba07d2f6323c186f08c79f9f225aff	Y134F	13	0.06
b1ba07d2f6323c186f08c79f9f225aff	S268A	46	0.0
b1ba07d2f6323c186f08c79f9f225aff	Y272A	60	0.0
b1ba07d2f6323c186f08c79f9f225aff	Y272C	67	0.0
b1ba07d2f6323c186f08c79f9f225aff	Y272E	70	0.0
b1ba07d2f6323c186f08c79f9f225aff	Y272F	46	0.01
b1ba07d2f6323c186f08c79f9f225aff	Y272K	69	0.0
b1ba07d2f6323c186f08c79f9f225aff	Y272S	52	0.01
b1ba07d2f6323c186f08c79f9f225aff	Y272T	60	0.0
b1ba07d2f6323c186f08c79f9f225aff	Y272W	64	0.0
b1ba07d2f6323c186f08c79f9f225aff	G274Y	-28	0.38
b1ba07d2f6323c186f08c79f9f225aff	E275R	-31	0.41
b1ba07d2f6323c186f08c79f9f225aff	F276C	-40	0.31
b1ba07d2f6323c186f08c79f9f225aff	D277G	-32	0.45
b1ba07d2f6323c186f08c79f9f225aff	D220A	-5	0.19
b1ba07d2f6323c186f08c79f9f225aff	H173A	74	0.0
b1ba07d2f6323c186f08c79f9f225aff	H173C	78	0.0
b1ba07d2f6323c186f08c79f9f225aff	H173D	81	0.0
b1ba07d2f6323c186f08c79f9f225aff	H173G	75	0.0
b1ba07d2f6323c186f08c79f9f225aff	H173F	75	0.0
b1ba07d2f6323c186f08c79f9f225aff	H173S	74	0.0
b1ba07d2f6323c186f08c79f9f225aff	H173V	80	0.0
b1ba07d2f6323c186f08c79f9f225aff	H173Y	75	0.0
b1ba07d2f6323c186f08c79f9f225aff	D64N	73	0.01
b1ba07d2f6323c186f08c79f9f225aff	H66K	78	0.0
b1ba07d2f6323c186f08c79f9f225aff	H66N	74	0.0
b1ba07d2f6323c186f08c79f9f225aff	D197N	-42	0.13
b1ba07d2f6323c186f08c79f9f225aff	D71N	27	0.02
b1ba07d2f6323c186f08c79f9f225aff	W206F	58	0.0
b1ba07d2f6323c186f08c79f9f225aff	D208A	37	0.0
b1ba07d2f6323c186f08c79f9f225aff	D208N	38	0.0
b1ba07d2f6323c186f08c79f9f225aff	D210A	-5	0.15
b1ba07d2f6323c186f08c79f9f225aff	D212A	-26	0.82
b1ba07d2f6323c186f08c79f9f225aff	E218A	-25	0.84
b1ba07d2f6323c186f08c79f9f225aff	D92N	66	0.01
b1ba07d2f6323c186f08c79f9f225aff	R221Q	50	0.0
b1ba07d2f6323c186f08c79f9f225aff	R221S	44	0.0
b1ba07d2f6323c186f08c79f9f225aff	D95A	45	0.0
b1ba07d2f6323c186f08c79f9f225aff	D95N	48	0.0
b1ba07d2f6323c186f08c79f9f225aff	R96A	46	0.0
b1ba07d2f6323c186f08c79f9f225aff	R96E	52	0.0
b1ba07d2f6323c186f08c79f9f225aff	E252A	7	0.09
b1ba07d2f6323c186f08c79f9f225aff	D253N	-43	0.06
b1ba07d2f6323c186f08c79f9f225aff	H248K	76	0.0
b1ba07d2f6323c186f08c79f9f225aff	H248N	72	0.0
b1ba07d2f6323c186f08c79f9f225aff	N124A	69	0.0
b1ba07d2f6323c186f08c79f9f225aff	N124D	77	0.0
b1ba07d2f6323c186f08c79f9f225aff	H125A	72	0.0
b1ba07d2f6323c186f08c79f9f225aff	H125C	78	0.0
b1ba07d2f6323c186f08c79f9f225aff	H125D	79	0.0
b1ba07d2f6323c186f08c79f9f225aff	H125G	72	0.0
b1ba07d2f6323c186f08c79f9f225aff	H125F	73	0.0
b1ba07d2f6323c186f08c79f9f225aff	H125S	71	0.0
b1ba07d2f6323c186f08c79f9f225aff	H125V	76	0.0
b1ba07d2f6323c186f08c79f9f225aff	H125Y	71	0.0
b1ba07d2f6323c186f08c79f9f225aff	C127S	-47	0.91
b1ba07d2f6323c186f08c79f9f225aff	E256A	8	0.03
b1ba07d2f6323c186f08c79f9f225aff	E256R	-1	0.02
bae5efdfc0671b321fa8118b872a5e3d	W34A	28	0.86
bae5efdfc0671b321fa8118b872a5e3d	Y23A	50	0.38
bae5efdfc0671b321fa8118b872a5e3d	Y23F	49	0.46
bae5efdfc0671b321fa8118b872a5e3d	K63A	-7	0.07
5fdf6d65ea103d3761fcfedf36cb74e0	H81L	61	0.0
5fdf6d65ea103d3761fcfedf36cb74e0	H81F	60	0.0
5fdf6d65ea103d3761fcfedf36cb74e0	C87S	25	0.15
5fdf6d65ea103d3761fcfedf36cb74e0	H160L	60	0.0
5fdf6d65ea103d3761fcfedf36cb74e0	H160F	61	0.0
4bb9eaf0e37db71d46c8305f82162387	D65N	-18	0.32
4bb9eaf0e37db71d46c8305f82162387	K41A	20	0.01
cf9c5f7321564d911233e0795c636a62	K250A	40	0.03
cf9c5f7321564d911233e0795c636a62	R187L	53	0.0
cf9c5f7321564d911233e0795c636a62	C264S	-25	0.15
cf9c5f7321564d911233e0795c636a62	C255S	-16	0.26
cf9c5f7321564d911233e0795c636a62	C248S	73	0.0
146eeb26e4419e51baa6d2456ca8f5ca	C400S	72	0.0
146eeb26e4419e51baa6d2456ca8f5ca	C288Y	44	0.08
146eeb26e4419e51baa6d2456ca8f5ca	C288S	15	0.34
146eeb26e4419e51baa6d2456ca8f5ca	C299A	59	0.03
146eeb26e4419e51baa6d2456ca8f5ca	K178M	60	0.0
146eeb26e4419e51baa6d2456ca8f5ca	K178R	-34	1.0
146eeb26e4419e51baa6d2456ca8f5ca	K178E	63	0.01
146eeb26e4419e51baa6d2456ca8f5ca	K178G	61	0.01
146eeb26e4419e51baa6d2456ca8f5ca	K178V	60	0.0
146eeb26e4419e51baa6d2456ca8f5ca	I179A	46	0.0
146eeb26e4419e51baa6d2456ca8f5ca	I179P	47	0.01
146eeb26e4419e51baa6d2456ca8f5ca	I179G	52	0.0
146eeb26e4419e51baa6d2456ca8f5ca	G182R	55	0.0
146eeb26e4419e51baa6d2456ca8f5ca	C313S	42	0.02
146eeb26e4419e51baa6d2456ca8f5ca	G317D	64	0.0
146eeb26e4419e51baa6d2456ca8f5ca	P191L	46	0.0
146eeb26e4419e51baa6d2456ca8f5ca	K320A	-6	0.25
146eeb26e4419e51baa6d2456ca8f5ca	K320H	-49	0.33
146eeb26e4419e51baa6d2456ca8f5ca	K320W	25	0.01
146eeb26e4419e51baa6d2456ca8f5ca	E321A	-16	0.58
146eeb26e4419e51baa6d2456ca8f5ca	E321H	-50	0.32
146eeb26e4419e51baa6d2456ca8f5ca	E321D	-64	0.4
146eeb26e4419e51baa6d2456ca8f5ca	Y326G	-10	0.46
146eeb26e4419e51baa6d2456ca8f5ca	T335I	-47	0.05
146eeb26e4419e51baa6d2456ca8f5ca	S212N	26	0.03
146eeb26e4419e51baa6d2456ca8f5ca	C345S	66	0.0
146eeb26e4419e51baa6d2456ca8f5ca	C225S	66	0.0
146eeb26e4419e51baa6d2456ca8f5ca	A363T	16	0.0
146eeb26e4419e51baa6d2456ca8f5ca	T369I	-44	0.35
146eeb26e4419e51baa6d2456ca8f5ca	S242L	-67	0.65
146eeb26e4419e51baa6d2456ca8f5ca	G374R	60	0.0
146eeb26e4419e51baa6d2456ca8f5ca	D375A	48	0.0
146eeb26e4419e51baa6d2456ca8f5ca	D375N	50	0.0
146eeb26e4419e51baa6d2456ca8f5ca	G377E	66	0.0
dfdb5837cd8f60cc181a10a3b27e4eb2	V867D	50	0.0
dfdb5837cd8f60cc181a10a3b27e4eb2	R868K	-31	0.12
dfdb5837cd8f60cc181a10a3b27e4eb2	D870E	-2	0.28
dfdb5837cd8f60cc181a10a3b27e4eb2	F871S	-36	0.81
03318f59b84ba00351167386613a2ada	T83N	38	0.02
03318f59b84ba00351167386613a2ada	G84V	-3	0.1
8caa328be4c8a5f13097d9a5d720a3bd	P137C	-37	0.18
1f8ebc09d706d119ce32b4c565a67eb8	D82N	58	0.0
1f8ebc09d706d119ce32b4c565a67eb8	P36I	-61	0.27
1f8ebc09d706d119ce32b4c565a67eb8	N5Q	32	0.3
1f8ebc09d706d119ce32b4c565a67eb8	D10N	-49	0.6
26d430d7602c39719457a405d4b7bd91	R469C	9	0.01
5a406dd4d5c2c1cd5494e5f92d89eb33	F178A	-7	0.82
5a406dd4d5c2c1cd5494e5f92d89eb33	D85A	22	0.58
eee28c230b565de59322e7a02f56dcc3	H91Q	71	0.0
eee28c230b565de59322e7a02f56dcc3	H76Q	66	0.0
07f198df268175534d8a455add92c7fa	A2V	-67	0.07
07f198df268175534d8a455add92c7fa	D6G	6	0.04
fba51796a9e0181f974e95cb54076c73	R47Q	46	0.0
8b2bb12d8666dc193a028a994c0fb4c7	E68L	-38	0.65
8b2bb12d8666dc193a028a994c0fb4c7	H70Q	74	0.02
8b2bb12d8666dc193a028a994c0fb4c7	H70K	73	0.0
8b2bb12d8666dc193a028a994c0fb4c7	H70N	75	0.0
8b2bb12d8666dc193a028a994c0fb4c7	S29A	-39	0.7
8b2bb12d8666dc193a028a994c0fb4c7	S29K	-42	1.0
8b2bb12d8666dc193a028a994c0fb4c7	S29R	-31	0.59
8b2bb12d8666dc193a028a994c0fb4c7	S29G	-48	0.57
8b2bb12d8666dc193a028a994c0fb4c7	K32E	-53	0.78
8b2bb12d8666dc193a028a994c0fb4c7	Y74F	46	0.02
8b2bb12d8666dc193a028a994c0fb4c7	R75Q	-68	0.23
8b2bb12d8666dc193a028a994c0fb4c7	R75E	-63	0.58
8b2bb12d8666dc193a028a994c0fb4c7	K78E	-26	1.0
8b2bb12d8666dc193a028a994c0fb4c7	N111D	-41	1.0
8b2bb12d8666dc193a028a994c0fb4c7	K138E	-3	0.28
8b2bb12d8666dc193a028a994c0fb4c7	F85V	-23	0.5
8b2bb12d8666dc193a028a994c0fb4c7	N119D	-48	0.23
8b2bb12d8666dc193a028a994c0fb4c7	D88N	-27	0.5
8b2bb12d8666dc193a028a994c0fb4c7	W25F	-36	0.71
8b2bb12d8666dc193a028a994c0fb4c7	L53A	-10	0.51
8b2bb12d8666dc193a028a994c0fb4c7	L53G	-7	0.33
8b2bb12d8666dc193a028a994c0fb4c7	L53S	-16	0.44
8b2bb12d8666dc193a028a994c0fb4c7	L53R	-23	0.38
8b2bb12d8666dc193a028a994c0fb4c7	L53T	-18	0.4
8b2bb12d8666dc193a028a994c0fb4c7	L53W	-44	0.28
8b2bb12d8666dc193a028a994c0fb4c7	Y91K	-15	0.42
8b2bb12d8666dc193a028a994c0fb4c7	Y91F	-24	0.5
8b2bb12d8666dc193a028a994c0fb4c7	R28E	-31	0.72
8b2bb12d8666dc193a028a994c0fb4c7	E93N	-44	0.62
8b2bb12d8666dc193a028a994c0fb4c7	N123D	-44	0.37
8b2bb12d8666dc193a028a994c0fb4c7	Y95F	49	0.01
8b2bb12d8666dc193a028a994c0fb4c7	D64N	58	0.0
f092eef403c4dac10dad6fe920a5a4b3	S59G	-56	1.0
0f12e7c6452f1f8829a6991aa5067158	K275A	36	0.0
f0c3849271b14168c3b5df2d73252b8c	R203A	45	0.0
4c841fe92f0b66516b7eb16adce2655d	E50Q	-22	0.19
4c841fe92f0b66516b7eb16adce2655d	D77N	-4	0.49
4c841fe92f0b66516b7eb16adce2655d	E95D	35	0.0
5649a3e3f4e44be252a48d6308c7e25e	D193N	47	0.0
5649a3e3f4e44be252a48d6308c7e25e	E130Q	72	0.0
5649a3e3f4e44be252a48d6308c7e25e	D300N	55	0.0
5649a3e3f4e44be252a48d6308c7e25e	W174Y	53	0.0
5649a3e3f4e44be252a48d6308c7e25e	W243Y	50	0.0
5649a3e3f4e44be252a48d6308c7e25e	D191N	69	0.0
f8a675b76e75aab2e9147eee3b116186	G26R	50	0.01
28e999995a64c15d6f7ebdf87847f8aa	F329I	-35	0.36
28e999995a64c15d6f7ebdf87847f8aa	L333V	-19	0.38
28e999995a64c15d6f7ebdf87847f8aa	A271S	-68	0.57
28e999995a64c15d6f7ebdf87847f8aa	K276N	19	0.07
28e999995a64c15d6f7ebdf87847f8aa	I54V	-26	0.58
28e999995a64c15d6f7ebdf87847f8aa	Y59W	-22	0.31
ae0a810269a394ffdf0782b1af3646de	C851S	57	0.0
ae0a810269a394ffdf0782b1af3646de	C1167S	35	0.68
37c8283b2ff1892db537912eaa0bcc51	L237A	17	0.02
37c8283b2ff1892db537912eaa0bcc51	L237I	-68	1.0
37c8283b2ff1892db537912eaa0bcc51	L237R	42	0.02
37c8283b2ff1892db537912eaa0bcc51	L237D	39	0.0
37c8283b2ff1892db537912eaa0bcc51	L237V	-38	0.07
a21f0a2aa5e91123586ddebee902b706	W1107A	43	0.04
a21f0a2aa5e91123586ddebee902b706	W1107Y	48	0.0
ef22a87a2369d5d5777c74ad6be5162e	W132F	67	0.03
ef22a87a2369d5d5777c74ad6be5162e	W103F	30	0.26
ef22a87a2369d5d5777c74ad6be5162e	W144K	72	0.01
ef22a87a2369d5d5777c74ad6be5162e	W144F	68	0.01
ef9a941d6a8a5d1b12be46de47ffd9ea	W258A	59	0.03
ef9a941d6a8a5d1b12be46de47ffd9ea	F261A	37	0.01
ef9a941d6a8a5d1b12be46de47ffd9ea	H264A	20	0.4
ef9a941d6a8a5d1b12be46de47ffd9ea	Y268A	12	0.53
ef9a941d6a8a5d1b12be46de47ffd9ea	E61A	20	0.14
ef9a941d6a8a5d1b12be46de47ffd9ea	D90A	56	0.13
ef9a941d6a8a5d1b12be46de47ffd9ea	E49A	14	0.34
ef9a941d6a8a5d1b12be46de47ffd9ea	R305A	44	0.04
ef9a941d6a8a5d1b12be46de47ffd9ea	M200A	29	0.37
ef9a941d6a8a5d1b12be46de47ffd9ea	M204A	32	0.09
ef9a941d6a8a5d1b12be46de47ffd9ea	D122A	51	0.0
ef9a941d6a8a5d1b12be46de47ffd9ea	D122N	38	0.02
ef9a941d6a8a5d1b12be46de47ffd9ea	E100A	44	0.01
ef9a941d6a8a5d1b12be46de47ffd9ea	D298A	29	0.02
ef9a941d6a8a5d1b12be46de47ffd9ea	D126A	26	0.26
ef9a941d6a8a5d1b12be46de47ffd9ea	D126N	44	0.01
175e2699848191faa61bd38b28f41951	G93A	50	0.02
175e2699848191faa61bd38b28f41951	G93S	49	0.05
b743a87da9381b77a1dd313e990976a0	H346K	70	0.02
b743a87da9381b77a1dd313e990976a0	V347A	-71	0.61
b743a87da9381b77a1dd313e990976a0	V347I	-79	0.63
b743a87da9381b77a1dd313e990976a0	V347L	-79	0.96
b743a87da9381b77a1dd313e990976a0	S116C	72	0.0
b743a87da9381b77a1dd313e990976a0	M117A	52	0.02
b743a87da9381b77a1dd313e990976a0	M117Q	14	0.19
b743a87da9381b77a1dd313e990976a0	M117L	6	0.1
2aaa3ffa6e8589fba14f1a95f723c408	D199N	37	0.06
2aaa3ffa6e8589fba14f1a95f723c408	D54N	37	0.02
2aaa3ffa6e8589fba14f1a95f723c408	G59D	44	0.25
2aaa3ffa6e8589fba14f1a95f723c408	I60A	36	0.01
2aaa3ffa6e8589fba14f1a95f723c408	I60V	15	0.04
2aaa3ffa6e8589fba14f1a95f723c408	Y63F	3	0.18
2aaa3ffa6e8589fba14f1a95f723c408	D64N	69	0.01
1790ef394d7e2ed1a6e15099512ea436	H145A	68	0.0
1790ef394d7e2ed1a6e15099512ea436	H207A	69	0.0
8772cb040f2b5d7253f583d2f328de82	D146A	24	0.12
8772cb040f2b5d7253f583d2f328de82	D275A	76	0.0
8772cb040f2b5d7253f583d2f328de82	R196A	66	0.0
8772cb040f2b5d7253f583d2f328de82	W147F	0	0.41
116585704f70f9f932d9253b879decea	V273A	-59	0.28
116585704f70f9f932d9253b879decea	V273S	-64	0.27
116585704f70f9f932d9253b879decea	T292G	38	0.03
116585704f70f9f932d9253b879decea	K212Q	-23	0.02
116585704f70f9f932d9253b879decea	K212S	-4	0.03
116585704f70f9f932d9253b879decea	K212E	21	0.05
116585704f70f9f932d9253b879decea	S360D	66	0.02
116585704f70f9f932d9253b879decea	S360G	50	0.02
116585704f70f9f932d9253b879decea	R361Q	59	0.01
116585704f70f9f932d9253b879decea	K427E	-70	0.44
116585704f70f9f932d9253b879decea	Y372A	66	0.0
116585704f70f9f932d9253b879decea	Y372F	57	0.02
116585704f70f9f932d9253b879decea	R237A	34	0.04
116585704f70f9f932d9253b879decea	K431E	-45	0.11
116585704f70f9f932d9253b879decea	K209E	33	0.01
116585704f70f9f932d9253b879decea	R370A	57	0.0
116585704f70f9f932d9253b879decea	K275E	26	0.05
116585704f70f9f932d9253b879decea	E276Q	-45	0.13
116585704f70f9f932d9253b879decea	E276K	8	0.22
116585704f70f9f932d9253b879decea	E276D	-15	0.12
116585704f70f9f932d9253b879decea	L213S	-23	0.15
116585704f70f9f932d9253b879decea	L213D	-1	0.07
116585704f70f9f932d9253b879decea	L213V	-72	0.34
116585704f70f9f932d9253b879decea	R214E	86	0.0
116585704f70f9f932d9253b879decea	L215A	42	0.04
116585704f70f9f932d9253b879decea	L215S	40	0.01
116585704f70f9f932d9253b879decea	L215D	58	0.01
116585704f70f9f932d9253b879decea	L215F	12	0.04
116585704f70f9f932d9253b879decea	R153E	42	0.04
116585704f70f9f932d9253b879decea	R401E	19	0.07
116585704f70f9f932d9253b879decea	E438A	42	0.0
455db1b227e1a5214e6aa241780e9c8c	N65T	-56	1.0
455db1b227e1a5214e6aa241780e9c8c	G35E	48	0.05
455db1b227e1a5214e6aa241780e9c8c	E116K	-5	0.35
455db1b227e1a5214e6aa241780e9c8c	K92T	-28	0.48
455db1b227e1a5214e6aa241780e9c8c	Y94H	45	0.03
455db1b227e1a5214e6aa241780e9c8c	R64K	-26	0.92
ece7c3c56a2f713b15dae75e3d4c0632	S162F	17	0.0
ece7c3c56a2f713b15dae75e3d4c0632	N195I	25	0.0
ece7c3c56a2f713b15dae75e3d4c0632	D197E	-54	1.0
ece7c3c56a2f713b15dae75e3d4c0632	D197V	15	0.0
ece7c3c56a2f713b15dae75e3d4c0632	S101T	16	0.22
ece7c3c56a2f713b15dae75e3d4c0632	S101L	-11	0.57
ece7c3c56a2f713b15dae75e3d4c0632	S130I	26	0.0
ece7c3c56a2f713b15dae75e3d4c0632	Y170S	33	0.0
ece7c3c56a2f713b15dae75e3d4c0632	S75F	9	0.02
ece7c3c56a2f713b15dae75e3d4c0632	S109F	28	0.0
ece7c3c56a2f713b15dae75e3d4c0632	S208L	15	0.0
ece7c3c56a2f713b15dae75e3d4c0632	S81F	32	0.0
ece7c3c56a2f713b15dae75e3d4c0632	T212I	10	0.01
ece7c3c56a2f713b15dae75e3d4c0632	S181I	18	0.0
ece7c3c56a2f713b15dae75e3d4c0632	S119L	14	0.13
ece7c3c56a2f713b15dae75e3d4c0632	S58L	13	0.0
ece7c3c56a2f713b15dae75e3d4c0632	K156I	36	0.0
ece7c3c56a2f713b15dae75e3d4c0632	S286F	25	0.0
ece7c3c56a2f713b15dae75e3d4c0632	N95I	5	0.01
988c3186a55169e26b98aff7066d70ec	Y50F	-26	0.39
214ebbe1b79f7943a88737590f49680d	S155R	-2	0.42
214ebbe1b79f7943a88737590f49680d	E301Q	-51	0.52
21611747c74618a133198c5770ad480f	D265A	-6	0.55
21611747c74618a133198c5770ad480f	T266A	-43	0.59
21611747c74618a133198c5770ad480f	M268A	24	0.55
21611747c74618a133198c5770ad480f	R269A	-5	0.95
21611747c74618a133198c5770ad480f	T270A	-45	0.48
21611747c74618a133198c5770ad480f	I273A	6	0.64
21611747c74618a133198c5770ad480f	T18A	13	0.66
21611747c74618a133198c5770ad480f	E275A	4	0.6
21611747c74618a133198c5770ad480f	T276A	22	0.5
21611747c74618a133198c5770ad480f	C277A	42	0.03
21611747c74618a133198c5770ad480f	P22A	-33	0.86
21611747c74618a133198c5770ad480f	R280A	-1	0.77
21611747c74618a133198c5770ad480f	Y27A	-49	0.71
21611747c74618a133198c5770ad480f	C30A	16	0.75
21611747c74618a133198c5770ad480f	Y178A	2	0.53
21611747c74618a133198c5770ad480f	C187A	70	0.01
21611747c74618a133198c5770ad480f	Y188A	1	0.59
21611747c74618a133198c5770ad480f	L191A	-16	0.39
21611747c74618a133198c5770ad480f	G192A	-31	0.6
21611747c74618a133198c5770ad480f	R199A	9	0.61
21611747c74618a133198c5770ad480f	M200A	-13	0.69
21611747c74618a133198c5770ad480f	R203A	3	0.78
21611747c74618a133198c5770ad480f	G102A	-24	0.81
21611747c74618a133198c5770ad480f	W103A	71	0.0
21611747c74618a133198c5770ad480f	F105A	50	0.01
21611747c74618a133198c5770ad480f	G106A	41	0.0
21611747c74618a133198c5770ad480f	T107A	-39	0.58
21611747c74618a133198c5770ad480f	C110A	64	0.0
21611747c74618a133198c5770ad480f	P21A	-16	0.66
10fd1fda8e8dcfdce0e21dec662b62b4	Y386W	-25	0.19
10fd1fda8e8dcfdce0e21dec662b62b4	Y392W	55	0.0
10fd1fda8e8dcfdce0e21dec662b62b4	Y456W	36	0.09
10fd1fda8e8dcfdce0e21dec662b62b4	Y446W	14	0.18
10fd1fda8e8dcfdce0e21dec662b62b4	Y345W	0	0.15
10fd1fda8e8dcfdce0e21dec662b62b4	L379P	25	0.0
10fd1fda8e8dcfdce0e21dec662b62b4	F349A	10	0.14
10fd1fda8e8dcfdce0e21dec662b62b4	F349E	48	0.02
10fd1fda8e8dcfdce0e21dec662b62b4	W350Q	62	0.0
10fd1fda8e8dcfdce0e21dec662b62b4	W350A	59	0.02
10fd1fda8e8dcfdce0e21dec662b62b4	W350K	72	0.0
10fd1fda8e8dcfdce0e21dec662b62b4	W350E	72	0.0
e9ac3155257905a7c1c247da00cd295d	K577M	73	0.0
e9ac3155257905a7c1c247da00cd295d	D82A	78	0.0
e9ac3155257905a7c1c247da00cd295d	E84A	63	0.0
83d458c1eb11cb0d156ba66b398fdfab	S146A	74	0.0
83d458c1eb11cb0d156ba66b398fdfab	S146H	81	0.0
83d458c1eb11cb0d156ba66b398fdfab	K163I	70	0.0
83d458c1eb11cb0d156ba66b398fdfab	K163R	59	0.02
83d458c1eb11cb0d156ba66b398fdfab	Y159H	80	0.01
83d458c1eb11cb0d156ba66b398fdfab	Y159F	73	0.0
de0558b2054af85ad5a4f017b8698f16	G241A	26	0.05
de0558b2054af85ad5a4f017b8698f16	F243A	10	0.25
de0558b2054af85ad5a4f017b8698f16	S244A	33	0.04
de0558b2054af85ad5a4f017b8698f16	Y240A	14	0.11
36b1ba313efbe6a5ad09982a0ffea2af	H361D	73	0.24
36b1ba313efbe6a5ad09982a0ffea2af	H267D	68	0.03
36b1ba313efbe6a5ad09982a0ffea2af	L228T	4	0.16
36b1ba313efbe6a5ad09982a0ffea2af	H132D	64	0.02
36b1ba313efbe6a5ad09982a0ffea2af	H174D	78	0.0
16fa48cc3a8d44f902b3dbebeabe7ce5	D233I	26	0.01
bef896743d3ab81b02e2230c0ab38ca2	R458C	51	0.05
bef896743d3ab81b02e2230c0ab38ca2	L163F	-35	0.33
bef896743d3ab81b02e2230c0ab38ca2	Y454C	43	0.02
7e9c9b87fe92b588243dec66412d88ea	K36I	60	0.01
7e9c9b87fe92b588243dec66412d88ea	K36Q	53	0.02
7e9c9b87fe92b588243dec66412d88ea	E70Q	71	0.0
7e9c9b87fe92b588243dec66412d88ea	E70D	70	0.0
7e9c9b87fe92b588243dec66412d88ea	C218A	-36	0.42
7e9c9b87fe92b588243dec66412d88ea	H217Q	-19	0.34
7e9c9b87fe92b588243dec66412d88ea	D90N	60	0.01
7e9c9b87fe92b588243dec66412d88ea	D93N	61	0.0
7e9c9b87fe92b588243dec66412d88ea	T95A	45	0.0
7e9c9b87fe92b588243dec66412d88ea	T95S	39	0.0
e661f787b82e5590fb33dc0b3ac4b49f	H321L	46	0.02
e661f787b82e5590fb33dc0b3ac4b49f	H472L	-23	0.8
e661f787b82e5590fb33dc0b3ac4b49f	H527L	-33	0.92
e661f787b82e5590fb33dc0b3ac4b49f	H533L	-1	0.16
e661f787b82e5590fb33dc0b3ac4b49f	H312L	20	0.19
e661f787b82e5590fb33dc0b3ac4b49f	C319A	33	0.09
e661f787b82e5590fb33dc0b3ac4b49f	H320L	71	0.0
19314360a3ae651ff027f0efa768ef9a	Y51A	3	0.65
19314360a3ae651ff027f0efa768ef9a	G120V	18	0.43
96f1d86903c1df4a5264e00705cfaff0	D210A	50	0.0
96f1d86903c1df4a5264e00705cfaff0	Y197A	42	0.0
96f1d86903c1df4a5264e00705cfaff0	W190A	44	0.0
96f1d86903c1df4a5264e00705cfaff0	N191A	50	0.0
342ae53faffd83fb72c6478fcb76efcb	W43L	59	0.0
342ae53faffd83fb72c6478fcb76efcb	P13G	25	0.03
aafe7e70627c251101737b1c0c6ff178	S33C	0	0.04
aafe7e70627c251101737b1c0c6ff178	S33T	1	0.05
aafe7e70627c251101737b1c0c6ff178	S257C	35	0.0
aafe7e70627c251101737b1c0c6ff178	S257T	-19	0.11
aafe7e70627c251101737b1c0c6ff178	H198N	6	0.22
aafe7e70627c251101737b1c0c6ff178	K40A	26	0.0
aafe7e70627c251101737b1c0c6ff178	S77A	63	0.0
aafe7e70627c251101737b1c0c6ff178	S77C	61	0.0
aafe7e70627c251101737b1c0c6ff178	S77T	63	0.0
aafe7e70627c251101737b1c0c6ff178	D215A	60	0.18
8120e98e51d274be428ad90308e23b11	F754A	25	0.0
eda5da258af7290df8723913462b4bda	N576D	-52	0.72
eda5da258af7290df8723913462b4bda	Y477H	-20	0.55
eda5da258af7290df8723913462b4bda	Y477N	-6	0.32
eda5da258af7290df8723913462b4bda	V535A	-14	0.96
eda5da258af7290df8723913462b4bda	C424S	13	0.88
e4a4184caae7ea8956a681eddad3880a	N324S	-39	1.0
e4a4184caae7ea8956a681eddad3880a	N215S	-62	0.67
a6b2614dd38e2ed78a76487d5b91d6c4	C273S	0	0.01
a6b2614dd38e2ed78a76487d5b91d6c4	C388S	-15	0.02
a6b2614dd38e2ed78a76487d5b91d6c4	C125S	-26	0.66
a6b2614dd38e2ed78a76487d5b91d6c4	C327S	7	0.0
a6b2614dd38e2ed78a76487d5b91d6c4	C304S	-23	1.0
908eac51c32981ca3280b1381b3c6105	K720R	23	0.01
f98cb3266a14ef143ad9c629cb4f86c4	Y188F	38	0.0
f98cb3266a14ef143ad9c629cb4f86c4	Y197F	24	0.0
f98cb3266a14ef143ad9c629cb4f86c4	N486H	62	0.0
f98cb3266a14ef143ad9c629cb4f86c4	N486D	16	0.98
f98cb3266a14ef143ad9c629cb4f86c4	K456T	19	0.26
f98cb3266a14ef143ad9c629cb4f86c4	Y422F	-14	0.7
f98cb3266a14ef143ad9c629cb4f86c4	Y550F	5	0.0
f98cb3266a14ef143ad9c629cb4f86c4	Y209F	27	0.0
f98cb3266a14ef143ad9c629cb4f86c4	Y210F	52	0.0
f98cb3266a14ef143ad9c629cb4f86c4	K469T	48	0.0
f98cb3266a14ef143ad9c629cb4f86c4	Y310F	-17	0.85
f98cb3266a14ef143ad9c629cb4f86c4	K405S	47	0.25
f98cb3266a14ef143ad9c629cb4f86c4	E444Q	9	0.22
f98cb3266a14ef143ad9c629cb4f86c4	E444K	32	0.27
f98cb3266a14ef143ad9c629cb4f86c4	Y6F	50	0.0
770786b826ddcf7ae8aabda4b1b62297	Y865S	39	0.0
770786b826ddcf7ae8aabda4b1b62297	Y865F	27	0.01
770786b826ddcf7ae8aabda4b1b62297	S867A	34	0.0
770786b826ddcf7ae8aabda4b1b62297	Y1000F	53	0.0
770786b826ddcf7ae8aabda4b1b62297	G841A	7	0.01
770786b826ddcf7ae8aabda4b1b62297	D1002N	45	0.0
770786b826ddcf7ae8aabda4b1b62297	T1003S	49	0.01
770786b826ddcf7ae8aabda4b1b62297	D1004N	43	0.01
770786b826ddcf7ae8aabda4b1b62297	S1005T	22	0.01
770786b826ddcf7ae8aabda4b1b62297	D860A	60	0.0
770786b826ddcf7ae8aabda4b1b62297	D860S	60	0.0
770786b826ddcf7ae8aabda4b1b62297	D860N	63	0.0
a261517d94e91274f746f7d6f633206e	R420M	55	0.0
a261517d94e91274f746f7d6f633206e	D413L	70	0.0
a261517d94e91274f746f7d6f633206e	D413N	72	0.0
a261517d94e91274f746f7d6f633206e	H110A	28	0.32
a261517d94e91274f746f7d6f633206e	H49A	49	0.07
a261517d94e91274f746f7d6f633206e	H132A	50	0.13
a261517d94e91274f746f7d6f633206e	H155A	24	0.11
a261517d94e91274f746f7d6f633206e	H157A	49	0.04
05ef7b9f42634911ea34557a2c433668	C11Y	70	0.0
05ef7b9f42634911ea34557a2c433668	G37E	51	0.0
85972c4116f382f588ec4c732a7031b9	K132R	-12	0.04
85972c4116f382f588ec4c732a7031b9	R265K	30	0.05
85972c4116f382f588ec4c732a7031b9	Y140A	32	0.01
85972c4116f382f588ec4c732a7031b9	Y140W	-13	0.05
85972c4116f382f588ec4c732a7031b9	A270C	-49	0.21
85972c4116f382f588ec4c732a7031b9	S143Y	22	0.01
85972c4116f382f588ec4c732a7031b9	S143E	-15	0.33
85972c4116f382f588ec4c732a7031b9	S143W	28	0.0
85972c4116f382f588ec4c732a7031b9	S143G	-40	0.32
85972c4116f382f588ec4c732a7031b9	W144Y	68	0.0
85972c4116f382f588ec4c732a7031b9	W144H	73	0.0
85972c4116f382f588ec4c732a7031b9	W144L	69	0.0
85972c4116f382f588ec4c732a7031b9	W144F	68	0.0
85972c4116f382f588ec4c732a7031b9	G145Y	20	0.02
85972c4116f382f588ec4c732a7031b9	G145A	-4	0.03
85972c4116f382f588ec4c732a7031b9	R146Y	25	0.0
85972c4116f382f588ec4c732a7031b9	P147G	17	0.01
85972c4116f382f588ec4c732a7031b9	Q148H	16	0.0
85972c4116f382f588ec4c732a7031b9	R149K	29	0.04
85972c4116f382f588ec4c732a7031b9	D150E	25	0.01
85972c4116f382f588ec4c732a7031b9	L434F	19	0.02
85972c4116f382f588ec4c732a7031b9	A326V	22	0.0
85972c4116f382f588ec4c732a7031b9	A417P	-72	1.0
85972c4116f382f588ec4c732a7031b9	E424Q	10	0.13
85972c4116f382f588ec4c732a7031b9	N44C	-55	0.25
85972c4116f382f588ec4c732a7031b9	S435A	36	0.05
85972c4116f382f588ec4c732a7031b9	S435H	52	0.0
85972c4116f382f588ec4c732a7031b9	S435C	38	0.0
85972c4116f382f588ec4c732a7031b9	S435D	57	0.01
85972c4116f382f588ec4c732a7031b9	S435G	-34	0.46
85972c4116f382f588ec4c732a7031b9	E432P	-18	0.23
85972c4116f382f588ec4c732a7031b9	R329K	57	0.0
85972c4116f382f588ec4c732a7031b9	A51P	-61	0.09
85972c4116f382f588ec4c732a7031b9	A51C	-34	0.03
85972c4116f382f588ec4c732a7031b9	S54P	-76	0.52
85972c4116f382f588ec4c732a7031b9	Y330F	45	0.0
85972c4116f382f588ec4c732a7031b9	A63V	40	0.0
85972c4116f382f588ec4c732a7031b9	W194F	22	0.01
85972c4116f382f588ec4c732a7031b9	N195S	-36	0.26
85972c4116f382f588ec4c732a7031b9	Q196N	-61	0.46
85972c4116f382f588ec4c732a7031b9	T197G	-8	0.13
85972c4116f382f588ec4c732a7031b9	G198C	-2	0.02
85972c4116f382f588ec4c732a7031b9	Y199F	-68	1.0
85972c4116f382f588ec4c732a7031b9	D200E	43	0.0
85972c4116f382f588ec4c732a7031b9	D200N	56	0.0
85972c4116f382f588ec4c732a7031b9	L201H	12	0.01
85972c4116f382f588ec4c732a7031b9	L201D	37	0.0
85972c4116f382f588ec4c732a7031b9	W202R	51	0.0
85972c4116f382f588ec4c732a7031b9	W202D	54	0.0
85972c4116f382f588ec4c732a7031b9	E203Q	2	0.07
85972c4116f382f588ec4c732a7031b9	E203D	52	0.0
85972c4116f382f588ec4c732a7031b9	E204Q	-20	0.01
85972c4116f382f588ec4c732a7031b9	E204D	-9	0.02
85972c4116f382f588ec4c732a7031b9	D333E	34	0.0
85972c4116f382f588ec4c732a7031b9	D333N	46	0.0
85972c4116f382f588ec4c732a7031b9	R78K	49	0.01
85972c4116f382f588ec4c732a7031b9	R78L	59	0.01
85972c4116f382f588ec4c732a7031b9	D79G	61	0.0
85972c4116f382f588ec4c732a7031b9	Y336W	3	0.06
85972c4116f382f588ec4c732a7031b9	A466T	-46	0.23
85972c4116f382f588ec4c732a7031b9	W76F	54	0.0
85972c4116f382f588ec4c732a7031b9	W341F	52	0.0
85972c4116f382f588ec4c732a7031b9	C344A	-15	1.0
85972c4116f382f588ec4c732a7031b9	Y72W	61	0.0
85972c4116f382f588ec4c732a7031b9	N206A	-26	0.48
85972c4116f382f588ec4c732a7031b9	N206D	-27	0.49
85972c4116f382f588ec4c732a7031b9	S460P	-58	0.49
85972c4116f382f588ec4c732a7031b9	S484P	-24	0.25
85972c4116f382f588ec4c732a7031b9	W614K	68	0.0
85972c4116f382f588ec4c732a7031b9	D369P	-38	0.28
85972c4116f382f588ec4c732a7031b9	V205D	-31	0.09
85972c4116f382f588ec4c732a7031b9	G161A	-87	0.95
7a45d69958c7cbeffee0688b27fe8949	N353Q	25	0.01
7a45d69958c7cbeffee0688b27fe8949	N353A	40	0.0
7a45d69958c7cbeffee0688b27fe8949	H450F	44	0.0
7a45d69958c7cbeffee0688b27fe8949	H389F	72	0.0
7a45d69958c7cbeffee0688b27fe8949	E352Q	51	0.0
7a45d69958c7cbeffee0688b27fe8949	E352R	68	0.0
7a45d69958c7cbeffee0688b27fe8949	E352D	53	0.0
7a45d69958c7cbeffee0688b27fe8949	E352G	56	0.0
feddc59753f809aaec08b7135fe3f889	K133L	-30	0.15
feddc59753f809aaec08b7135fe3f889	K138L	11	0.04
feddc59753f809aaec08b7135fe3f889	K145L	2	0.03
feddc59753f809aaec08b7135fe3f889	K151L	12	0.01
feddc59753f809aaec08b7135fe3f889	K156L	19	0.02
feddc59753f809aaec08b7135fe3f889	N159D	57	0.0
feddc59753f809aaec08b7135fe3f889	L172K	59	0.0
feddc59753f809aaec08b7135fe3f889	L175K	42	0.0
feddc59753f809aaec08b7135fe3f889	L189K	22	0.03
feddc59753f809aaec08b7135fe3f889	L193K	44	0.01
feddc59753f809aaec08b7135fe3f889	L67K	37	0.02
feddc59753f809aaec08b7135fe3f889	L76K	55	0.0
feddc59753f809aaec08b7135fe3f889	K201L	27	0.0
feddc59753f809aaec08b7135fe3f889	L204K	31	0.0
feddc59753f809aaec08b7135fe3f889	L205A	16	0.01
feddc59753f809aaec08b7135fe3f889	L205K	-2	0.14
feddc59753f809aaec08b7135fe3f889	L205D	35	0.01
feddc59753f809aaec08b7135fe3f889	L205F	17	0.0
feddc59753f809aaec08b7135fe3f889	L80K	53	0.04
feddc59753f809aaec08b7135fe3f889	L82K	57	0.0
feddc59753f809aaec08b7135fe3f889	K211L	28	0.0
feddc59753f809aaec08b7135fe3f889	L214K	28	0.0
feddc59753f809aaec08b7135fe3f889	K218L	30	0.01
feddc59753f809aaec08b7135fe3f889	G210P	56	0.0
feddc59753f809aaec08b7135fe3f889	G210V	62	0.0
feddc59753f809aaec08b7135fe3f889	L234K	43	0.0
feddc59753f809aaec08b7135fe3f889	P109A	36	0.0
feddc59753f809aaec08b7135fe3f889	K110L	13	0.05
feddc59753f809aaec08b7135fe3f889	L114A	27	0.04
feddc59753f809aaec08b7135fe3f889	L114K	41	0.04
feddc59753f809aaec08b7135fe3f889	L114F	27	0.01
feddc59753f809aaec08b7135fe3f889	G119P	59	0.0
feddc59753f809aaec08b7135fe3f889	G119V	65	0.0
feddc59753f809aaec08b7135fe3f889	K120L	32	0.0
feddc59753f809aaec08b7135fe3f889	K127L	20	0.04
00bf0c3c04e3b7a2389045f9eb6bd0a6	D136C	32	0.0
00bf0c3c04e3b7a2389045f9eb6bd0a6	G137C	48	0.0
00bf0c3c04e3b7a2389045f9eb6bd0a6	G149C	-15	0.05
00bf0c3c04e3b7a2389045f9eb6bd0a6	L150C	-25	0.05
00bf0c3c04e3b7a2389045f9eb6bd0a6	D151C	-18	0.05
00bf0c3c04e3b7a2389045f9eb6bd0a6	A152C	-9	0.04
00bf0c3c04e3b7a2389045f9eb6bd0a6	G153C	1	0.03
00bf0c3c04e3b7a2389045f9eb6bd0a6	H154C	16	0.02
00bf0c3c04e3b7a2389045f9eb6bd0a6	S155C	-17	0.05
00bf0c3c04e3b7a2389045f9eb6bd0a6	D125C	33	0.0
dec3701423ca356750b61b27a2dfb26d	E653Q	59	0.0
dec3701423ca356750b61b27a2dfb26d	W358F	40	0.06
d27795e65806e8a18430e30c96459ab3	L193F	-31	0.08
d27795e65806e8a18430e30c96459ab3	L193I	-60	0.46
d27795e65806e8a18430e30c96459ab3	L193Q	15	0.0
d27795e65806e8a18430e30c96459ab3	L193P	11	0.0
d27795e65806e8a18430e30c96459ab3	L193S	13	0.0
d27795e65806e8a18430e30c96459ab3	L193R	26	0.0
d27795e65806e8a18430e30c96459ab3	K194I	27	0.01
d27795e65806e8a18430e30c96459ab3	K194L	5	0.07
d27795e65806e8a18430e30c96459ab3	K194N	18	0.02
d27795e65806e8a18430e30c96459ab3	K194P	22	0.02
d27795e65806e8a18430e30c96459ab3	K194S	20	0.02
d27795e65806e8a18430e30c96459ab3	K194V	27	0.01
d27795e65806e8a18430e30c96459ab3	K131A	-44	0.55
d27795e65806e8a18430e30c96459ab3	K131F	3	0.02
d27795e65806e8a18430e30c96459ab3	T39S	9	0.23
d27795e65806e8a18430e30c96459ab3	V182A	23	0.0
d27795e65806e8a18430e30c96459ab3	V182S	21	0.0
d27795e65806e8a18430e30c96459ab3	V182G	29	0.0
d27795e65806e8a18430e30c96459ab3	K9P	-10	0.32
d27795e65806e8a18430e30c96459ab3	K9L	11	0.18
d27795e65806e8a18430e30c96459ab3	K9T	-13	0.44
d27795e65806e8a18430e30c96459ab3	K9F	22	0.1
d27795e65806e8a18430e30c96459ab3	L190A	27	0.0
d27795e65806e8a18430e30c96459ab3	L190S	25	0.0
d27795e65806e8a18430e30c96459ab3	H36T	46	0.02
d27795e65806e8a18430e30c96459ab3	K21P	74	0.0
d27795e65806e8a18430e30c96459ab3	K31I	7	0.01
d27795e65806e8a18430e30c96459ab3	K31S	-27	0.09
d27795e65806e8a18430e30c96459ab3	K31F	9	0.0
d27795e65806e8a18430e30c96459ab3	K55G	-22	0.14
d27795e65806e8a18430e30c96459ab3	V186S	11	0.0
d27795e65806e8a18430e30c96459ab3	V186G	22	0.0
d27795e65806e8a18430e30c96459ab3	C187V	-53	0.38
d27795e65806e8a18430e30c96459ab3	K27I	-15	0.06
d27795e65806e8a18430e30c96459ab3	K27R	-72	0.73
d27795e65806e8a18430e30c96459ab3	K27L	-43	0.3
d27795e65806e8a18430e30c96459ab3	K63F	-6	0.01
3d7cc1cef2c332554a15b56ef9b9193d	Y130A	49	0.0
3d7cc1cef2c332554a15b56ef9b9193d	N123A	54	0.0
3d7cc1cef2c332554a15b56ef9b9193d	G149A	-15	0.21
3d7cc1cef2c332554a15b56ef9b9193d	Y144A	53	0.0
ea4657c37bc5bd69a69c776e221b194e	Y361F	50	0.06
05dd0ca1a3b4abfec2a2ad7a52e87abf	Y227A	27	0.0
05dd0ca1a3b4abfec2a2ad7a52e87abf	G111A	42	0.0
05dd0ca1a3b4abfec2a2ad7a52e87abf	R115A	47	0.0
05dd0ca1a3b4abfec2a2ad7a52e87abf	P220A	46	0.01
05dd0ca1a3b4abfec2a2ad7a52e87abf	G222A	50	0.0
05dd0ca1a3b4abfec2a2ad7a52e87abf	G224A	25	0.02
951984a24105ceca351709a149fd5e19	S34C	3	0.0
951984a24105ceca351709a149fd5e19	G75D	-55	0.25
951984a24105ceca351709a149fd5e19	E83K	31	0.0
0c5ae746bdc8387a325b55fe97b7835c	P183G	69	0.0
a4b75e9e743e7a2fb65f21b9f1003246	F66A	-67	0.9
a4b75e9e743e7a2fb65f21b9f1003246	Q135A	-3	0.49
a4b75e9e743e7a2fb65f21b9f1003246	F137A	23	0.09
a4b75e9e743e7a2fb65f21b9f1003246	Y139A	51	0.0
a4b75e9e743e7a2fb65f21b9f1003246	Y144A	33	0.0
a4b75e9e743e7a2fb65f21b9f1003246	I145A	23	0.0
a4b75e9e743e7a2fb65f21b9f1003246	L26A	39	0.0
a4b75e9e743e7a2fb65f21b9f1003246	R118Q	-16	0.31
a4b75e9e743e7a2fb65f21b9f1003246	R118A	13	0.52
a4b75e9e743e7a2fb65f21b9f1003246	R118G	19	0.35
a4b75e9e743e7a2fb65f21b9f1003246	R118W	-21	0.25
a4b75e9e743e7a2fb65f21b9f1003246	R118V	17	0.54
a4b75e9e743e7a2fb65f21b9f1003246	F120A	31	0.04
a4b75e9e743e7a2fb65f21b9f1003246	W154A	62	0.0
a4b75e9e743e7a2fb65f21b9f1003246	Y28A	41	0.01
a4b75e9e743e7a2fb65f21b9f1003246	V30A	-28	0.21
afabb4f54e2a65d783642d85fd4b0007	E117A	42	0.0
dfdde8ad43d110782cabc42fe753c751	Y19F	-6	0.66
850c58e0eae1b70ba854aa6acb505229	K139T	28	0.04
850c58e0eae1b70ba854aa6acb505229	K63T	-30	0.15
ba9d2c61b6f00ad1fc92b3f1026d473d	P59G	4	0.47
2089642d439180e5146ee71eaf3f5a62	D52A	59	0.0
2089642d439180e5146ee71eaf3f5a62	N387A	-62	0.43
2089642d439180e5146ee71eaf3f5a62	N452A	49	0.0
3311469e1924fd09e278471e82db4fe5	M65I	13	0.01
3311469e1924fd09e278471e82db4fe5	G234S	-19	0.05
3311469e1924fd09e278471e82db4fe5	G237C	52	0.0
3311469e1924fd09e278471e82db4fe5	N270G	-8	0.19
3311469e1924fd09e278471e82db4fe5	R239S	-3	0.25
f46a51ebacc166d440520c263ee52e28	R246A	43	0.02
321f148779b0f399e950c422a8f7b0d7	E190A	50	0.0
321f148779b0f399e950c422a8f7b0d7	E190D	51	0.0
321f148779b0f399e950c422a8f7b0d7	E190H	65	0.0
321f148779b0f399e950c422a8f7b0d7	E190K	62	0.0
321f148779b0f399e950c422a8f7b0d7	E190Q	52	0.0
321f148779b0f399e950c422a8f7b0d7	E190R	64	0.0
321f148779b0f399e950c422a8f7b0d7	K183A	56	0.0
321f148779b0f399e950c422a8f7b0d7	K183C	64	0.0
321f148779b0f399e950c422a8f7b0d7	K183E	62	0.0
321f148779b0f399e950c422a8f7b0d7	K183H	58	0.0
321f148779b0f399e950c422a8f7b0d7	K183M	62	0.0
321f148779b0f399e950c422a8f7b0d7	K183Q	61	0.0
321f148779b0f399e950c422a8f7b0d7	K183R	47	0.0
bba57ac412d6ca5ca97fe2fe5fbfca66	K257A	39	0.01
bba57ac412d6ca5ca97fe2fe5fbfca66	S258A	18	0.01
bba57ac412d6ca5ca97fe2fe5fbfca66	K259A	31	0.01
bba57ac412d6ca5ca97fe2fe5fbfca66	N260A	12	0.04
bba57ac412d6ca5ca97fe2fe5fbfca66	S239A	-22	1.0
bba57ac412d6ca5ca97fe2fe5fbfca66	D52A	16	0.64
bba57ac412d6ca5ca97fe2fe5fbfca66	P59A	-11	0.84
bba57ac412d6ca5ca97fe2fe5fbfca66	V252A	-1	0.23
bba57ac412d6ca5ca97fe2fe5fbfca66	L253A	-42	1.0
bba57ac412d6ca5ca97fe2fe5fbfca66	R254A	35	0.17
bba57ac412d6ca5ca97fe2fe5fbfca66	R255A	55	0.0
bba57ac412d6ca5ca97fe2fe5fbfca66	A256M	26	0.0
2fc273d0e04ee028b047a1b69b7837dc	H61A	68	0.0
2fc273d0e04ee028b047a1b69b7837dc	H61C	76	0.0
2fc273d0e04ee028b047a1b69b7837dc	P92A	48	0.0
2fc273d0e04ee028b047a1b69b7837dc	C93A	51	0.0
2fc273d0e04ee028b047a1b69b7837dc	E63A	56	0.0
2fc273d0e04ee028b047a1b69b7837dc	C96A	51	0.0
75c9e84c2ba6a3730741e86699715e38	H97K	48	0.0
75c9e84c2ba6a3730741e86699715e38	H97E	54	0.0
75c9e84c2ba6a3730741e86699715e38	H97N	50	0.0
75c9e84c2ba6a3730741e86699715e38	D100K	46	0.05
75c9e84c2ba6a3730741e86699715e38	D100S	39	0.0
75c9e84c2ba6a3730741e86699715e38	E105Q	41	0.0
75c9e84c2ba6a3730741e86699715e38	K106A	16	0.0
75c9e84c2ba6a3730741e86699715e38	K106C	27	0.0
75c9e84c2ba6a3730741e86699715e38	K106R	9	0.03
75c9e84c2ba6a3730741e86699715e38	E109K	-17	0.19
75c9e84c2ba6a3730741e86699715e38	E109N	7	0.04
75c9e84c2ba6a3730741e86699715e38	R111C	59	0.0
86b21c7bd35a5427cf6fe14508a30107	E40A	4	0.12
86b21c7bd35a5427cf6fe14508a30107	L41A	11	0.17
86b21c7bd35a5427cf6fe14508a30107	R42A	36	0.02
86b21c7bd35a5427cf6fe14508a30107	E73A	21	0.12
86b21c7bd35a5427cf6fe14508a30107	K83A	-17	0.16
86b21c7bd35a5427cf6fe14508a30107	H53A	9	0.75
effc4d62ffda4d2a1185bb624ff42c39	F129S	-12	0.08
0d39553bd7474fb8e6015dcb798966f1	F387G	-10	0.46
0d39553bd7474fb8e6015dcb798966f1	F388R	-18	0.38
e9491c5af3c6b49be8a3306fa2603fd6	D219A	-9	0.15
e9491c5af3c6b49be8a3306fa2603fd6	H244A	66	0.0
e9491c5af3c6b49be8a3306fa2603fd6	S95A	13	0.63
e9491c5af3c6b49be8a3306fa2603fd6	S95C	48	0.01
8bdc3a5484dfc024b52e8039ca1e10f3	Y881F	7	0.23
8bdc3a5484dfc024b52e8039ca1e10f3	Y402F	-42	0.16
8bdc3a5484dfc024b52e8039ca1e10f3	K457A	52	0.02
cfc70d12a337ac0718b17be133ff5849	V109L	-51	0.65
cfc70d12a337ac0718b17be133ff5849	D79N	68	0.01
cfc70d12a337ac0718b17be133ff5849	V82I	-32	0.26
cfc70d12a337ac0718b17be133ff5849	V82L	-25	0.19
cfc70d12a337ac0718b17be133ff5849	L118F	-17	0.05
cfc70d12a337ac0718b17be133ff5849	H217Y	64	0.04
cfc70d12a337ac0718b17be133ff5849	S123I	27	0.06
cfc70d12a337ac0718b17be133ff5849	H127Y	34	0.69
8583aa6b4a85cc21ba710795d76c3dc6	K979Q	-6	0.01
8583aa6b4a85cc21ba710795d76c3dc6	K972Q	7	0.02
8583aa6b4a85cc21ba710795d76c3dc6	K832R	49	0.0
171ba13c02150231ae8ee8718bd50459	E34K	10	0.1
171ba13c02150231ae8ee8718bd50459	E34V	40	0.0
7646d24bb70b8167fd5f9f93d8bef74a	R282A	61	0.01
7646d24bb70b8167fd5f9f93d8bef74a	S109H	53	0.09
8c57a2f5ce795627fe9a4a04f7e79c05	S129A	-51	0.62
8c57a2f5ce795627fe9a4a04f7e79c05	S129T	29	0.01
8c57a2f5ce795627fe9a4a04f7e79c05	F162L	11	0.06
8c57a2f5ce795627fe9a4a04f7e79c05	N131A	-13	0.5
8c57a2f5ce795627fe9a4a04f7e79c05	M69A	3	0.14
8c57a2f5ce795627fe9a4a04f7e79c05	M69L	-15	0.18
8c57a2f5ce795627fe9a4a04f7e79c05	V75A	1	0.2
8c57a2f5ce795627fe9a4a04f7e79c05	H110A	53	0.0
8c57a2f5ce795627fe9a4a04f7e79c05	H110N	55	0.0
8c57a2f5ce795627fe9a4a04f7e79c05	Y30F	17	0.13
8c57a2f5ce795627fe9a4a04f7e79c05	Y50F	36	0.06
8c57a2f5ce795627fe9a4a04f7e79c05	H85N	52	0.0
8c57a2f5ce795627fe9a4a04f7e79c05	F53A	17	0.11
8c57a2f5ce795627fe9a4a04f7e79c05	F53L	-28	0.37
8c57a2f5ce795627fe9a4a04f7e79c05	F158L	9	0.23
9697dece7ffc23f6ca461bc452f22532	G49D	53	0.01
9697dece7ffc23f6ca461bc452f22532	H39P	60	0.0
9697dece7ffc23f6ca461bc452f22532	H39R	58	0.0
9697dece7ffc23f6ca461bc452f22532	H39V	66	0.0
9697dece7ffc23f6ca461bc452f22532	E32I	24	0.0
9697dece7ffc23f6ca461bc452f22532	E32P	25	0.0
9697dece7ffc23f6ca461bc452f22532	E32R	18	0.05
3f9c1b9c4f3aba609db0a21fe99b8102	T713A	38	0.0
3f9c1b9c4f3aba609db0a21fe99b8102	T713S	37	0.0
3f9c1b9c4f3aba609db0a21fe99b8102	D715A	66	0.0
3f9c1b9c4f3aba609db0a21fe99b8102	D715N	56	0.02
3f9c1b9c4f3aba609db0a21fe99b8102	N718Q	55	0.0
3f9c1b9c4f3aba609db0a21fe99b8102	N718A	51	0.02
3f9c1b9c4f3aba609db0a21fe99b8102	D719A	68	0.02
3f9c1b9c4f3aba609db0a21fe99b8102	D719N	70	0.0
3f9c1b9c4f3aba609db0a21fe99b8102	S720A	-69	1.0
3f9c1b9c4f3aba609db0a21fe99b8102	S720T	-59	0.05
3f9c1b9c4f3aba609db0a21fe99b8102	K724A	16	0.01
3f9c1b9c4f3aba609db0a21fe99b8102	K724R	-57	0.24
3f9c1b9c4f3aba609db0a21fe99b8102	K725A	-43	0.56
3f9c1b9c4f3aba609db0a21fe99b8102	K725R	-70	0.36
3f9c1b9c4f3aba609db0a21fe99b8102	D374A	66	0.0
2d5a8bf4a5cc171cc97d015bbe14e362	Y264S	40	0.01
2d5a8bf4a5cc171cc97d015bbe14e362	Y264H	36	0.03
2d5a8bf4a5cc171cc97d015bbe14e362	Y264C	45	0.0
2d5a8bf4a5cc171cc97d015bbe14e362	Y264L	-6	0.2
2d5a8bf4a5cc171cc97d015bbe14e362	Y264W	-23	0.08
2d5a8bf4a5cc171cc97d015bbe14e362	Y270A	26	0.13
2d5a8bf4a5cc171cc97d015bbe14e362	Y270S	49	0.02
2d5a8bf4a5cc171cc97d015bbe14e362	Y270F	49	0.0
2d5a8bf4a5cc171cc97d015bbe14e362	F271L	47	0.03
2d5a8bf4a5cc171cc97d015bbe14e362	D275A	-2	0.13
2d5a8bf4a5cc171cc97d015bbe14e362	D275E	-29	0.09
2d5a8bf4a5cc171cc97d015bbe14e362	D275G	1	0.09
2d5a8bf4a5cc171cc97d015bbe14e362	D275K	-5	0.19
2d5a8bf4a5cc171cc97d015bbe14e362	D275Q	31	0.01
2d5a8bf4a5cc171cc97d015bbe14e362	D275R	44	0.01
2d5a8bf4a5cc171cc97d015bbe14e362	D275V	34	0.02
2d5a8bf4a5cc171cc97d015bbe14e362	I276E	-27	0.32
2d5a8bf4a5cc171cc97d015bbe14e362	I276L	-63	0.66
2d5a8bf4a5cc171cc97d015bbe14e362	I276V	-55	0.52
2d5a8bf4a5cc171cc97d015bbe14e362	D245V	34	0.24
2d5a8bf4a5cc171cc97d015bbe14e362	N278A	45	0.0
2d5a8bf4a5cc171cc97d015bbe14e362	N278Q	42	0.0
2d5a8bf4a5cc171cc97d015bbe14e362	P311S	-53	0.72
2d5a8bf4a5cc171cc97d015bbe14e362	E248K	-12	0.78
2d5a8bf4a5cc171cc97d015bbe14e362	M281L	-18	0.17
2d5a8bf4a5cc171cc97d015bbe14e362	R282A	50	0.0
2d5a8bf4a5cc171cc97d015bbe14e362	R252M	42	0.0
247a38af2271f1a2e633a078a7ab21d5	E76A	30	0.01
247a38af2271f1a2e633a078a7ab21d5	D71A	40	0.0
247a38af2271f1a2e633a078a7ab21d5	H80A	22	0.39
ee653a03306d2477f1e80e11f5941f16	F34A	25	0.06
ee653a03306d2477f1e80e11f5941f16	N38A	-22	0.32
ee653a03306d2477f1e80e11f5941f16	R39A	15	0.24
ee653a03306d2477f1e80e11f5941f16	K40A	-1	0.31
ee653a03306d2477f1e80e11f5941f16	I41A	39	0.01
ee653a03306d2477f1e80e11f5941f16	S27A	-36	0.9
ee653a03306d2477f1e80e11f5941f16	V28A	-36	0.8
ee653a03306d2477f1e80e11f5941f16	T31A	-13	0.75
bcadabd1a3b231197ea641991c901c59	S3A	15	0.01
bcadabd1a3b231197ea641991c901c59	F18A	27	0.02
bcadabd1a3b231197ea641991c901c59	E7A	46	0.0
bcadabd1a3b231197ea641991c901c59	I8A	22	0.09
bcadabd1a3b231197ea641991c901c59	K54A	27	0.02
bcadabd1a3b231197ea641991c901c59	R12A	15	0.15
bcadabd1a3b231197ea641991c901c59	K50A	67	0.0
bcadabd1a3b231197ea641991c901c59	K51A	49	0.0
bcadabd1a3b231197ea641991c901c59	L21Q	36	0.04
bcadabd1a3b231197ea641991c901c59	R22A	3	0.51
bcadabd1a3b231197ea641991c901c59	E23A	36	0.04
bcadabd1a3b231197ea641991c901c59	E24A	17	0.22
bcadabd1a3b231197ea641991c901c59	H28A	58	0.0
bcadabd1a3b231197ea641991c901c59	K30A	35	0.0
bcadabd1a3b231197ea641991c901c59	F32A	45	0.0
d5c0d8ece0a86bd4f27dc0ddd2780532	R129A	39	0.04
418f6ce4537a18fd0c2aab1fc6d4970c	A465E	22	0.27
418f6ce4537a18fd0c2aab1fc6d4970c	A465D	18	0.2
418f6ce4537a18fd0c2aab1fc6d4970c	A465G	-20	0.34
418f6ce4537a18fd0c2aab1fc6d4970c	A465L	-32	0.68
418f6ce4537a18fd0c2aab1fc6d4970c	A465N	-3	0.31
418f6ce4537a18fd0c2aab1fc6d4970c	A465T	-22	0.39
d1a88c05afe16f5c2803af3db9b034e5	E1M	-33	0.0
d1a88c05afe16f5c2803af3db9b034e5	D87A	-2	0.21
d1a88c05afe16f5c2803af3db9b034e5	D88A	-7	0.69
5564a064c33292c4eecd8a4ca796a715	G30D	71	0.0
1bf073dcb98ecac851aee13d7217a77d	C626A	72	0.0
189edc2d0ad3dff2b6d26a9e2c32ed86	R97A	42	0.03
189edc2d0ad3dff2b6d26a9e2c32ed86	L362A	-53	0.39
189edc2d0ad3dff2b6d26a9e2c32ed86	L362I	-75	0.39
189edc2d0ad3dff2b6d26a9e2c32ed86	R108A	-13	0.47
81eec51fa93afdb25636cd17bb84e127	G281V	37	0.0
2973a53e0e0280ad9815a1e0cf6f8c9d	V50A	38	0.0
2973a53e0e0280ad9815a1e0cf6f8c9d	H75R	48	0.02
2973a53e0e0280ad9815a1e0cf6f8c9d	N175D	6	0.05
2973a53e0e0280ad9815a1e0cf6f8c9d	N146Y	47	0.11
2973a53e0e0280ad9815a1e0cf6f8c9d	G152S	41	0.11
2973a53e0e0280ad9815a1e0cf6f8c9d	R156S	55	0.0
2973a53e0e0280ad9815a1e0cf6f8c9d	T30A	29	0.11
edce4882e27948353df196157e780868	A130S	-53	0.39
edce4882e27948353df196157e780868	I3A	-3	0.01
edce4882e27948353df196157e780868	I3C	-8	0.0
edce4882e27948353df196157e780868	I3E	21	0.0
edce4882e27948353df196157e780868	I3G	7	0.04
edce4882e27948353df196157e780868	I3F	-5	0.02
edce4882e27948353df196157e780868	I3L	-79	0.64
edce4882e27948353df196157e780868	I3P	24	0.0
edce4882e27948353df196157e780868	I3T	-17	0.06
edce4882e27948353df196157e780868	I3W	3	0.0
edce4882e27948353df196157e780868	I3V	-6	0.05
edce4882e27948353df196157e780868	N132I	-23	0.23
edce4882e27948353df196157e780868	N132M	-40	0.16
edce4882e27948353df196157e780868	N132F	-12	0.25
edce4882e27948353df196157e780868	L133A	-36	0.55
edce4882e27948353df196157e780868	L133S	1	0.08
edce4882e27948353df196157e780868	L133D	38	0.04
edce4882e27948353df196157e780868	L133G	-13	0.23
edce4882e27948353df196157e780868	A134S	-37	0.33
edce4882e27948353df196157e780868	K135E	-1	0.12
edce4882e27948353df196157e780868	W138P	75	0.0
edce4882e27948353df196157e780868	E11A	72	0.0
edce4882e27948353df196157e780868	E11C	77	0.0
edce4882e27948353df196157e780868	E11D	63	0.04
edce4882e27948353df196157e780868	E11F	78	0.0
edce4882e27948353df196157e780868	E11H	79	0.0
edce4882e27948353df196157e780868	E11L	75	0.0
edce4882e27948353df196157e780868	E11N	76	0.0
edce4882e27948353df196157e780868	E11Q	76	0.0
edce4882e27948353df196157e780868	E11S	74	0.0
edce4882e27948353df196157e780868	E11Y	78	0.0
edce4882e27948353df196157e780868	V131A	-83	0.82
edce4882e27948353df196157e780868	V131G	-54	0.38
edce4882e27948353df196157e780868	P143A	30	0.03
edce4882e27948353df196157e780868	N144H	30	0.03
edce4882e27948353df196157e780868	N144D	-17	0.35
edce4882e27948353df196157e780868	A146T	35	0.0
edce4882e27948353df196157e780868	K147E	-37	0.5
edce4882e27948353df196157e780868	D20A	74	0.01
edce4882e27948353df196157e780868	D20C	59	0.12
edce4882e27948353df196157e780868	D20E	66	0.0
edce4882e27948353df196157e780868	D20F	77	0.0
edce4882e27948353df196157e780868	D20L	69	0.0
edce4882e27948353df196157e780868	D20N	75	0.01
edce4882e27948353df196157e780868	D20Q	75	0.0
edce4882e27948353df196157e780868	D20S	73	0.01
edce4882e27948353df196157e780868	D20T	76	0.0
edce4882e27948353df196157e780868	D20V	75	0.0
edce4882e27948353df196157e780868	D20Y	77	0.0
edce4882e27948353df196157e780868	V149T	20	0.01
edce4882e27948353df196157e780868	E22K	-6	0.9
edce4882e27948353df196157e780868	T26E	68	0.0
edce4882e27948353df196157e780868	T26D	69	0.0
edce4882e27948353df196157e780868	T26H	68	0.0
edce4882e27948353df196157e780868	T26L	53	0.0
edce4882e27948353df196157e780868	T26Q	60	0.0
edce4882e27948353df196157e780868	T26S	31	0.06
edce4882e27948353df196157e780868	T26Y	62	0.0
edce4882e27948353df196157e780868	F153A	24	0.01
edce4882e27948353df196157e780868	F153I	-63	1.0
edce4882e27948353df196157e780868	F153M	-68	0.93
edce4882e27948353df196157e780868	F153L	-41	0.43
edce4882e27948353df196157e780868	F153V	-32	0.29
edce4882e27948353df196157e780868	R154E	17	0.21
edce4882e27948353df196157e780868	G156D	55	0.04
edce4882e27948353df196157e780868	T157A	0	0.16
edce4882e27948353df196157e780868	T157C	15	0.02
edce4882e27948353df196157e780868	T157E	-23	0.28
edce4882e27948353df196157e780868	T157D	-19	0.17
edce4882e27948353df196157e780868	T157G	2	0.06
edce4882e27948353df196157e780868	T157F	25	0.01
edce4882e27948353df196157e780868	T157I	-22	0.08
edce4882e27948353df196157e780868	T157H	25	0.02
edce4882e27948353df196157e780868	T157L	16	0.04
edce4882e27948353df196157e780868	T157N	-57	0.75
edce4882e27948353df196157e780868	T157S	-52	0.46
edce4882e27948353df196157e780868	T157R	17	0.05
edce4882e27948353df196157e780868	T157V	0	0.05
edce4882e27948353df196157e780868	G30A	64	0.0
edce4882e27948353df196157e780868	G30F	68	0.0
edce4882e27948353df196157e780868	N163D	-11	0.36
edce4882e27948353df196157e780868	S38D	-20	0.47
edce4882e27948353df196157e780868	L39A	-8	0.67
edce4882e27948353df196157e780868	L39P	-9	0.25
edce4882e27948353df196157e780868	N40A	-3	0.35
edce4882e27948353df196157e780868	A41S	-26	0.49
edce4882e27948353df196157e780868	A41V	-52	0.76
edce4882e27948353df196157e780868	A42K	16	0.44
edce4882e27948353df196157e780868	A42S	0	0.5
edce4882e27948353df196157e780868	K43A	-10	0.71
edce4882e27948353df196157e780868	S44A	-57	0.82
edce4882e27948353df196157e780868	S44G	-13	0.41
edce4882e27948353df196157e780868	S44I	-9	0.21
edce4882e27948353df196157e780868	S44M	-2	0.11
edce4882e27948353df196157e780868	S44L	-14	0.33
edce4882e27948353df196157e780868	S44P	-42	0.29
edce4882e27948353df196157e780868	E45A	-21	0.74
edce4882e27948353df196157e780868	L46A	38	0.04
edce4882e27948353df196157e780868	D47A	-35	0.55
edce4882e27948353df196157e780868	K48A	-25	0.72
edce4882e27948353df196157e780868	A49S	-25	0.61
edce4882e27948353df196157e780868	C54T	21	0.03
edce4882e27948353df196157e780868	C54V	-44	1.0
edce4882e27948353df196157e780868	T59A	40	0.0
edce4882e27948353df196157e780868	T59D	38	0.02
edce4882e27948353df196157e780868	T59G	40	0.0
edce4882e27948353df196157e780868	T59N	4	0.05
edce4882e27948353df196157e780868	T59S	-25	0.49
edce4882e27948353df196157e780868	T59V	37	0.0
edce4882e27948353df196157e780868	K60P	14	0.26
edce4882e27948353df196157e780868	K60H	-48	0.13
edce4882e27948353df196157e780868	L66P	48	0.01
edce4882e27948353df196157e780868	D72P	1	0.27
edce4882e27948353df196157e780868	A73S	-82	0.74
edce4882e27948353df196157e780868	A74P	28	0.1
edce4882e27948353df196157e780868	V75T	-59	0.54
edce4882e27948353df196157e780868	G77A	-80	0.75
edce4882e27948353df196157e780868	R80N	-13	0.48
edce4882e27948353df196157e780868	A82P	-60	0.67
edce4882e27948353df196157e780868	A82S	-63	0.87
edce4882e27948353df196157e780868	K83H	-14	0.11
edce4882e27948353df196157e780868	P86A	-12	0.83
edce4882e27948353df196157e780868	P86C	-14	0.09
edce4882e27948353df196157e780868	P86D	-15	0.71
edce4882e27948353df196157e780868	P86G	-7	0.49
edce4882e27948353df196157e780868	P86I	-12	0.25
edce4882e27948353df196157e780868	P86H	10	0.17
edce4882e27948353df196157e780868	P86L	-8	0.42
edce4882e27948353df196157e780868	P86S	-36	0.82
edce4882e27948353df196157e780868	P86R	11	0.52
edce4882e27948353df196157e780868	P86T	-32	0.65
edce4882e27948353df196157e780868	V87T	0	0.41
edce4882e27948353df196157e780868	S90H	-2	0.1
edce4882e27948353df196157e780868	L91P	42	0.03
edce4882e27948353df196157e780868	D92N	-53	0.86
edce4882e27948353df196157e780868	A93P	-46	0.4
edce4882e27948353df196157e780868	A93S	-74	0.69
edce4882e27948353df196157e780868	R96H	-35	0.13
edce4882e27948353df196157e780868	A98S	27	0.01
edce4882e27948353df196157e780868	L99I	-30	0.24
edce4882e27948353df196157e780868	L99A	40	0.0
edce4882e27948353df196157e780868	L99V	21	0.02
edce4882e27948353df196157e780868	L99M	-16	0.06
edce4882e27948353df196157e780868	L99F	41	0.0
edce4882e27948353df196157e780868	M102K	60	0.0
edce4882e27948353df196157e780868	Q105A	50	0.01
edce4882e27948353df196157e780868	Q105E	62	0.01
edce4882e27948353df196157e780868	Q105G	52	0.02
edce4882e27948353df196157e780868	K16E	-18	0.53
edce4882e27948353df196157e780868	T109D	-38	0.6
edce4882e27948353df196157e780868	G113A	-11	0.47
edce4882e27948353df196157e780868	G113E	-1	0.69
edce4882e27948353df196157e780868	T115E	4	0.41
edce4882e27948353df196157e780868	N116D	-6	0.47
edce4882e27948353df196157e780868	S117I	0	0.26
edce4882e27948353df196157e780868	S117V	-3	0.32
edce4882e27948353df196157e780868	S117F	-24	0.44
edce4882e27948353df196157e780868	L118A	28	0.01
edce4882e27948353df196157e780868	R119E	-36	0.77
edce4882e27948353df196157e780868	R119M	-10	0.07
edce4882e27948353df196157e780868	L121A	5	0.11
edce4882e27948353df196157e780868	Q123E	-62	1.0
edce4882e27948353df196157e780868	E128A	-38	0.83
edce4882e27948353df196157e780868	E128K	-45	0.79
22ca4e9514013475b68390627e532808	Q61K	47	0.02
ade5ba3eb21a2dd0595eb0bc999c3dc9	S402P	-74	0.39
ade5ba3eb21a2dd0595eb0bc999c3dc9	T340M	27	0.0
ade5ba3eb21a2dd0595eb0bc999c3dc9	E117A	13	0.0
ade5ba3eb21a2dd0595eb0bc999c3dc9	E117K	-7	0.04
ade5ba3eb21a2dd0595eb0bc999c3dc9	E117D	-12	0.02
ade5ba3eb21a2dd0595eb0bc999c3dc9	R119C	48	0.0
ade5ba3eb21a2dd0595eb0bc999c3dc9	Q377K	14	0.0
ade5ba3eb21a2dd0595eb0bc999c3dc9	Y443F	-32	0.26
b900bb5053d12fdbb4374c93fd72ed1f	G246A	8	0.09
b900bb5053d12fdbb4374c93fd72ed1f	D180A	61	0.0
b900bb5053d12fdbb4374c93fd72ed1f	D248A	22	0.23
b900bb5053d12fdbb4374c93fd72ed1f	Q244A	30	0.0
b900bb5053d12fdbb4374c93fd72ed1f	S182A	47	0.0
b900bb5053d12fdbb4374c93fd72ed1f	N183A	42	0.0
b900bb5053d12fdbb4374c93fd72ed1f	Y186A	42	0.0
b900bb5053d12fdbb4374c93fd72ed1f	T250A	61	0.0
b900bb5053d12fdbb4374c93fd72ed1f	D283A	56	0.0
b900bb5053d12fdbb4374c93fd72ed1f	H287A	21	0.12
b900bb5053d12fdbb4374c93fd72ed1f	K534E	57	0.01
32c99022c6ea20f88c7a75d332cc255e	R81K	26	0.02
32c99022c6ea20f88c7a75d332cc255e	R73K	47	0.02
32c99022c6ea20f88c7a75d332cc255e	R83K	65	0.0
32c99022c6ea20f88c7a75d332cc255e	K110A	45	0.0
cc4e002c2959914470a27b028a39cc38	K35I	-18	0.39
cc4e002c2959914470a27b028a39cc38	R69Q	-19	0.17
cc4e002c2959914470a27b028a39cc38	D54N	-7	0.04
cc4e002c2959914470a27b028a39cc38	D56N	-39	0.47
cc4e002c2959914470a27b028a39cc38	K57A	-48	0.85
cc4e002c2959914470a27b028a39cc38	R32A	-13	0.76
486dfc48db58579f8f69b52c0eb308be	W388L	45	0.02
486dfc48db58579f8f69b52c0eb308be	W412L	49	0.01
486dfc48db58579f8f69b52c0eb308be	N415D	37	0.04
a5bf3b691d9e2e49504f1ede06dbc3f5	L193V	20	0.01
a5bf3b691d9e2e49504f1ede06dbc3f5	L165V	12	0.01
a5bf3b691d9e2e49504f1ede06dbc3f5	L172V	-6	0.01
a5bf3b691d9e2e49504f1ede06dbc3f5	L179V	12	0.01
a5bf3b691d9e2e49504f1ede06dbc3f5	K148Q	29	0.01
a5bf3b691d9e2e49504f1ede06dbc3f5	L186A	21	0.01
1a7926d2ffae3492fc33c7156f6cc80d	L153P	52	0.0
1a7926d2ffae3492fc33c7156f6cc80d	D50N	24	0.05
125850389934fea33f3d83d71bbc3f1e	A17L	-12	NA
125850389934fea33f3d83d71bbc3f1e	A21L	-22	NA
4a7e9d30a9b1f9951af915648c71b168	G380D	26	0.0
4a7e9d30a9b1f9951af915648c71b168	G306V	41	0.0
4a7e9d30a9b1f9951af915648c71b168	C284Y	32	0.0
17677aaf7af77881ffd9dfc0c98db343	K33A	14	0.05
17677aaf7af77881ffd9dfc0c98db343	K33E	29	0.04
17677aaf7af77881ffd9dfc0c98db343	K33D	7	0.3
17677aaf7af77881ffd9dfc0c98db343	H219N	53	0.01
17677aaf7af77881ffd9dfc0c98db343	C140A	71	0.01
17677aaf7af77881ffd9dfc0c98db343	R167N	58	0.0
17677aaf7af77881ffd9dfc0c98db343	R168N	50	0.0
dda6ffbc5d1a883a6f3fd57b1a97f04c	A97Q	-51	0.2
dda6ffbc5d1a883a6f3fd57b1a97f04c	A97H	11	0.03
dda6ffbc5d1a883a6f3fd57b1a97f04c	A97K	-8	0.25
dda6ffbc5d1a883a6f3fd57b1a97f04c	A97R	-38	0.33
dda6ffbc5d1a883a6f3fd57b1a97f04c	A97S	-70	0.28
dda6ffbc5d1a883a6f3fd57b1a97f04c	D258A	19	0.24
dda6ffbc5d1a883a6f3fd57b1a97f04c	S99K	-2	0.31
dda6ffbc5d1a883a6f3fd57b1a97f04c	S99G	-21	0.34
dda6ffbc5d1a883a6f3fd57b1a97f04c	D140A	15	0.09
dda6ffbc5d1a883a6f3fd57b1a97f04c	A334S	-17	0.22
dda6ffbc5d1a883a6f3fd57b1a97f04c	A334T	-18	0.25
dda6ffbc5d1a883a6f3fd57b1a97f04c	A334G	16	0.1
dda6ffbc5d1a883a6f3fd57b1a97f04c	A335D	65	0.0
dda6ffbc5d1a883a6f3fd57b1a97f04c	R209K	60	0.0
dda6ffbc5d1a883a6f3fd57b1a97f04c	A210S	-6	0.13
dda6ffbc5d1a883a6f3fd57b1a97f04c	A210T	-6	0.24
dda6ffbc5d1a883a6f3fd57b1a97f04c	A210G	40	0.01
dda6ffbc5d1a883a6f3fd57b1a97f04c	E143A	6	0.45
dda6ffbc5d1a883a6f3fd57b1a97f04c	R94A	-16	0.88
dda6ffbc5d1a883a6f3fd57b1a97f04c	R94H	-3	0.13
dda6ffbc5d1a883a6f3fd57b1a97f04c	R94E	11	0.88
dda6ffbc5d1a883a6f3fd57b1a97f04c	R95A	16	0.58
dda6ffbc5d1a883a6f3fd57b1a97f04c	R95H	-1	0.09
dda6ffbc5d1a883a6f3fd57b1a97f04c	R95E	-27	0.84
9cff141ef95246d2bab58e902f3f0573	S118Q	22	0.0
9cff141ef95246d2bab58e902f3f0573	S118N	-3	0.0
9cff141ef95246d2bab58e902f3f0573	S118D	36	0.0
9cff141ef95246d2bab58e902f3f0573	S118L	14	0.0
167d063d1069f136d49d337035e57d7e	A33P	-6	0.05
167d063d1069f136d49d337035e57d7e	N65R	41	0.0
167d063d1069f136d49d337035e57d7e	D67R	30	0.03
167d063d1069f136d49d337035e57d7e	R196E	21	0.3
167d063d1069f136d49d337035e57d7e	D133N	-42	1.0
167d063d1069f136d49d337035e57d7e	W9F	52	0.0
167d063d1069f136d49d337035e57d7e	P14A	-4	0.28
167d063d1069f136d49d337035e57d7e	R158E	-48	1.0
167d063d1069f136d49d337035e57d7e	Y147G	57	0.0
167d063d1069f136d49d337035e57d7e	S55M	-37	0.98
167d063d1069f136d49d337035e57d7e	N123A	-44	1.0
167d063d1069f136d49d337035e57d7e	W62E	53	0.01
167d063d1069f136d49d337035e57d7e	A63R	42	0.01
61ffdcc74116e0baffc3d8c21f362be0	G355D	62	0.0
61ffdcc74116e0baffc3d8c21f362be0	I67N	23	0.0
61ffdcc74116e0baffc3d8c21f362be0	D369N	29	0.02
61ffdcc74116e0baffc3d8c21f362be0	H376N	61	0.0
61ffdcc74116e0baffc3d8c21f362be0	G281E	41	0.0
61ffdcc74116e0baffc3d8c21f362be0	T316K	51	0.0
61ffdcc74116e0baffc3d8c21f362be0	G253D	67	0.0
61ffdcc74116e0baffc3d8c21f362be0	G352V	50	0.0
b537a6c6bea776cd7033c1fd998e1f64	K133N	-44	0.14
b537a6c6bea776cd7033c1fd998e1f64	D209A	29	0.0
b537a6c6bea776cd7033c1fd998e1f64	Y210F	21	0.0
b537a6c6bea776cd7033c1fd998e1f64	D180N	71	0.0
b537a6c6bea776cd7033c1fd998e1f64	R184Q	29	0.01
b537a6c6bea776cd7033c1fd998e1f64	Q256S	-24	0.18
e72de80d01ff44d2a97c8cdaef55c107	M1I	-40	0.18
e72de80d01ff44d2a97c8cdaef55c107	A66D	71	0.0
e72de80d01ff44d2a97c8cdaef55c107	A66V	60	0.03
e72de80d01ff44d2a97c8cdaef55c107	D170E	43	0.0
e72de80d01ff44d2a97c8cdaef55c107	D173H	50	0.01
e72de80d01ff44d2a97c8cdaef55c107	A79V	-16	0.06
e72de80d01ff44d2a97c8cdaef55c107	G145S	18	0.01
e72de80d01ff44d2a97c8cdaef55c107	G145D	55	0.0
e72de80d01ff44d2a97c8cdaef55c107	S311F	-43	0.72
e72de80d01ff44d2a97c8cdaef55c107	R347I	64	0.0
e72de80d01ff44d2a97c8cdaef55c107	R347S	58	0.0
e72de80d01ff44d2a97c8cdaef55c107	R347E	73	0.0
e72de80d01ff44d2a97c8cdaef55c107	R347T	66	0.0
e72de80d01ff44d2a97c8cdaef55c107	R347G	62	0.0
e72de80d01ff44d2a97c8cdaef55c107	G126D	70	0.0
e72de80d01ff44d2a97c8cdaef55c107	G127D	67	0.0
93f714dbdeb09e7cf76c9cf23cfaf8f6	C140A	59	0.11
93f714dbdeb09e7cf76c9cf23cfaf8f6	C140S	53	0.16
93f714dbdeb09e7cf76c9cf23cfaf8f6	H174A	-24	0.78
93f714dbdeb09e7cf76c9cf23cfaf8f6	E146A	12	0.2
93f714dbdeb09e7cf76c9cf23cfaf8f6	Y147A	22	0.22
93f714dbdeb09e7cf76c9cf23cfaf8f6	K161A	-6	0.46
93f714dbdeb09e7cf76c9cf23cfaf8f6	R40A	-25	0.75
93f714dbdeb09e7cf76c9cf23cfaf8f6	S169A	-7	0.28
93f714dbdeb09e7cf76c9cf23cfaf8f6	L46A	-48	0.94
93f714dbdeb09e7cf76c9cf23cfaf8f6	S48A	-26	0.77
93f714dbdeb09e7cf76c9cf23cfaf8f6	D177A	19	0.45
93f714dbdeb09e7cf76c9cf23cfaf8f6	S51A	-27	0.58
93f714dbdeb09e7cf76c9cf23cfaf8f6	K52A	-8	0.77
93f714dbdeb09e7cf76c9cf23cfaf8f6	N53A	-37	0.76
93f714dbdeb09e7cf76c9cf23cfaf8f6	R59A	8	0.12
93f714dbdeb09e7cf76c9cf23cfaf8f6	S63A	-15	0.7
93f714dbdeb09e7cf76c9cf23cfaf8f6	E65A	19	0.22
93f714dbdeb09e7cf76c9cf23cfaf8f6	R68A	15	0.45
93f714dbdeb09e7cf76c9cf23cfaf8f6	S69A	-16	0.59
93f714dbdeb09e7cf76c9cf23cfaf8f6	R80A	13	0.7
93f714dbdeb09e7cf76c9cf23cfaf8f6	K89A	-35	0.75
93f714dbdeb09e7cf76c9cf23cfaf8f6	R101A	55	0.0
93f714dbdeb09e7cf76c9cf23cfaf8f6	Q103A	-3	0.95
93f714dbdeb09e7cf76c9cf23cfaf8f6	D179A	8	0.25
93f714dbdeb09e7cf76c9cf23cfaf8f6	E105A	16	0.46
93f714dbdeb09e7cf76c9cf23cfaf8f6	K107D	-30	0.6
93f714dbdeb09e7cf76c9cf23cfaf8f6	K111A	-6	0.75
93f714dbdeb09e7cf76c9cf23cfaf8f6	N112A	-9	0.69
93f714dbdeb09e7cf76c9cf23cfaf8f6	Q115A	10	0.5
93f714dbdeb09e7cf76c9cf23cfaf8f6	V117A	12	0.2
93f714dbdeb09e7cf76c9cf23cfaf8f6	Y126A	48	0.02
93f714dbdeb09e7cf76c9cf23cfaf8f6	D128A	-1	0.64
b55f747dc51e2429e76481d85563969a	A193V	18	0.02
b55f747dc51e2429e76481d85563969a	A72V	32	0.03
b55f747dc51e2429e76481d85563969a	A72M	32	0.0
b55f747dc51e2429e76481d85563969a	A72F	36	0.0
b55f747dc51e2429e76481d85563969a	L74F	-47	0.36
b55f747dc51e2429e76481d85563969a	N75Q	61	0.0
b55f747dc51e2429e76481d85563969a	N75D	62	0.01
b55f747dc51e2429e76481d85563969a	A77V	14	0.02
b55f747dc51e2429e76481d85563969a	Y185A	41	0.03
b55f747dc51e2429e76481d85563969a	Y185F	-31	0.8
b55f747dc51e2429e76481d85563969a	Y185N	40	0.02
b55f747dc51e2429e76481d85563969a	C188S	10	0.29
b55f747dc51e2429e76481d85563969a	C188M	39	0.01
b55f747dc51e2429e76481d85563969a	C188V	50	0.03
b55f747dc51e2429e76481d85563969a	N191Q	64	0.0
b55f747dc51e2429e76481d85563969a	N191D	70	0.0
a61036bc158a71d29c39635b375f0fd7	F67S	27	0.0
a61036bc158a71d29c39635b375f0fd7	D107A	-36	0.13
a61036bc158a71d29c39635b375f0fd7	W56R	53	0.07
a61036bc158a71d29c39635b375f0fd7	D110G	28	0.0
a61036bc158a71d29c39635b375f0fd7	L111D	42	0.0
a61036bc158a71d29c39635b375f0fd7	F120G	29	0.0
a61036bc158a71d29c39635b375f0fd7	P121R	30	0.0
a61036bc158a71d29c39635b375f0fd7	D122L	33	0.0
a61036bc158a71d29c39635b375f0fd7	D122G	11	0.12
a61036bc158a71d29c39635b375f0fd7	D122V	43	0.0
a61036bc158a71d29c39635b375f0fd7	W123R	65	0.0
2a8bc85920f25880f38ba8966a57bb38	E101A	41	0.01
2a8bc85920f25880f38ba8966a57bb38	Q6P	21	0.03
2a8bc85920f25880f38ba8966a57bb38	Y40N	20	0.0
2a8bc85920f25880f38ba8966a57bb38	F73V	34	0.0
2a8bc85920f25880f38ba8966a57bb38	D104G	17	0.07
2a8bc85920f25880f38ba8966a57bb38	V15G	-7	0.06
2a8bc85920f25880f38ba8966a57bb38	K21N	-33	0.5
2a8bc85920f25880f38ba8966a57bb38	I22T	-12	0.05
2a8bc85920f25880f38ba8966a57bb38	V55M	20	0.0
2a8bc85920f25880f38ba8966a57bb38	H90L	72	0.0
a51220a4e605c94d844072c7b803a8ca	R18A	50	0.01
a51220a4e605c94d844072c7b803a8ca	D20A	21	0.15
a51220a4e605c94d844072c7b803a8ca	E21A	11	0.6
a51220a4e605c94d844072c7b803a8ca	R24A	14	0.5
76a9636a0cd262deb4c3950282cd3629	H674A	38	0.06
76a9636a0cd262deb4c3950282cd3629	H643A	57	0.13
76a9636a0cd262deb4c3950282cd3629	D644A	65	0.0
76a9636a0cd262deb4c3950282cd3629	H647A	52	0.01
76a9636a0cd262deb4c3950282cd3629	E775Q	27	0.09
76a9636a0cd262deb4c3950282cd3629	E775A	36	0.09
76a9636a0cd262deb4c3950282cd3629	T713A	-22	0.63
76a9636a0cd262deb4c3950282cd3629	D714A	-3	1.0
76a9636a0cd262deb4c3950282cd3629	Q779A	16	0.11
76a9636a0cd262deb4c3950282cd3629	G780A	33	0.07
76a9636a0cd262deb4c3950282cd3629	D754A	40	0.66
76a9636a0cd262deb4c3950282cd3629	Y602A	30	0.32
76a9636a0cd262deb4c3950282cd3629	Y602F	23	0.45
76a9636a0cd262deb4c3950282cd3629	H603A	54	0.21
76a9636a0cd262deb4c3950282cd3629	N604A	18	0.24
76a9636a0cd262deb4c3950282cd3629	H607A	57	0.2
76a9636a0cd262deb4c3950282cd3629	E672A	-7	0.81
fb4cba2cc22bd8097ec595900883a29d	K194N	25	0.0
fb4cba2cc22bd8097ec595900883a29d	P195Q	23	0.03
fb4cba2cc22bd8097ec595900883a29d	K76E	24	0.12
fb4cba2cc22bd8097ec595900883a29d	F78L	-27	0.4
fb4cba2cc22bd8097ec595900883a29d	Y79L	3	0.12
fb4cba2cc22bd8097ec595900883a29d	G150S	-78	0.55
fb4cba2cc22bd8097ec595900883a29d	L57P	16	0.04
fb4cba2cc22bd8097ec595900883a29d	S122A	-2	0.39
fb4cba2cc22bd8097ec595900883a29d	L92A	7	0.0
fb4cba2cc22bd8097ec595900883a29d	L92Y	-13	0.02
fb4cba2cc22bd8097ec595900883a29d	I190M	3	0.02
4027df06664f119e23d3bfb1459894cf	R281L	58	0.0
4027df06664f119e23d3bfb1459894cf	L35V	-78	1.0
4027df06664f119e23d3bfb1459894cf	R375L	64	0.0
4027df06664f119e23d3bfb1459894cf	K247A	61	0.0
0748fa6db31a1d0e9e0f538098f50c55	I50F	-41	0.59
0748fa6db31a1d0e9e0f538098f50c55	F20L	-21	0.37
0748fa6db31a1d0e9e0f538098f50c55	A6V	20	0.05
0748fa6db31a1d0e9e0f538098f50c55	A39G	2	0.15
0748fa6db31a1d0e9e0f538098f50c55	F26I	-51	0.53
0748fa6db31a1d0e9e0f538098f50c55	F26V	-44	0.35
90b752961c9fd6d1912a19adb5ccde7f	R412A	23	0.17
90b752961c9fd6d1912a19adb5ccde7f	Y413A	46	0.0
90b752961c9fd6d1912a19adb5ccde7f	Y413S	46	0.0
90b752961c9fd6d1912a19adb5ccde7f	Y413F	23	0.07
b6aa42ff6f094cc17234de9a88e9cf5a	Q83R	0	0.17
b6aa42ff6f094cc17234de9a88e9cf5a	K85Q	30	0.09
b6aa42ff6f094cc17234de9a88e9cf5a	K85E	31	0.14
46fa5d29c88af837aca11e9e82552b7a	G341V	28	0.04
faf80dd202f825c23b0749e8fa190330	C154Y	50	0.23
29f3b7b82db3d7dede10fe33b06147a6	E85Q	-46	0.41
29f3b7b82db3d7dede10fe33b06147a6	N307S	-62	1.0
29f3b7b82db3d7dede10fe33b06147a6	Y148N	52	0.01
29f3b7b82db3d7dede10fe33b06147a6	W277F	-26	0.15
29f3b7b82db3d7dede10fe33b06147a6	W111C	67	0.0
29f3b7b82db3d7dede10fe33b06147a6	W111N	66	0.0
7c7bbb5815eb2a821a51906df79559d9	Y385A	-16	0.51
7c7bbb5815eb2a821a51906df79559d9	Y385Q	9	0.27
7c7bbb5815eb2a821a51906df79559d9	Y385T	8	0.33
7c7bbb5815eb2a821a51906df79559d9	Y385F	-40	0.63
7c7bbb5815eb2a821a51906df79559d9	T388A	-56	0.5
7c7bbb5815eb2a821a51906df79559d9	C390S	2	0.48
7c7bbb5815eb2a821a51906df79559d9	D395G	5	0.36
7c7bbb5815eb2a821a51906df79559d9	M396I	-59	0.57
7c7bbb5815eb2a821a51906df79559d9	C398S	55	0.0
7c7bbb5815eb2a821a51906df79559d9	K401Q	-61	0.49
7c7bbb5815eb2a821a51906df79559d9	D403Y	43	0.0
7c7bbb5815eb2a821a51906df79559d9	D403E	23	0.0
7c7bbb5815eb2a821a51906df79559d9	D403G	9	0.17
7c7bbb5815eb2a821a51906df79559d9	C408S	49	0.0
7c7bbb5815eb2a821a51906df79559d9	C283S	12	0.11
7c7bbb5815eb2a821a51906df79559d9	C284S	30	0.1
7c7bbb5815eb2a821a51906df79559d9	K287G	5	0.25
7c7bbb5815eb2a821a51906df79559d9	N288G	13	0.31
7c7bbb5815eb2a821a51906df79559d9	C41S	43	0.11
7c7bbb5815eb2a821a51906df79559d9	C301S	-36	0.78
7c7bbb5815eb2a821a51906df79559d9	N302Q	-23	0.67
7c7bbb5815eb2a821a51906df79559d9	I560N	31	0.01
7c7bbb5815eb2a821a51906df79559d9	C569S	63	0.01
7c7bbb5815eb2a821a51906df79559d9	T62A	-6	0.85
7c7bbb5815eb2a821a51906df79559d9	T447Q	32	0.04
7c7bbb5815eb2a821a51906df79559d9	C494S	43	0.37
7c7bbb5815eb2a821a51906df79559d9	A623K	62	0.0
7c7bbb5815eb2a821a51906df79559d9	A623E	63	0.0
27d83ae12e1a8b355764cf6973dbd97a	C111S	63	0.02
404c94c509e43fad666565a057fa5f1e	S274Y	32	0.0
404c94c509e43fad666565a057fa5f1e	S274V	23	0.01
404c94c509e43fad666565a057fa5f1e	S274T	-47	1.0
404c94c509e43fad666565a057fa5f1e	S274G	-17	0.2
404c94c509e43fad666565a057fa5f1e	S274N	25	0.01
404c94c509e43fad666565a057fa5f1e	S278V	37	0.0
404c94c509e43fad666565a057fa5f1e	E271D	-55	0.18
5fb7f903d555bb172e617e22261733d8	D740A	-25	0.6
5fb7f903d555bb172e617e22261733d8	D740E	-1	0.29
5fb7f903d555bb172e617e22261733d8	D740G	17	0.33
5fb7f903d555bb172e617e22261733d8	D740N	-4	0.32
5fb7f903d555bb172e617e22261733d8	D740S	-36	0.64
5fb7f903d555bb172e617e22261733d8	D740Y	-32	1.0
5fb7f903d555bb172e617e22261733d8	F741A	-1	0.5
5fb7f903d555bb172e617e22261733d8	F741W	-6	0.18
5fb7f903d555bb172e617e22261733d8	I743F	-9	0.06
5fb7f903d555bb172e617e22261733d8	L745F	10	0.01
5fb7f903d555bb172e617e22261733d8	D691Y	15	0.05
5fb7f903d555bb172e617e22261733d8	D691A	-3	0.76
5fb7f903d555bb172e617e22261733d8	D691S	-6	0.73
5fb7f903d555bb172e617e22261733d8	D691N	-42	0.5
5fb7f903d555bb172e617e22261733d8	H742A	28	0.22
5fb7f903d555bb172e617e22261733d8	F746A	30	0.06
5fb7f903d555bb172e617e22261733d8	N693A	-32	0.93
5fb7f903d555bb172e617e22261733d8	N693K	-21	0.74
5fb7f903d555bb172e617e22261733d8	N693D	-28	0.62
5fb7f903d555bb172e617e22261733d8	R739A	-2	0.5
a92dd4d32f644e68b597d73d8949c409	P196I	33	0.0
a92dd4d32f644e68b597d73d8949c409	P197Y	48	0.0
a92dd4d32f644e68b597d73d8949c409	P197H	55	0.0
a92dd4d32f644e68b597d73d8949c409	P197R	55	0.0
a92dd4d32f644e68b597d73d8949c409	P197L	37	0.0
a92dd4d32f644e68b597d73d8949c409	P197F	47	0.0
a92dd4d32f644e68b597d73d8949c409	C198A	65	0.0
a92dd4d32f644e68b597d73d8949c409	C198E	77	0.0
a92dd4d32f644e68b597d73d8949c409	C198D	76	0.0
a92dd4d32f644e68b597d73d8949c409	C198G	67	0.0
a92dd4d32f644e68b597d73d8949c409	C198F	70	0.0
a92dd4d32f644e68b597d73d8949c409	C198L	67	0.0
a92dd4d32f644e68b597d73d8949c409	C198P	63	0.0
a92dd4d32f644e68b597d73d8949c409	C198S	63	0.0
a92dd4d32f644e68b597d73d8949c409	C198R	77	0.0
a92dd4d32f644e68b597d73d8949c409	C198T	67	0.0
a92dd4d32f644e68b597d73d8949c409	C198W	77	0.0
a92dd4d32f644e68b597d73d8949c409	C198V	70	0.0
a92dd4d32f644e68b597d73d8949c409	C198Y	71	0.0
a92dd4d32f644e68b597d73d8949c409	H199A	44	0.0
a92dd4d32f644e68b597d73d8949c409	H199E	60	0.0
a92dd4d32f644e68b597d73d8949c409	H199K	52	0.0
a92dd4d32f644e68b597d73d8949c409	H199M	51	0.0
a92dd4d32f644e68b597d73d8949c409	H199L	41	0.0
a92dd4d32f644e68b597d73d8949c409	H199N	46	0.0
a92dd4d32f644e68b597d73d8949c409	H199R	53	0.0
a92dd4d32f644e68b597d73d8949c409	H199W	57	0.0
a92dd4d32f644e68b597d73d8949c409	H199Y	43	0.0
a92dd4d32f644e68b597d73d8949c409	R178E	67	0.0
a92dd4d32f644e68b597d73d8949c409	R178D	68	0.0
a92dd4d32f644e68b597d73d8949c409	R178F	56	0.0
a92dd4d32f644e68b597d73d8949c409	R178I	59	0.0
a92dd4d32f644e68b597d73d8949c409	R178L	53	0.0
a92dd4d32f644e68b597d73d8949c409	R178P	54	0.0
a92dd4d32f644e68b597d73d8949c409	R178S	50	0.0
a92dd4d32f644e68b597d73d8949c409	R178T	56	0.0
a92dd4d32f644e68b597d73d8949c409	R178V	61	0.0
a92dd4d32f644e68b597d73d8949c409	Y146C	70	0.0
a92dd4d32f644e68b597d73d8949c409	Y146E	73	0.0
a92dd4d32f644e68b597d73d8949c409	Y146D	73	0.0
a92dd4d32f644e68b597d73d8949c409	Y146F	51	0.0
a92dd4d32f644e68b597d73d8949c409	Y146H	68	0.0
a92dd4d32f644e68b597d73d8949c409	Y146K	73	0.0
a92dd4d32f644e68b597d73d8949c409	Y146M	67	0.0
a92dd4d32f644e68b597d73d8949c409	Y146L	62	0.0
a92dd4d32f644e68b597d73d8949c409	Y146N	64	0.0
a92dd4d32f644e68b597d73d8949c409	Y146Q	65	0.0
a92dd4d32f644e68b597d73d8949c409	Y146P	64	0.0
a92dd4d32f644e68b597d73d8949c409	Y146S	62	0.0
a92dd4d32f644e68b597d73d8949c409	Y146R	71	0.0
a92dd4d32f644e68b597d73d8949c409	Y146T	65	0.0
a92dd4d32f644e68b597d73d8949c409	Y146W	55	0.0
a92dd4d32f644e68b597d73d8949c409	W82Y	55	0.0
a92dd4d32f644e68b597d73d8949c409	W82R	72	0.0
a92dd4d32f644e68b597d73d8949c409	W82G	66	0.0
a92dd4d32f644e68b597d73d8949c409	W82F	61	0.0
a92dd4d32f644e68b597d73d8949c409	R179A	48	0.0
a92dd4d32f644e68b597d73d8949c409	R179K	40	0.0
a92dd4d32f644e68b597d73d8949c409	R179E	64	0.0
a92dd4d32f644e68b597d73d8949c409	R179T	56	0.0
a92dd4d32f644e68b597d73d8949c409	R23I	54	0.0
a92dd4d32f644e68b597d73d8949c409	R23H	50	0.0
a92dd4d32f644e68b597d73d8949c409	R23M	55	0.0
a92dd4d32f644e68b597d73d8949c409	R23L	50	0.0
a92dd4d32f644e68b597d73d8949c409	R23V	55	0.0
a92dd4d32f644e68b597d73d8949c409	R218A	63	0.0
a92dd4d32f644e68b597d73d8949c409	R218E	75	0.0
a92dd4d32f644e68b597d73d8949c409	R218D	78	0.0
a92dd4d32f644e68b597d73d8949c409	R218G	66	0.0
a92dd4d32f644e68b597d73d8949c409	R218F	69	0.0
a92dd4d32f644e68b597d73d8949c409	R218H	72	0.0
a92dd4d32f644e68b597d73d8949c409	R218K	62	0.0
a92dd4d32f644e68b597d73d8949c409	R218L	65	0.0
a92dd4d32f644e68b597d73d8949c409	R218Q	68	0.0
a92dd4d32f644e68b597d73d8949c409	R218S	62	0.0
a92dd4d32f644e68b597d73d8949c409	R218T	69	0.0
a92dd4d32f644e68b597d73d8949c409	R218W	70	0.0
a92dd4d32f644e68b597d73d8949c409	R218V	69	0.0
a92dd4d32f644e68b597d73d8949c409	R218Y	65	0.0
a92dd4d32f644e68b597d73d8949c409	Y261A	56	0.0
a92dd4d32f644e68b597d73d8949c409	Y261E	65	0.0
a92dd4d32f644e68b597d73d8949c409	Y261D	67	0.0
a92dd4d32f644e68b597d73d8949c409	Y261G	58	0.0
a92dd4d32f644e68b597d73d8949c409	Y261H	59	0.0
a92dd4d32f644e68b597d73d8949c409	Y261L	55	0.0
a92dd4d32f644e68b597d73d8949c409	Y261N	55	0.0
a92dd4d32f644e68b597d73d8949c409	Y261Q	57	0.0
a92dd4d32f644e68b597d73d8949c409	Y261P	54	0.0
a92dd4d32f644e68b597d73d8949c409	Y261S	54	0.0
a92dd4d32f644e68b597d73d8949c409	Y261R	62	0.0
a92dd4d32f644e68b597d73d8949c409	Y261T	56	0.0
a92dd4d32f644e68b597d73d8949c409	Y261W	52	0.0
a92dd4d32f644e68b597d73d8949c409	Y261V	60	0.0
a92dd4d32f644e68b597d73d8949c409	N229A	53	0.0
a92dd4d32f644e68b597d73d8949c409	N229C	58	0.0
a92dd4d32f644e68b597d73d8949c409	N229E	63	0.0
a92dd4d32f644e68b597d73d8949c409	N229D	61	0.0
a92dd4d32f644e68b597d73d8949c409	N229G	54	0.0
a92dd4d32f644e68b597d73d8949c409	N229F	54	0.0
a92dd4d32f644e68b597d73d8949c409	N229I	53	0.0
a92dd4d32f644e68b597d73d8949c409	N229H	66	0.0
a92dd4d32f644e68b597d73d8949c409	N229K	67	0.0
a92dd4d32f644e68b597d73d8949c409	N229M	59	0.0
a92dd4d32f644e68b597d73d8949c409	N229L	50	0.0
a92dd4d32f644e68b597d73d8949c409	N229Q	56	0.0
a92dd4d32f644e68b597d73d8949c409	N229S	52	0.0
a92dd4d32f644e68b597d73d8949c409	N229R	68	0.0
a92dd4d32f644e68b597d73d8949c409	N229T	55	0.0
a92dd4d32f644e68b597d73d8949c409	N229W	63	0.0
a92dd4d32f644e68b597d73d8949c409	N229V	55	0.0
a92dd4d32f644e68b597d73d8949c409	N229Y	61	0.0
a92dd4d32f644e68b597d73d8949c409	E60A	41	0.0
a92dd4d32f644e68b597d73d8949c409	E60Q	35	0.0
a92dd4d32f644e68b597d73d8949c409	E60D	39	0.0
a92dd4d32f644e68b597d73d8949c409	E60L	40	0.0
a92dd4d32f644e68b597d73d8949c409	D221A	60	0.0
a92dd4d32f644e68b597d73d8949c409	D221C	64	0.0
a92dd4d32f644e68b597d73d8949c409	D221E	52	0.0
a92dd4d32f644e68b597d73d8949c409	D221F	67	0.0
a92dd4d32f644e68b597d73d8949c409	D221N	62	0.0
a92dd4d32f644e68b597d73d8949c409	D221S	58	0.0
a92dd4d32f644e68b597d73d8949c409	D221R	74	0.0
a92dd4d32f644e68b597d73d8949c409	V316A	2	0.0
a92dd4d32f644e68b597d73d8949c409	V316C	5	0.0
a92dd4d32f644e68b597d73d8949c409	V316E	20	0.0
a92dd4d32f644e68b597d73d8949c409	V316D	21	0.0
a92dd4d32f644e68b597d73d8949c409	V316G	10	0.0
a92dd4d32f644e68b597d73d8949c409	V316F	13	0.0
a92dd4d32f644e68b597d73d8949c409	V316I	-43	0.1
a92dd4d32f644e68b597d73d8949c409	V316H	18	0.0
a92dd4d32f644e68b597d73d8949c409	V316K	18	0.0
a92dd4d32f644e68b597d73d8949c409	V316M	9	0.0
a92dd4d32f644e68b597d73d8949c409	V316L	1	0.0
a92dd4d32f644e68b597d73d8949c409	V316N	12	0.0
a92dd4d32f644e68b597d73d8949c409	V316Q	14	0.0
a92dd4d32f644e68b597d73d8949c409	V316P	8	0.0
a92dd4d32f644e68b597d73d8949c409	V316S	6	0.0
a92dd4d32f644e68b597d73d8949c409	V316R	25	0.0
a92dd4d32f644e68b597d73d8949c409	V316T	-5	0.02
a92dd4d32f644e68b597d73d8949c409	V316W	17	0.0
a92dd4d32f644e68b597d73d8949c409	V316Y	16	0.0
4385c65c886355256eeac97b87183eb4	E65Q	22	0.0
4385c65c886355256eeac97b87183eb4	K68A	-16	0.14
4385c65c886355256eeac97b87183eb4	D133N	36	0.0
4385c65c886355256eeac97b87183eb4	K134A	37	0.0
4385c65c886355256eeac97b87183eb4	K134H	39	0.0
4385c65c886355256eeac97b87183eb4	K134R	37	0.0
4385c65c886355256eeac97b87183eb4	Y201A	7	0.24
4385c65c886355256eeac97b87183eb4	D107N	-17	0.22
4385c65c886355256eeac97b87183eb4	E110Q	30	0.0
4385c65c886355256eeac97b87183eb4	D111N	44	0.0
4385c65c886355256eeac97b87183eb4	K116A	20	0.02
4385c65c886355256eeac97b87183eb4	D153N	-39	0.34
4385c65c886355256eeac97b87183eb4	D90N	9	0.03
4385c65c886355256eeac97b87183eb4	K156A	30	0.0
4385c65c886355256eeac97b87183eb4	K156H	31	0.0
4385c65c886355256eeac97b87183eb4	H93A	45	0.0
4385c65c886355256eeac97b87183eb4	R159A	54	0.0
4385c65c886355256eeac97b87183eb4	R159H	65	0.0
4385c65c886355256eeac97b87183eb4	R159K	59	0.0
4a441c17cdf49c532169ce8c989d8a88	L264P	4	NA
4a441c17cdf49c532169ce8c989d8a88	L368P	40	NA
4a441c17cdf49c532169ce8c989d8a88	L339P	46	NA
4a441c17cdf49c532169ce8c989d8a88	T214P	24	NA
4a441c17cdf49c532169ce8c989d8a88	L248P	35	NA
4a441c17cdf49c532169ce8c989d8a88	V314P	23	NA
4a441c17cdf49c532169ce8c989d8a88	A283P	36	NA
4a441c17cdf49c532169ce8c989d8a88	A304P	36	NA
4fbc11a67b8ae4606f4eb1a2b4a86421	A25G	25	0.48
4fbc11a67b8ae4606f4eb1a2b4a86421	G19A	58	0.02
4fbc11a67b8ae4606f4eb1a2b4a86421	G22A	69	0.0
3de42f019b1cc07a9128986673763680	V97A	-23	0.75
3de42f019b1cc07a9128986673763680	M98A	-10	0.65
3de42f019b1cc07a9128986673763680	F35A	-19	0.86
3de42f019b1cc07a9128986673763680	M38A	12	0.6
3de42f019b1cc07a9128986673763680	L39A	-20	0.5
3de42f019b1cc07a9128986673763680	D40N	15	0.1
3de42f019b1cc07a9128986673763680	N65A	30	0.11
3de42f019b1cc07a9128986673763680	Y96A	1	0.44
ad64ab948369cc80c197623c5a8280e1	A498T	35	0.0
ad64ab948369cc80c197623c5a8280e1	A498V	37	0.0
942c94e3233186c2880af3e2fc928ceb	R81K	-30	NA
942c94e3233186c2880af3e2fc928ceb	R81D	8	NA
59124f3325db843886a64aea234da6f7	E129A	13	0.29
59124f3325db843886a64aea234da6f7	G130A	45	0.01
59124f3325db843886a64aea234da6f7	Y131A	47	0.0
59124f3325db843886a64aea234da6f7	Y132A	-2	0.5
59124f3325db843886a64aea234da6f7	L133A	41	0.0
59124f3325db843886a64aea234da6f7	I134A	7	0.41
59124f3325db843886a64aea234da6f7	E136A	-13	0.71
59124f3325db843886a64aea234da6f7	E137A	-41	0.81
59124f3325db843886a64aea234da6f7	G152A	-47	0.76
59124f3325db843886a64aea234da6f7	D277A	-1	0.3
59124f3325db843886a64aea234da6f7	P278A	22	0.04
59124f3325db843886a64aea234da6f7	P279A	-37	0.37
59124f3325db843886a64aea234da6f7	V280A	-19	0.45
59124f3325db843886a64aea234da6f7	K153A	-12	0.64
59124f3325db843886a64aea234da6f7	P154A	-52	1.0
59124f3325db843886a64aea234da6f7	P155A	39	0.04
59124f3325db843886a64aea234da6f7	I156A	-7	0.69
59124f3325db843886a64aea234da6f7	I168A	14	0.13
59124f3325db843886a64aea234da6f7	P195A	-16	0.69
59124f3325db843886a64aea234da6f7	S217T	-27	0.09
59124f3325db843886a64aea234da6f7	A219I	-14	0.21
59124f3325db843886a64aea234da6f7	E222F	0	0.71
59124f3325db843886a64aea234da6f7	V225D	33	0.04
59124f3325db843886a64aea234da6f7	K227A	-14	0.74
59124f3325db843886a64aea234da6f7	R229A	-4	0.57
59124f3325db843886a64aea234da6f7	F230A	-1	0.5
59124f3325db843886a64aea234da6f7	P231A	45	0.08
59124f3325db843886a64aea234da6f7	I239A	14	0.29
59124f3325db843886a64aea234da6f7	S240A	39	0.14
59124f3325db843886a64aea234da6f7	G241A	6	0.17
59124f3325db843886a64aea234da6f7	F242A	11	0.58
59124f3325db843886a64aea234da6f7	G243A	-16	0.57
59124f3325db843886a64aea234da6f7	K244A	-15	0.55
59124f3325db843886a64aea234da6f7	K245A	10	0.75
59124f3325db843886a64aea234da6f7	F246A	37	0.06
59124f3325db843886a64aea234da6f7	N128A	25	0.05
9f57a174261ad3d549ac115af50addc0	C357S	64	0.01
9f57a174261ad3d549ac115af50addc0	C327S	63	0.0
4c558d9410f0f96195a94812287e4cf5	Y34C	54	0.0
4c558d9410f0f96195a94812287e4cf5	Y34S	44	0.0
4c558d9410f0f96195a94812287e4cf5	Y34F	42	0.0
6e7e82a8597a270a27ef2219acd7e2fe	Y88V	-28	0.05
6e7e82a8597a270a27ef2219acd7e2fe	Y88L	-41	1.0
6e7e82a8597a270a27ef2219acd7e2fe	Y88F	-47	0.14
341727263e797da469b356c61777bfbd	C115A	9	0.05
341727263e797da469b356c61777bfbd	C115S	-7	0.09
341727263e797da469b356c61777bfbd	C288A	-18	0.88
341727263e797da469b356c61777bfbd	C288S	-64	0.88
8436be218678516887069c56e4b18f89	L29E	12	0.06
8436be218678516887069c56e4b18f89	F22S	15	0.38
8436be218678516887069c56e4b18f89	F22E	-2	0.41
db987a4d8f24062747f940cebde6ba43	I519T	-66	0.49
db987a4d8f24062747f940cebde6ba43	C656S	3	0.39
db987a4d8f24062747f940cebde6ba43	C656G	15	0.33
db987a4d8f24062747f940cebde6ba43	C661S	15	0.04
db987a4d8f24062747f940cebde6ba43	A542T	-45	0.44
db987a4d8f24062747f940cebde6ba43	C440Y	66	0.01
db987a4d8f24062747f940cebde6ba43	C440R	75	0.0
db987a4d8f24062747f940cebde6ba43	S444P	32	0.01
db987a4d8f24062747f940cebde6ba43	H451Y	73	0.0
db987a4d8f24062747f940cebde6ba43	Y452H	77	0.0
db987a4d8f24062747f940cebde6ba43	Y452C	74	0.0
db987a4d8f24062747f940cebde6ba43	G453E	73	0.01
db987a4d8f24062747f940cebde6ba43	L455Q	46	0.01
db987a4d8f24062747f940cebde6ba43	L455R	62	0.02
db987a4d8f24062747f940cebde6ba43	C457Y	65	0.01
db987a4d8f24062747f940cebde6ba43	S459T	45	0.01
db987a4d8f24062747f940cebde6ba43	C460Y	69	0.0
db987a4d8f24062747f940cebde6ba43	C460A	62	0.0
db987a4d8f24062747f940cebde6ba43	C460S	63	0.0
db987a4d8f24062747f940cebde6ba43	K461Y	54	0.0
db987a4d8f24062747f940cebde6ba43	V462E	50	0.01
db987a4d8f24062747f940cebde6ba43	V462L	26	0.02
db987a4d8f24062747f940cebde6ba43	F463S	64	0.0
db987a4d8f24062747f940cebde6ba43	R466K	53	0.0
db987a4d8f24062747f940cebde6ba43	R466G	67	0.0
db987a4d8f24062747f940cebde6ba43	G470A	32	0.01
db987a4d8f24062747f940cebde6ba43	Y474N	66	0.0
db987a4d8f24062747f940cebde6ba43	C476A	71	0.0
db987a4d8f24062747f940cebde6ba43	C476H	82	0.0
db987a4d8f24062747f940cebde6ba43	C482Y	70	0.0
db987a4d8f24062747f940cebde6ba43	C482H	76	0.0
db987a4d8f24062747f940cebde6ba43	C482S	61	0.0
db987a4d8f24062747f940cebde6ba43	C482R	76	0.0
db987a4d8f24062747f940cebde6ba43	R488Q	28	0.07
db987a4d8f24062747f940cebde6ba43	R489K	63	0.01
db987a4d8f24062747f940cebde6ba43	N491S	12	0.2
db987a4d8f24062747f940cebde6ba43	C492S	68	0.0
db987a4d8f24062747f940cebde6ba43	C492R	81	0.0
db987a4d8f24062747f940cebde6ba43	C495Y	72	0.0
db987a4d8f24062747f940cebde6ba43	C495S	66	0.0
db987a4d8f24062747f940cebde6ba43	C500Y	69	0.0
db987a4d8f24062747f940cebde6ba43	C500S	63	0.0
db987a4d8f24062747f940cebde6ba43	C500R	76	0.0
db987a4d8f24062747f940cebde6ba43	L501P	61	0.0
db987a4d8f24062747f940cebde6ba43	M505I	61	0.0
db987a4d8f24062747f940cebde6ba43	M505T	63	0.0
db987a4d8f24062747f940cebde6ba43	C640S	10	0.09
8f14f989f4131a05a94da5fda675479a	L66A	14	0.01
8f14f989f4131a05a94da5fda675479a	Q12A	-47	0.14
8f14f989f4131a05a94da5fda675479a	H101A	26	0.0
8f14f989f4131a05a94da5fda675479a	I17A	-57	0.97
8f14f989f4131a05a94da5fda675479a	T82A	40	0.0
8f14f989f4131a05a94da5fda675479a	F106A	33	0.03
8f14f989f4131a05a94da5fda675479a	D107A	9	0.04
8f14f989f4131a05a94da5fda675479a	I108A	-23	0.43
8f14f989f4131a05a94da5fda675479a	Y13A	-72	0.81
8f14f989f4131a05a94da5fda675479a	Y13S	-61	0.72
8f14f989f4131a05a94da5fda675479a	Y13W	-47	0.04
8f14f989f4131a05a94da5fda675479a	I15A	-2	0.11
8f14f989f4131a05a94da5fda675479a	R16A	22	0.05
8f14f989f4131a05a94da5fda675479a	M81A	24	0.03
8f14f989f4131a05a94da5fda675479a	L18A	-34	0.46
8f14f989f4131a05a94da5fda675479a	L19A	19	0.01
8f14f989f4131a05a94da5fda675479a	Y84A	15	0.01
8f14f989f4131a05a94da5fda675479a	Y84F	-46	0.35
8f14f989f4131a05a94da5fda675479a	E86A	-19	0.5
8f14f989f4131a05a94da5fda675479a	L87A	-37	0.32
8f14f989f4131a05a94da5fda675479a	K56A	25	0.08
8f14f989f4131a05a94da5fda675479a	K56M	13	0.15
8f14f989f4131a05a94da5fda675479a	K56N	2	0.15
8f14f989f4131a05a94da5fda675479a	I57A	8	0.0
8f14f989f4131a05a94da5fda675479a	I90A	-65	1.0
2c4b4ade3aff509eb52a43834cc5a3b0	K174A	36	0.03
2c4b4ade3aff509eb52a43834cc5a3b0	R216A	55	0.0
81b3a6043774721c1d4f2a0edd5e976f	S308N	-17	0.08
614f06da3809a73819d13567b32f1e16	L290F	-62	0.55
614f06da3809a73819d13567b32f1e16	V262L	-71	0.24
614f06da3809a73819d13567b32f1e16	V331A	-45	1.0
614f06da3809a73819d13567b32f1e16	C172S	13	0.14
614f06da3809a73819d13567b32f1e16	D94K	-13	0.85
614f06da3809a73819d13567b32f1e16	A222T	-67	0.15
614f06da3809a73819d13567b32f1e16	P89A	-66	1.0
614f06da3809a73819d13567b32f1e16	N123G	28	1.0
614f06da3809a73819d13567b32f1e16	S379A	62	0.01
c098b64ddd5a49adcdc5dac71dfc1dc1	H1396Q	53	0.0
81178d429f06ec0aa8142b707a4919a9	Y33H	-6	0.33
81178d429f06ec0aa8142b707a4919a9	R194A	23	0.0
81178d429f06ec0aa8142b707a4919a9	E69V	-73	0.53
81178d429f06ec0aa8142b707a4919a9	D138H	0	0.54
81178d429f06ec0aa8142b707a4919a9	W75R	27	0.2
81178d429f06ec0aa8142b707a4919a9	A174V	-31	0.27
81178d429f06ec0aa8142b707a4919a9	T97I	-27	0.64
81178d429f06ec0aa8142b707a4919a9	R86G	-4	0.09
81178d429f06ec0aa8142b707a4919a9	N87E	4	1.0
81178d429f06ec0aa8142b707a4919a9	Q89R	-46	0.61
81178d429f06ec0aa8142b707a4919a9	I90K	-51	0.51
81178d429f06ec0aa8142b707a4919a9	Y123S	4	0.12
81178d429f06ec0aa8142b707a4919a9	Q96L	-11	0.07
abed892a04e4acd0cd0ddd3f294857bb	K111A	32	0.0
abed892a04e4acd0cd0ddd3f294857bb	K111R	7	0.03
abed892a04e4acd0cd0ddd3f294857bb	K111M	36	0.0
abed892a04e4acd0cd0ddd3f294857bb	C274A	58	0.01
abed892a04e4acd0cd0ddd3f294857bb	C284A	-17	0.34
abed892a04e4acd0cd0ddd3f294857bb	S128A	60	0.0
a2be57aa7d0f1a52950c8c0e257b019f	R53K	18	0.05
a2be57aa7d0f1a52950c8c0e257b019f	R51K	51	0.0
a2be57aa7d0f1a52950c8c0e257b019f	T44P	-17	0.1
a2be57aa7d0f1a52950c8c0e257b019f	L45R	-12	0.57
200a6a7fbf420d10aa5a4adfefaa4d29	S167F	2	0.02
200a6a7fbf420d10aa5a4adfefaa4d29	S72P	3	NA
200a6a7fbf420d10aa5a4adfefaa4d29	E172A	-5	0.04
200a6a7fbf420d10aa5a4adfefaa4d29	E172K	-46	0.79
200a6a7fbf420d10aa5a4adfefaa4d29	E172D	-15	0.03
200a6a7fbf420d10aa5a4adfefaa4d29	E172W	7	0.0
200a6a7fbf420d10aa5a4adfefaa4d29	R174L	48	0.0
200a6a7fbf420d10aa5a4adfefaa4d29	H175A	-9	0.08
200a6a7fbf420d10aa5a4adfefaa4d29	H175I	5	0.03
200a6a7fbf420d10aa5a4adfefaa4d29	H175R	-18	0.3
200a6a7fbf420d10aa5a4adfefaa4d29	H175Q	-54	0.27
200a6a7fbf420d10aa5a4adfefaa4d29	H175D	-3	0.1
200a6a7fbf420d10aa5a4adfefaa4d29	Q176R	-41	0.28
200a6a7fbf420d10aa5a4adfefaa4d29	L177V	34	0.02
200a6a7fbf420d10aa5a4adfefaa4d29	T178I	-62	0.82
200a6a7fbf420d10aa5a4adfefaa4d29	Q179E	-60	0.44
200a6a7fbf420d10aa5a4adfefaa4d29	Q179H	0	0.01
200a6a7fbf420d10aa5a4adfefaa4d29	Q179K	-55	0.29
200a6a7fbf420d10aa5a4adfefaa4d29	Q179L	-8	0.01
200a6a7fbf420d10aa5a4adfefaa4d29	Q179P	17	0.02
200a6a7fbf420d10aa5a4adfefaa4d29	Q179R	3	0.02
200a6a7fbf420d10aa5a4adfefaa4d29	I85V	-32	NA
200a6a7fbf420d10aa5a4adfefaa4d29	S54I	16	NA
200a6a7fbf420d10aa5a4adfefaa4d29	G56V	20	NA
b0b866cf906b272ad26e55c0299bce9a	H165Q	78	0.0
b0b866cf906b272ad26e55c0299bce9a	S239A	64	0.0
948672deca6bc7819cb07e805596e648	E134Q	0	0.05
948672deca6bc7819cb07e805596e648	R322A	-2	0.63
948672deca6bc7819cb07e805596e648	D137N	21	0.05
948672deca6bc7819cb07e805596e648	N408Q	-53	0.55
948672deca6bc7819cb07e805596e648	N408T	-20	0.54
948672deca6bc7819cb07e805596e648	R159A	30	0.19
948672deca6bc7819cb07e805596e648	D160N	-53	0.47
948672deca6bc7819cb07e805596e648	R164A	35	0.49
948672deca6bc7819cb07e805596e648	D169N	23	0.04
948672deca6bc7819cb07e805596e648	R171A	51	0.03
948672deca6bc7819cb07e805596e648	R304A	-20	0.62
948672deca6bc7819cb07e805596e648	C55G	-4	0.24
948672deca6bc7819cb07e805596e648	C74G	62	0.0
948672deca6bc7819cb07e805596e648	K66A	15	0.05
948672deca6bc7819cb07e805596e648	R76A	34	0.0
948672deca6bc7819cb07e805596e648	S205A	72	0.0
948672deca6bc7819cb07e805596e648	S205T	73	0.0
948672deca6bc7819cb07e805596e648	S205G	71	0.0
948672deca6bc7819cb07e805596e648	C208G	-37	1.0
948672deca6bc7819cb07e805596e648	W85Y	54	0.03
948672deca6bc7819cb07e805596e648	W85L	61	0.0
948672deca6bc7819cb07e805596e648	W85G	64	0.0
948672deca6bc7819cb07e805596e648	W85F	60	0.01
948672deca6bc7819cb07e805596e648	C98G	57	0.05
948672deca6bc7819cb07e805596e648	R104Q	-13	0.06
948672deca6bc7819cb07e805596e648	N108Q	29	0.03
948672deca6bc7819cb07e805596e648	N108T	32	0.09
948672deca6bc7819cb07e805596e648	S240A	-58	0.61
948672deca6bc7819cb07e805596e648	S240G	19	0.01
948672deca6bc7819cb07e805596e648	K77A	16	0.17
948672deca6bc7819cb07e805596e648	R375A	25	0.73
948672deca6bc7819cb07e805596e648	R123Q	52	0.04
9f714626b76955acaafd600c07ba1299	D251A	51	0.0
9f714626b76955acaafd600c07ba1299	T252A	40	0.0
9f714626b76955acaafd600c07ba1299	A293E	-30	0.93
9f714626b76955acaafd600c07ba1299	A293D	0	0.53
9f714626b76955acaafd600c07ba1299	A293G	-16	0.33
9f714626b76955acaafd600c07ba1299	A293F	7	0.11
9f714626b76955acaafd600c07ba1299	A293I	0	0.19
9f714626b76955acaafd600c07ba1299	A293R	-29	0.78
9f714626b76955acaafd600c07ba1299	A293Y	4	0.12
2b3dfab71a52a23b48b9b8f4bae95d26	R656A	-20	0.75
77ed5048f5e9cbf7efd7f1eb01e45eb8	A56T	39	0.0
77ed5048f5e9cbf7efd7f1eb01e45eb8	L53F	25	0.01
77ed5048f5e9cbf7efd7f1eb01e45eb8	R39M	40	0.0
77ed5048f5e9cbf7efd7f1eb01e45eb8	G23A	2	0.26
77ed5048f5e9cbf7efd7f1eb01e45eb8	G23S	39	0.03
77ed5048f5e9cbf7efd7f1eb01e45eb8	G23C	40	0.03
77ed5048f5e9cbf7efd7f1eb01e45eb8	F64L	3	0.23
19c915df5c0ac3d7c58fa4e991b65b15	H515A	39	0.01
19c915df5c0ac3d7c58fa4e991b65b15	E366A	21	0.11
19c915df5c0ac3d7c58fa4e991b65b15	Y505A	44	0.03
19c915df5c0ac3d7c58fa4e991b65b15	Y347A	43	0.03
19c915df5c0ac3d7c58fa4e991b65b15	D510A	31	0.29
57b4d2aea55c16b6e56b09ad42fe05ef	F100A	60	0.02
57b4d2aea55c16b6e56b09ad42fe05ef	F100I	62	0.01
57b4d2aea55c16b6e56b09ad42fe05ef	F98S	19	0.0
57b4d2aea55c16b6e56b09ad42fe05ef	F98N	22	0.0
57b4d2aea55c16b6e56b09ad42fe05ef	K96N	0	0.04
57b4d2aea55c16b6e56b09ad42fe05ef	D125A	-23	0.12
57b4d2aea55c16b6e56b09ad42fe05ef	D125S	-56	0.41
57b4d2aea55c16b6e56b09ad42fe05ef	D128A	-12	0.1
[truncated: 34,318 more rows]
