# Supplementary material for: Disease-related mutations predicted to impact protein function
Source: BMC Genomics. 2012 Jun 18;13(Suppl 4):S11. doi: 10.1186/1471-2164-13-S4-S11 (PMC3394413; doi:10.1186/1471-2164-13-S4-S11)
Supplement: Additional file 2 — Mutation and sequence data. Archive of the five different mutant sets used in this study separated by SNAP/SIFT and PhD-SNP predictions including the protein wild type sequences. [file 1471-2164-13-S4-S11-S2.zip › random_PhDSNP.csv]

seq_md5	mut	PhDSNP
0895f3060905a8d05950b6cf09b53ea4	S3R	Neutral
d462963aea134fa39d3fc7f539f27f34	F249L	Disease
850feaad6905f4cc2a8fd2036b6b37ba	V130A	Disease
4450ddf94c9d7d67628c369f9ca7aa21	P112S	Disease
caed10fdad859d9793bb3e21a9419ab8	T87A	Neutral
1b3b1778681ca36711be02b4e05c0a92	V58I	Neutral
53c7fb7e45cb5a9705212c694705f229	R565C	Neutral
3568364a27de6e230a43ed8ed93b1c25	E12Q	Neutral
4849b1e5fbdb768bcfd7f11661553e52	R7W	Neutral
ecb16cdc9d713679179fc8e2c4e86898	T2S	Neutral
f9d5bdd68ee25c03c3911e0a1744c06a	S3G	Neutral
bb2d3c2b03ca5fcece1bcf0695d89d60	S310W	Neutral
98f0c50ad2fa2177284ef7d99235f04f	Q161H	Neutral
ddd9b0ac26221d5d3f70a7bf73dbb1b6	P23Q	Disease
3ce4553ca167808c4cbac4a24d7878b3	L15V	Neutral
b6fee42c086d92aeba841bf2053fc147	S337C	Disease
1398ec7e3b765cd2f94c091955e7d934	G5E	Neutral
4b51d6c3e08599f6138a885273972d43	G21A	Neutral
200c5546c3d8a4b8cf79f75d6ccbd255	V699I	Neutral
0caf049a5ccdd49bc550b5c98181cdbd	G4S	Neutral
f516e88809a5e2c728f0cf2b22b4e933	L328F	Neutral
ec0f791c5443cd245b689bd8d679c2d7	D15G	Neutral
be960ffc827c290a574d56f5c60bb266	E74K	Neutral
e2cb5ac3f24173652fdb5b4486f7ffef	P93Q	Disease
99cb0c7bcf1ab588cb4e35dd5d28f731	H363P	Neutral
a3ed88ba5aea3e082abe565d475933be	A323T	Disease
4ff02d7fbad2f7ae3be10caeea5cbbe3	I8M	Neutral
3354b34d76157694fad753caf5a08cca	S1079G	Neutral
ea69f9428d6f913ebaeec9f535f2e5f3	S3I	Neutral
48e40d86febdb00c95b22277acda44a1	A5V	Neutral
932aad4635e3576d64bb229cf61239af	P5R	Neutral
0f1fa136f38b455a3d32ca8e44280398	V270L	Neutral
fe0baeee7628a5cfa0bdd4a3d9747aed	R201Q	Disease
46049aaca35deee6eeec693cf2509c12	V148M	Neutral
44b293bb452ac891600ee3ddc72c9152	N2Y	None
8974f3db08bc12481156e24a117a4645	A10T	Neutral
dd209b0cf3f88727a13c427ff5cb3b3d	V21A	Neutral
6efc943b3d04cae3de20f039131588b6	S239F	Neutral
40b0a5b730bfc93bb216e6ef8344eceb	G60V	Neutral
6609542cf965f7b383c921f4a306aeca	G2E	Neutral
cdcd87d0ab6fb1716cd8c65f16b63c62	L4P	Neutral
5fef2e49c651749e8958f7c2c0fcf11e	S3N	Neutral
b5bbbea67846dc0d81129c14c01df7a6	V552I	Neutral
8aba4be877bca8ed3554a3df95d18a95	Q31R	Neutral
ce7a4e6cd03a77b7207bedb7c16308a8	L145P	Neutral
89d4ae43fa1f929c184cd778d5ddd4c0	G646S	Neutral
bd81ef5e1f0f8623ca73f84fe8af99fd	V13I	Neutral
86d584de61c060ffd653dc29ad87096e	Q87H	Neutral
ebf185dd1066adb6dfd9d4b2bb4ab668	P339S	Disease
f30a838ab1d2964454aac6e7c21e6467	L569R	Disease
d997e4026a204d453202587fa58502b4	R13G	Neutral
6e49688634920ace7d06f59a03421604	L430F	Neutral
255567499dbb76a51b21cf7d533b1053	R111Q	Disease
97f5a918f78a1fbdeca881111ff9f991	G496D	Neutral
ffd53936217cf2e533c455d2a55e7cf2	P5L	Neutral
52e13b4e7194e01dca5e424350f837d7	D58V	Disease
b54b7605b52e50b5dd896aeae088b102	A687S	Neutral
584c4ec9928d2e6544e61e6f721c5a7b	R137M	Neutral
0e95af526d4b5de85d8c36e8fedb36cb	R387P	Neutral
816a5d1604a39ba6250fcc80620bf5e2	E123Q	Neutral
90092cf68205318deb62cefcecd2bca3	T3M	Neutral
2eadf94978452454a030b03d6a17a69a	A171P	Neutral
42a42dca623f19db2eba866d667509c5	E2D	Neutral
15a7455fdaecfe7e4b4010eb77e4c851	R68H	Neutral
9e2bd60ef7fa2c7e144f74c411a1823f	E92Q	Neutral
1da7a240fafa07f2133eb63bece76221	P10A	Neutral
b879a31d50506d9447a052382635fb7a	A3T	Neutral
4bd8f116dd4fa83fc668dc16fbf29f1f	L143P	Disease
65454a263fb36a8f379b31d955bade6a	H45Y	Neutral
94f1bc1ca158d189a02cf22a3e9693ba	A2V	None
8bf7cff52a8cbf3bdc41ec19c2b9e026	R27S	Neutral
a418aa580772ec5fe5efc9bce712f6ef	S202A	Neutral
f256df5fed6a8a26358f19d7799a9f55	A926V	Neutral
4ce5f0b78fee8d7c87e7553e2f56e376	V278L	Neutral
9432a68b2dc2e1909fcd7f9e41a9384f	P843A	Neutral
ed27c975379db0323af16f5857e5e9f0	A2V	Neutral
2f2a76fdf8c3de26ee6c4c4513a93514	Q317L	Disease
54631183c24e38d3cd4d80d1f0ca6e26	S276G	Disease
f4edf25fa37667014cd46fcf028cda8d	A2T	Neutral
692da172ab772f27754795a8c6728aa3	D2V	Disease
6807a009677e5a581c536d9b19895a41	E14K	Disease
b15e2ec45ffa84a6010fb5270080d87e	A4T	Neutral
a00fdf2fa256017d9574ea66db51c060	A178T	Neutral
72e0637a084b4f28a7374f8dd65c3c25	E342K	Neutral
42483f29f3f0ba7806c38e12b7309ee6	G6C	Neutral
f16dee62803750d1b575ccbdeab6153b	V165I	Neutral
65687f17ae7bdd358300700895cc5d08	N294D	Neutral
2d5141e32d03df1ca42f5eed2a39d89a	P9S	Disease
9e4ff7c9dd660ab8c9ad480fb9eb25c6	S328F	None
6b4a18a2f9ee3794297c825f537e4863	T314M	Neutral
7182f3aaa91145b4990d7fc5cf05db73	K56E	Neutral
8a7a22a9064c37b0e229b7f4a8aee426	P2L	Disease
0fc93a360e31633af786d3b2827e5437	A284S	Neutral
44824bb2acc693d58f04c3c13d91b8a5	S365N	Neutral
363dce8c4c4a1109f749067d40b3e5aa	S173P	Disease
8370ab1a731e965aa870d76ec334d302	A115T	Disease
099dc53dad8c9223ae18bc6e6228fda5	E2K	Neutral
bcef665fad77129ad2388bf0432723c3	E46G	Neutral
7867b38ec2c29aa1af022b44d3577b51	K82N	Neutral
2d92e2ff4941c3f183a3d070d4199bb8	P2S	Neutral
74e5191b76c711aa63826f68a4120e63	S131T	Neutral
c7ee9f214308008ea7fc151302800c1e	D70G	Disease
2cda71efed3f35a9ad753a003f7d5a2b	A2V	Neutral
ba6d3b46320310045caeb093cae40d92	S313G	Neutral
133eb445e0e3bdfb3ff405511afd3cb6	A176V	Neutral
38b96f91654e0ade4cf04d5e4752273c	R304Q	Neutral
7da5655ac2021382c499aa6136e30ff0	S4N	Neutral
f205123c6fa123752250dfc5e5e27cf6	N308K	None
ce7b3beb690eccdd32f46ad0e211529e	N1101S	Neutral
70ae0f4d12c76a65b6e0e49cee557282	P3S	Neutral
d40a5b9df482ee0a9661762b963aa5a4	D2Y	Neutral
e715bc231cc4da7aee8c960bffc68c56	R406Q	Disease
36e743e9d6871ac78415ab1210e2ed54	H77N	Disease
e233a7f619bb09925c63911c2dd67156	D107E	Neutral
ef9a941d6a8a5d1b12be46de47ffd9ea	T199A	Neutral
acddd619ad573676178a202f7e22fe74	R53C	Neutral
8bed50c10d7127db94ac065c83b26c0a	S535A	Neutral
7322b9c50afdb191e25488e79ec6dc68	D167G	Neutral
46314359a15da8cd124677200c68adf6	A2V	Neutral
f15341866be74661b9d0828dcb9cfdba	S2I	Neutral
8b7994461fabc60bce7cfad4123e9269	P188H	Disease
0a7cb7c6ed1878a01f899985e2e71ec3	L15V	Neutral
9f5091bf3853f24ae53552491dc51f4c	M315V	Neutral
0c1f343bff6a2c8dd6cffa946069650c	S27N	Neutral
3ed8c6f57afe6437fec0ce575a5c019e	S400I	Neutral
29ef62353e83cdc5f499551a046b1d6d	R25H	Neutral
cc23cfe105540df5cf9103df687184ef	F2L	Neutral
98e314e7c564dd8038a4be11dab477c1	G405R	Disease
3e105d5dd2a83623fe40ca99722b690d	I389V	Neutral
82eafa1b756c729c27af658d5b8cf7cd	V383I	Neutral
16a023494190518100037ff370146900	L953P	Neutral
5fa0642ebaf8cbbc6b9d953338ce5ca5	Q134R	Neutral
deb54ba6b79a4c2c87d89278d8ca88b4	R21Q	Disease
09bcfd77a31496f3a56deaffab5d3ed6	I229T	Disease
45a9535fde53c310fa2577798cf28b4b	P605H	Disease
9ae5ed4189fcbe8cd34b78502b42aab2	G124S	Disease
ddb76cd5d4cd94c0c09578b87edf0995	I475V	Neutral
63b4f907dcc43c24ddc825676695d13c	S225T	Neutral
fc8baa9586d9f28e7f19614f8a3c7513	V145I	Neutral
1f81a296a8429b5463ba7e0337af903c	C10Y	Disease
edd99d2878a19eb6926a00e83a0476ba	D214N	Neutral
51b667bbf597e8a159c5670d50df2e65	V114M	Disease
5ec9b4505f0ec5b7d754159b01192288	S159T	Neutral
a481e1daf07f9f51ffd864f5ca3307d0	R753Q	Neutral
9eeb77a139efc89a193e7d0b3a434e8e	L6F	Neutral
1b1674727ac3ed3748b2991f7ac2f5b1	F2S	Neutral
3ffb76b59216d44b93e305eec7107e40	E176D	Neutral
05546ebe9b40f5ab003763833a0b06c1	G268D	Neutral
f0260e1a3b4373089dcb17606b797e2b	L211V	Neutral
e5722461e6b9ec0d64761c425c88537c	K4E	Neutral
726693ad2dc5e4ce64374d94ff4a38f1	T33S	Neutral
be21f81b5b4f4c3f17466f9b4c02af76	R11S	Neutral
0ff22e0a7c3442ca04d6d8dccc8f51db	D367G	Disease
eff48cccd150fde3db2b7a5275f753ac	T2A	Neutral
780c0b858e6b94c8d701d25a3ad7a4ee	D162G	Disease
9942697b3da8540093e2b53d088340de	Q28R	Disease
200c120c7291aee7d6d68fd10c26f1d7	T567A	Neutral
8501faf469e77a9fbdc0166f5a18bcf6	A2G	Neutral
66ce4afe6dc1d74b47db74267ee679df	G180R	Neutral
81bf3f73ea90acf86f72e6d73e79cd3d	A599P	Neutral
b8c03419679d210090ae658ea817c39b	I115M	Neutral
36fba712be65ee799f49ed4f2407cea1	V333L	Neutral
30e9bd9ce4467992de872de208aa1803	R199P	Disease
ea90fe45d3105499e432a3df9c8eb11a	R172C	Neutral
36d07eea85856582709271d29d51b5e7	R295H	Neutral
81fc9449c74c564362db43a0489b09e1	L55P	Disease
28b7692ec2c045a7b0e091e0cfaffc95	P124L	Neutral
46ae5a8a199ed1cbfcec569e4bfed83b	R277H	Neutral
62286a1e0589c566442405655b615765	Q13K	Neutral
f6fb67a73db119f7b1717562a378f7db	S15P	Neutral
5077e376ccfd1b3f28be894441930844	D69Y	Neutral
a3194ee57a6c080d2b8abc416d90f76e	S128L	Neutral
e5e6d92d0e6eaf951b26f3440f7135b5	P101T	Neutral
5485a2ef82ecccf0bcb5c8df09764bb0	L320V	Neutral
a501f04bd2ce845007a7125b760febae	S78L	Neutral
fadf9052dd72a2cb6b33506fd049d6e0	A557D	Disease
ad2fe7ce08a5dde5e3eb4b5d43f82983	S4P	Neutral
b42c8a0a6d832de4ff2ce38322844b4c	T21I	Disease
482628ed587f19ef7f39a5a63c59d3de	A319T	Neutral
78b7e425f8dc1cadbe9a5c2642507b8c	H4Y	Neutral
641d199a4b4a02b05b1dda2772fc5f5a	T4S	Neutral
a82d7a06f45a6c65e88a10709e9c3c3b	R1226K	Neutral
65775d30f09e2e04630e102affbd7811	P4A	Neutral
720386435ebfac6a552cc3d6f1ee8e2b	E347K	Neutral
bffe28f8aa424873f7864a842f842f72	L123F	Neutral
ba87141267e860721e57960d48fb00af	E864G	Neutral
b6f8dc0961e854ca147ba630716491a4	A18G	Neutral
83723448f996486143c2880eaf70a72f	P18L	Disease
a5a28b0c9275d9d6632be4069291c7df	I233V	Neutral
7e0c305ab4c9f3d915f0c581bc7f0a7a	L413V	Disease
d7fe215f3ab6ba4ea24085fad374508f	K303N	Neutral
ee653a03306d2477f1e80e11f5941f16	A37T	Neutral
37f1cde83d8805164c67ab9e9d523818	K65N	Disease
20b005188b1388cd5f72e2009cdd93da	S30T	Neutral
485562d1d482efd2d141fd3c36c1a084	V2I	Neutral
4230380c4bdae92786227e29cbbdd5fe	V142G	Neutral
35866c461a0362d19bca5329c067cf86	V159G	Neutral
be86d13c0c6ee8f6ebc7dd6c2ebd1d21	Q8K	Neutral
cfcf88efe2425c7be73d7ff5e58708f9	R12H	Neutral
f315404ce29894ad2f437c6d17e4fb49	R722K	Disease
c30acc02e15516892dced70b9af37f1a	A188T	Neutral
ab03235172eb13987235e599a7b71ece	T7I	Neutral
485bef8e12b5ec118bf8460298f5efb6	I130T	Neutral
a3c16fe00562c0ebf385f4a4f951eab7	R619Q	Neutral
a746dab25c73c131d857f636be34201e	S171G	Neutral
acc5f3b3fe37504536752799dbbfdad7	A2G	Neutral
59b67b49698a9c8be2d09be79ae19c3f	I416V	Neutral
8405f4325666e2ce5e9d68eabbc04194	E437K	Neutral
4d870e6b805d5399dfa987366de42cc6	P546T	Neutral
46a59a3a0358cfb5831472596b1b4632	N226I	Neutral
30a89d78910fd678cf80d84e8bc8bf9d	N324K	Disease
60e96a0b43ad4a882c85e57486e7d5d2	R141P	Neutral
c171489d5f25a7fcbbb7c8049201f122	S3L	Neutral
3683ade66c0b516c2d584c38a5ff5741	G290R	Neutral
b2a7ceb1de272e14cf8a29f96dba1912	A341D	Disease
410bba9e34f126fba29e8d0d922edf6c	R10C	Neutral
8d5dbceed134c3531bf97f3005ce96c9	V770A	Neutral
05bd88ca5f9f9aee47d59eea7c9b344c	K190R	Neutral
bb594157ee7fdca957681eec53ceb17e	Q10K	Neutral
8dfe6c9a86d0048303ffb3cd9efec95e	H2P	Neutral
22256dcc14a964b431fa231a00834c91	D141Y	Disease
5f834393abd4629420855ee0986bcd66	D339G	Neutral
7371bcd1df0ab9e19323810e55b76ece	Y434F	Neutral
94d88e3a07e154d4a324d698bac294c0	E394D	Neutral
b3cc055dcee50325aef418727fca4c7e	A342T	Neutral
505da572a73b69f8accd95427bc43ec3	E3K	Neutral
fba94a44371a571c3e3ec592f859d1f8	L351P	Neutral
84f3a3baec3bcf746d6d5e9742996843	R5Q	Neutral
1f9e5022edb9ce4d6ad433a3a887a7b5	P99L	Neutral
0e98bc9e7d57b8d16fa4530f9347869b	N8K	Disease
bcf8c05b36e30eaa790b641c569740d4	R215C	Neutral
849821d4dd7c80a77a9ea0f5340066dc	L4I	Neutral
de6edbe295dfbfd7307893761d99057d	R6C	Neutral
c6c9eb6631ad75594b2ca964296df951	L331W	Neutral
7c658f4efe7d85744ca465a0267f7792	L177W	Disease
2ad3b1497480c322ae69b9ee2f583add	Q183R	Neutral
8c6e895248d55a84b6566d7e95a8a9e0	G448R	Neutral
85ce286b4296ce249bf324660e44a3e7	M920R	Disease
cb479fa39b0cbe680e958da72fcac403	V459I	Disease
cd9050995bb3aa9f42ca5d1eedd10b2d	H56R	Neutral
8afb52b2e46ac407e7b19ea309dd7806	V29M	Neutral
34e50a2abd5f936a320e5e51d7e298dd	T10M	Neutral
ce7f41bbdd69d7c6e5ad5a7287b4e3e8	I278R	Disease
511f679a5a9687319e76fc56b858cbd3	S300R	Disease
7cbffa6089179ff6a5fe746e41cda49e	V147I	Neutral
3d8a71769a1e93a5d89087155801ee0d	R3G	Neutral
1f93e7041bff3e77065b0af9c7cf1e19	S7G	Neutral
b33e7b1a814bac39e4ddfe9f6c59d10b	G344R	Disease
44af6b9355032784248326fa29a8a7c0	P2S	Neutral
3e3000f9c09e5d1c909d8001e404aebe	S764N	Neutral
db0f9a3fed1d95f6916521b48a2acecc	V2L	Neutral
7966975d2846f0171401de583c038f65	P3L	Neutral
bd016e54aded1a7e606f0bfcd8920150	K228T	Neutral
8f8cf2f9d7681d985178f887ffcf9241	D14G	Neutral
f1d33e2f53a2d427c21c07c7180e76df	R98H	Neutral
a12b175e681f5386d7f2ecf0e1ee3b13	M180V	Neutral
3c4626a4793136820157909423bcbc8f	K289N	Neutral
44594d053716463d470385821e9e3d20	N2S	Neutral
0efe72168519b192a3c33c6938f57402	L708I	Neutral
a9437d04d25180cd073eebd5c27d26f6	S462C	Neutral
d61eebf5d73439bd133d432b33de452c	K687N	Neutral
96ab7282fdc258aa1d44470d9eb5c8df	F24S	Disease
25cefd4ce69f4f17c9f58337af4f6e9f	A1303V	Neutral
5b2a0b11a2b07c8a78473ed64d64afbb	M90V	Neutral
5af41aea2622754a91e41d805de51a55	D494A	Disease
fbe561829211c8f6a45aa79f04e5cdff	T5P	Disease
e4e59be580ad090c39b0bb560374b43d	N964S	Neutral
16336abaaa519b75a404db70756c5f8f	S5L	Neutral
cbcc110822891820b1b1a9aac4f09b2e	N2K	Disease
fa38085049000e392f731b053a5505f4	P556S	Neutral
aa23dcf9bcf9f288364e67f64d431fd1	A102T	Neutral
313059d244024c70eedb4adf67bc66d7	A2V	Neutral
7280916a01cbcd75fd575162fe5544bb	N12S	Neutral
43fa4ebf3cb2c67a620a24bf7599e31c	R283G	Neutral
32b922b793b4912d45b79f1d1ce9fab6	A782G	Disease
d401cc75ab0ed68d4572c139b3077c3a	P353R	Neutral
59a2edf37715c8b6938de3071cd146e1	R2H	Neutral
2f9a7040c517fd592c16c6c0e9ed4ecc	S7G	Neutral
3e50b7843d4a7d2d779014bff025bf0d	L2P	Neutral
a7de99b65094619a20bf9104f0ca3b74	P636R	Neutral
97e0e0745bff566060a0666526224873	Q276R	Neutral
189edc2d0ad3dff2b6d26a9e2c32ed86	L201I	Neutral
b5905267530e3141d00052cca24aa009	G583R	Neutral
29b6562f7b217d4faa04e2561cdd63f6	G71E	Neutral
e3226bb35a5c0f624e3b20c25bb885ba	Q82K	Neutral
39409c1048a1168f894e1adfd3a5d47a	K605E	Neutral
337571304c4f77ac5f097ae87c5e47fe	A350T	Disease
6191e4ec5ce34595ba96dba93f5a657b	A15S	Neutral
45f068bac705c70726a06b3a65b2149b	A264V	Neutral
28b6ad3724ca7797a64d6bf47c5a4077	D1966N	Neutral
98fa37659747c1072800599b8f609fff	K381R	Neutral
3319842ab448ce83597b755c74d38979	A312P	Neutral
8c590a8051f2bcfbf1001678df9bbaec	L3Q	Disease
6cb7f9dfa552bcbfe7c37945af81695c	S2N	Neutral
060ecc1582c257644119be6ec63a240f	Y5H	Neutral
df1105fddd58a485d4e6b4424afde1e6	L268P	Disease
3fc07b8dfe657d82bb583f457c9c73e3	Q11R	Neutral
d78b22aa53c8c85702d9c870a414cf94	L415P	Neutral
a0375ff1e038d7854af264a65441302d	P285S	Neutral
ac4c96c819847d24bb46406ae754bb3d	R480H	Neutral
7b75f366caa062fb849fda504d35d4bd	S512P	Neutral
6e4cd8bb76d6d3aa1ed88460706e7ced	G354E	Neutral
37c47cd8ef3be3ff192f070e0f4a808b	I294T	Disease
be3114b78fa7f19c5bcbd4949917a550	R9C	Disease
fb29c9eae733dde42c3920ca5860e620	T86S	Neutral
f433e7c33824cd9ece022f04b6a46d5b	P8Q	Neutral
423fcc4b8e47e9a6ad786044a39b6a19	C111F	Disease
868a819735fcca55c3318aa900769ab4	V3I	Neutral
c3460a671c3f745b9f9b1447603289b4	A2V	Neutral
a970ac89e7007c2777617afb25311b22	R2S	Neutral
22f9d33a87f8f0169a81be4f72640ff9	P3R	Neutral
b2674879868921d916fe54c59c9378e0	F5Y	Neutral
0c2b9c6ff88d24288c105632651db5f8	K637R	Neutral
134e868cae6871289839fc8b480ccfb3	D52N	Neutral
46a9b02a6e2d4b42a2773da4370131d2	Q385H	Neutral
8f8488e8afa2fa74f0807b184e41dc00	G6C	Neutral
9dce6f3305c3c21421827d33e69802e1	I226L	Neutral
da370f863761a9b858842daf35e977e5	A216V	Neutral
0b395a7ae620b144ccdc36c4cefac654	G191R	Neutral
97d0a3c3df1d5c131c657d8c76e21e4d	G3R	Neutral
dd377056d20c2378192b85ba0cc43f01	P595H	Neutral
e2c6d4144b5cbdc78f5e846512c8533c	E101K	Neutral
f882753279c67c7059b0eb5e312d939d	L104V	Neutral
364b6687620af0c2c743156706104a77	V4F	Neutral
b7802f66905296fdf66530c9e95596d1	T563A	Neutral
75af9cdffcfb130af1f1a16243a56648	A76T	Disease
60cc1aa1c3b86318f79adbc2b1a4905a	I14T	Neutral
f22ab8815b9c1d8fb2e539fb919af545	Q316R	Neutral
7d9e564991ff54ba962d76f9ec33ce5c	V252I	Neutral
1335c597ab2385eeeb04f54c5c5c7dae	S76P	Disease
1a751e798ba9407b94b719d2485d0e17	S119L	Disease
47a3371a899fc63ece1a27b746c630eb	V64L	Neutral
605eb78fed2155f31af0e4d4c2ee273b	E356Q	Neutral
e9b037ebe68cd07e2e2669e45296b748	S206N	Neutral
71ec842cf1a6c9e087136abb9dd663c0	Q249R	Disease
f6b1e15e8bd7457c71b5224f4302ca90	A2G	Neutral
ca49c7364a44c2b55dedc95da161eb4d	D303E	Disease
b891d83b915b166417ced65ad105e548	L493V	Neutral
131acce29a052c3f282e1cef4ebb466b	A505T	Neutral
74cb11339714b03e560cb1e148666e59	K2R	Neutral
41f8b1b127fc3b813ff259df521f7419	M231K	Neutral
81178d429f06ec0aa8142b707a4919a9	A362E	Disease
632fe40d54dba2c003b49d3a8be9a8e2	F377V	Disease
b4320126434125c206647167f3c941f5	R103H	Neutral
b7823255880f52d77e11ff708f0f6023	W7S	Neutral
1f717785a6b8d541d96f34b0ba011cd1	L320V	Disease
845b710c6b303ef3dd686ff0094d7eac	Y8C	Neutral
2ce19c5b38fc36922e5063f0e4726cbd	E771D	Neutral
143d2a13cac399b66527bea12e672e6e	V244I	Neutral
c7cc4c3f9346cb3cb99480a585a25f0e	E1444K	Neutral
7cd53021afe0a5a90bac366bd52946b0	S20F	Disease
0d7e5e18b2d0740b3737f2376ad64e3d	I543T	Disease
9db14feb3fd9a8515da82a6a8b90890c	R5P	Neutral
3dd166411b9f4739045a5b73532b01ff	A2V	Neutral
af78e817505b27cd3b417d3483265a86	R188W	Neutral
5fb7f903d555bb172e617e22261733d8	R608H	None
1ba9eb04afd44d4bf3d71cfa2010cf85	S3G	Neutral
237ab133aa203035d4f38ab5b8e31571	S111P	Neutral
5549f7b1c7af96be7c3dc58243de6dbe	S164C	Neutral
a1fa36a71cf05b3edb24be7a0efa5123	L11S	Disease
a167510bd2d122ad145e73d7d1b09a03	G334D	Neutral
c32d74698b7653536c1a245e9ad70e26	A2T	Neutral
c5a0c53e823100907d8d3ceb14289e30	A18V	Neutral
605029b3e7efc5ca1a8a2ff4abd58fc0	A486V	Disease
df86c7cc6fc3a25bed9f4d3cfa530af4	A232G	Neutral
8873f0c13b74d80bce70dd800dcab8e2	A508V	Disease
dcf8dde898aa0b7e76e1b854a86856f9	R442G	Disease
5c2cf95eb8a58b0400422cd9696e46ff	P561A	Neutral
e9d412b0f33ca6c807f7eb520b7ab026	K306N	Neutral
e62b3145ae30a53030f2277b0e2b61ef	R5S	Neutral
33bc6257356c882508d432449471f62b	V2G	Neutral
4aae0adb588608901c827ff3d5450293	Y18D	Disease
e12fe4c6ccc8ba5fddb7e3cbef5dfedc	F45V	Neutral
f05292c939f84d43c4af87d94b65beca	V274C	Disease
68ad264612d148dd750c549c29ae0da8	R104Q	Neutral
7f7052de808a74f29ef251440b1ff8f7	E173K	Neutral
7efaa28c58926e4a10641287b15cb5f5	S3Y	Neutral
49b3b9cad41edc34de5d73301abc61fd	E2Q	Neutral
be5d79d89bed00f3e2a69ba09b25532b	E2K	Neutral
b8cc1bfb130f1daae0c419d71a3a03e1	Q230R	Neutral
eb7a0b6f2a0f6ef1c7b6d2d8e4b284e9	L398V	Neutral
8f78ffc71386368efde0795fa25936f6	R102W	Neutral
75e2b645e607e7b457b0a67d1cdd625d	F335L	Neutral
7709714a42d57a1b309519ec164396a3	V64I	Neutral
058cc2a9df0f22f9f325a21c6d21d7ae	I771M	Disease
b348945a4275b3112572b3e1e1f772bd	S243N	Neutral
8d425c8919d9babc46d0ad79dd3a3248	D15N	Neutral
302076a04b16d785f58895d6363898cf	R67Q	Neutral
80f297fd6bfc36117e2b42ca97aa1d5a	A2G	Neutral
0bbbf6cdcf9157ee37b4a440348e4be1	G8R	Disease
bf1f66fdc5627bf010b0266c0f99d1bb	S984F	Disease
1af55df7146268c4b7598906830f25a2	V188G	Disease
589cf9e3bcc97bf38f280de5ce6e0f23	P27S	Neutral
5037052b50802065e32179df8a61cd63	L368F	Neutral
64dace3402011bc9098eedca966f617a	A610V	Disease
2694c196b0a72f5bc3506d4abe58bb61	V5M	Neutral
78e34fc7ba35e763c8b5d5249e30f5a8	S55F	Neutral
2596d866fdc2887db2fdb62969d788da	Y42D	Disease
53b88b97f887c7936e182fd4b7c71463	A2T	Neutral
ad24a839397f92005c306749fe9d0ad8	E2K	Neutral
e4da21dde1dd0b6fb6d84351ad987b88	P201Q	Neutral
81e2597053d759b21d2de7dec7cf3bc9	S126T	Neutral
46bcf10def9ea2aeb0594de4cda460bf	G450E	Neutral
51d38fc055ee9ddb476480aa6aff425a	L222F	Neutral
aaa9158292c6996cf7e23f52bd2a7763	A771T	Neutral
4e0d409722bc0f7e9bb8a44e1185eaf9	D7N	Neutral
577042ce880859f1746df150223d7760	P295L	Disease
4ec2d4a7a4bf54c0f11e322206aafd35	D7A	Neutral
27b33f9abd2354be626c941d39351396	S327Y	Neutral
190049d1b7f78cadf930c6b06ba2b0f0	R231Q	Neutral
e2a55fc4861b271e2ceaf48f75309a51	Y19N	Disease
d3ef83a2be034099220a4745fe936da9	S362F	Neutral
ca0daaca9839f00927d114fa2cf23db8	S173P	Neutral
3faabaaa4d0c44172b484e891db24777	T800M	Neutral
514dd44e461b847a53cc4e078c2583ff	D108E	Neutral
e487ce6c961fffb9ed4e99d08ffb0428	S150R	Neutral
8e201ca5293a9525ac59215891aad67c	G59R	Disease
569e73b470832211cbdf27666e7c0257	A130T	Neutral
9c28aa8fe54ddce222f73dea74fbc1ba	L545P	Disease
304bcf77a37bcd19e64f0defab40dc78	M505V	Neutral
f7c8be8a7ec265b1293aa05613b20e78	R317Q	Disease
15e01eeb9e96d0879fbc501a67185f1e	L572I	Neutral
b553dc018ca77db0396e386f3fda5890	K97E	Disease
ee1ca01b8ce9880da462ec9495d9438e	S575Y	Neutral
f4a0a89b061bf40d7a6b38dbbc2b8cab	R5H	Neutral
8bbe742e82d2ef56bb4433715dec8ebf	G4E	Neutral
48388bc9fdd7397cc220a63541a3a4fc	V3I	Neutral
8adcdf71d5f1e05b6246a4769ac69428	P135L	Neutral
24c4f1761bb27ba95c2beda33bdbcbca	Q223H	Neutral
1e29a1d876865c5e86c86097550d1045	P8L	Neutral
d0db6da3866baf049248673cbe2bb7bc	S78T	Neutral
8c1aec0a6231b0830fdbf2efe2a987e2	V3F	Neutral
2cc4bbb85972e8c5dbdcd961258a2fba	R3Q	Neutral
a9cd98d99a6ca63e2da514cbe1218ab1	L141F	Neutral
a6489f13de82e88685f94002b0a40a3a	A6V	Neutral
cfb6f3fe435dbc087ea0188ff39a27d7	P286A	Neutral
170c3adb820726dd22797fe16e1b1450	S201T	Neutral
54d23182ead3f1e16526755e6a9a56b2	G244R	Disease
b90c1c843a53ed2fe39207ec253a6261	I325V	Neutral
7925920f82dcf91c7c88ac0ac4a6b104	L110F	Neutral
f605dbfdc659eb4d21fa5326465fe61b	L1329R	Disease
ad8ce1bfc3f36790ea49d10ded4ddbf2	K12N	Neutral
2328e8bfc47f4167b0bd947b5d7b940c	D470E	Neutral
afdb260037b6f98c3a93518108533d95	A4V	Neutral
2b4f5cd76f9f868b57c490bd98ec64fa	P3L	Neutral
3de51d660a927882e269c3944b92ce5f	I230T	Neutral
edd56f34d7235fed97d54e47e6c9493f	D2E	Neutral
2224c5c70dba025928b500c84dc5e478	V964M	Disease
1cfeef028e870bcf45ecd0daa16c120e	A853T	Neutral
fa60fd1b23fbcb1443e90ef1e7ff4e1d	L2F	Neutral
3e9f242547a4adced04d92faf09fdb93	R31Q	Neutral
9ebed5681bf040b275d3a97c0f2e26f2	W282C	Disease
09c3f30969a8cf9cc920baa2f5c66f8a	A4V	Neutral
7a74483a102f5d42f04cd7366210b7a3	T105P	Neutral
1d5f6ede90cba89890576b7b8123b21d	A2V	Neutral
d6769d94cbcd9fcb5b0fbc60e0a109ea	S764T	Neutral
a21d6b2b534950b04900ce143ccff9b7	R2C	Neutral
bd13865868df43e1b8ec462730c68c4f	S13N	Neutral
81215d475a03d95de417d2fe9d7f6758	R2C	Neutral
621a3c66504a43af2d6ed1976be85e80	A678G	Neutral
501c480bdbe7e8fafd43fdf003c6cf72	L128M	Disease
c42b72060bc472f5c9727e71251d23d7	L297F	Neutral
a0a91cd86fe5b87aac38aa1a2861ac78	S734F	Neutral
22ed58037d90de4646dbc003a9390589	S4L	Neutral
e73cec12d3cf4fec060bb650ac7f7765	G470D	Disease
bbc1b4f01b2c384bdd0f251b27a252d5	R4H	Neutral
d079868b103fd79df9edd86d50c52db5	P90S	Disease
46d328abc6b56c077b13fe61365fbacd	L314V	Neutral
a9da93fe97c9bfc8e7a4873bdb2a08d4	H97Y	Neutral
c41ee7107dfdb90490b7725fa4f1395b	D196Y	Neutral
862cc75a4d212822da718006717b65c7	C658G	Disease
40ebdf2e44ebe14091c8be181bb619fa	G202A	Neutral
1a91297ba637a99d6c7fb2bbbfae004f	D2Y	Neutral
49525b0cab8991ed19ea9c0d3eb44517	E2K	Neutral
96acb54775599c2255ef958458d4728f	R722W	Neutral
35557097893fdd09d82e21311e159c12	R4C	Neutral
343936636cf3cbf5ca4e43eeceb7557e	K238N	Disease
c1be86310593429e1d5f59798fd29f2f	A73E	Disease
5d573ce05771c34c718c862f0cff2adb	A212V	Neutral
44278a6b393158d03a2f48ce7a2f9314	T2P	Neutral
4746ac57c227b829cd0f2f0456daf22e	G4A	Neutral
616d70921293a44faa6c28fc37d287d8	V2M	Disease
46c61f05ec550f54ef6a2a0cac26f0aa	S2C	Neutral
55aca0fc6613a57879267fd7d58ea0a2	R408H	Neutral
9357ca15dc8abc6d5efb4d6b3f7c5b80	R655G	Neutral
73ac63911da984b96ab79a0742c96ec5	L383F	Neutral
42fb270511c79ca85def598ae9757dcf	I334V	Neutral
8463e32c6021151848768a3d5ae56d49	V4I	Neutral
06f7b87efebc11b5e34a490b685bdaeb	S12L	Neutral
6f676135437eab86017280905f70a1ea	E2G	Neutral
03db6267c6e0adaf8612a6f207d074ad	V395I	Neutral
0c94231f496ad8244d5659f2e3974a68	S5L	Neutral
144159984781804c5456e1737ac60548	G438R	Neutral
67611afa27e8cc1cd8ea6744b48fde64	A337V	Neutral
9adb441b865683ebd2fc888a6bf64065	K284E	Neutral
c9c5b6b84f0ebaa05295b0d0fe5b655f	L194P	Disease
2a8e7fdf83c395bd8645f05496c31988	R417W	Neutral
8341ae5bbf8b79d54f2b687479bc7ec8	R170C	Disease
cc5de5e6142ef91a5d57bf443c1946a1	P440S	Neutral
953e0d58fac7c5253b60f5359aa72f96	G17S	Neutral
f5144746730b7edb6b4be89ea10a417f	N395T	Neutral
bc77ae334158568a3753849f0750ece0	P436A	Neutral
486ab70602ad4052a63eed6639ca4868	E399K	Neutral
d0226c4e3e1279ed98250a93d6ce9837	R8H	Disease
8e2cdf6bc4d6fd5dd707cbeeafff265c	S3F	Neutral
1b94d2a5d1031175f8e79588609bc8c7	P21Q	Disease
d098d49cff35923f4c74e4ecbea4577f	S243L	Neutral
a300f5e6bd16d5196904f2abe8e0a5b1	T233I	Disease
938137a1442d059e21072468763f7ded	Q4H	Neutral
ea076d5e9285790d93191bd5b5436ade	S412G	Neutral
4772061f2f7fc3a0fa47164f5ccc52cc	R7L	Disease
439c5a8ba8ef7f3a3387d7dc8030df21	P176R	Neutral
4bfc3e4d87bc42ae27b6222e6123d4db	K224E	Neutral
31d9659d95ae911dee67814ef39d4f72	I406F	Disease
b5bd11d89b90dfb31107bfb4a9bbf1a8	T13P	Neutral
d60a9275055ab29eff40180d6c896e19	A370T	Disease
a7483fd0c40d791acb6ea264ebc4a704	I543T	Disease
d7d20c6f476a39eb226c620fd3b1ad29	T530P	Neutral
bcc95b209491e0bb2b67a16f233dcd63	K378E	Neutral
9f9c08f883c3d14ec63876348ba7d1fe	L541M	Neutral
e6c3d587825578ccf264ba21238dcc0d	T358M	Neutral
ad4dd52d72d5176a2aea404411321628	S5R	Neutral
78d0fa01f9cb03464d02ffb8443e8a42	L540S	Disease
41eee147c74996f9e0fccbd796c2d0a1	T218S	Neutral
2e21a64c927c58fe8a0f0b353ef97b62	R30C	Neutral
08075fa711c61c9bcaa22766c218819f	L82P	Disease
8ece74de5962bcd24575d2ac32b14060	R11C	Neutral
313aaaec8d87b6c0dec3b320b493e59b	P218S	None
564a4b6b521c544b51b3f7564a5c0c9e	W3R	Disease
7a344b53c8c2d0723f8b8d4523c9603a	L204V	Neutral
79f9f6a24b5b5382afc8de2ee126e604	L10P	Disease
06d0072d08fcd632ea4a63285db29312	A5T	Neutral
3169ce56d9b6c9674af2a9ac581d7080	E3K	Neutral
53b7647955d0641899898be11d0871a6	S271I	Neutral
878484c6604d508f1d6cb47c09890140	E440K	Disease
42ef48ed7523d8fd6c4051f61403aaf9	R129Q	Neutral
c0817741b06e72d592421fd7bff9457f	Q696P	Disease
cf78004268134fe9ed3bbc2f30110d98	T401P	Neutral
1c99d03986c8281853c042e67a284887	V66L	Neutral
3d6a1eb7b1b50e673b15e968f0eab607	Q89R	Neutral
fed2ab2694a476410d61ba4eb2136717	V160M	Neutral
f2e4958c1a3ca03aee4a74f7cec05fa2	P369L	Disease
c45f5e4752fa78461e65f6e73ac93722	P3088L	Neutral
c3729af48b2f91446bff0fd2413c959a	W237L	Disease
d7b557e3c789e6436b0e0c7ca23ef7e0	R822C	Disease
5d323ac43c84bcfd899be00d56283652	V108M	Neutral
457ebd8ace122bbc474820caae0b6c44	L9M	Neutral
8bc110bab5f3f6a7e739413f8ffb5a20	S828C	Disease
572e4a542b2a0965f318925d94d9bd0d	S236P	Disease
49eca297bf0f25c154f0287f7031e4f5	A3S	Neutral
3c830eff7b57b0df2dc03bf59e6f5af4	H860Q	Neutral
e11c7d9060d4a38298d69d378ff699f0	V395F	Disease
98238dbadd5d4dc62afa669e0e1ab404	R252Q	Neutral
0fff7d31b9a520b12c30d2d8c540f1c8	P219R	Neutral
7530677a7979080a71fb4e04c4e5115c	I219V	Neutral
9bdb8e64add265216ea1c45b49764b4f	T409I	Disease
6f502c9fd5c095feec963cdbf2287444	G5A	Neutral
4d588e9271cef6014c77d437e43b9710	R274T	Neutral
546ceb70c156e072badbd904aef400b9	S446C	Neutral
27c000079ac387976ea3cad7bf1fb964	P20S	Neutral
40b59efff1178c2ded3e417f6a1cc6dc	A4V	Neutral
5ae6d05e59a358832bbf0be92d0058ed	A281V	Neutral
5baaaa178d2b328a0a69053c305f6e69	T154I	Neutral
0a8f6b923f741cfb1305ee5e93589a96	A125T	Neutral
dd29bd811cfcea68694e1753c37260e2	A9V	Neutral
801e434982ed5f60e7f8dd74ce02283e	A366E	Neutral
731126de591c61ade5735666525e44d6	T23A	Neutral
63e4f84634ca67a276be3620189b7cad	T365M	Neutral
6110e517f3c62feaf936bb8c6b1d4e89	E63A	Neutral
37cb81d5bbe15d9dae29f3f38cda59e1	R787L	Neutral
de94ce8e910fc31482c9e712ecc7f62f	S195R	Neutral
78c878f99f2df1bede7f186e00f2ad74	P150L	Neutral
e457780ce72d15ce32e77858894f18e0	P234H	Disease
a8b432af3d94d96c9dffdda137e66624	T274R	Neutral
64d2feedb1c5651f5b9e442dda9dc0c1	L361F	Neutral
fb634c7c871f03e83cbf1122741a0ba0	A1568P	Disease
508f35e3b6d6b9fc924507c6e61caa9b	T4P	Neutral
4f7861cf7e0bd1c128a73fc57bf4f7b7	V156I	Neutral
eef44ff0296d681a5e0340a4813e6d4d	L571P	Disease
2334179a49bae85495543bdf47281368	N969I	Disease
94a3fb4dc98985d0fc3c7640127f87f4	T8A	Neutral
25c336bcc0c47cd77d472e085e6c64a2	L220W	Disease
3725e37c27d4fd5b748edc82c8e56330	G916C	Disease
072418c7cf432280ec370d2c89176eb6	T853S	Neutral
3b8c08414f5dd27081647687f0425c77	T39A	Neutral
a00e2492d46fccac9724bbd3d7b00f46	A408P	Neutral
030d3866bdecf4b3f66beeab0b2ccb24	W262G	Disease
43532c200f34f1cec1c8fb4ddd012ccc	R71P	Neutral
c4926f51ac78a7bc72518c01c533ded3	G110S	Neutral
ddcb542cdd136427e759b20b095e9235	G3E	Neutral
d38f7323f0abfc47b8b6bc7439302e0d	R9C	Neutral
0ead3a758bd05fd1a3a7263151397c8f	A2V	Neutral
d191aa092ee5b04f5fffa1fb91808fad	N245T	Neutral
7483431d6630caa87e1f279662880f8e	S16G	Neutral
4ff7bf0f845625ac005fa80dd52dc037	P8Q	Neutral
71c82fd690822056f0a1d8594e4ea16b	V3A	Neutral
1c7d3af75166c9c102594ac6228fae1e	F307S	Disease
a7197d1435d21f5dbc0748c5980db535	D2N	Neutral
49629ff6d73c1e7a03f6532c020f9cb6	M68T	Neutral
3a98f2059f7e9361e2776130200c2dce	D62G	Disease
a50826b340432473cba066edd7e79ba4	D2N	Neutral
d78b89884a58668fe270605ff5bc0e95	L153F	Disease
62e9b903e1714ee3d190b1da6306b1b1	H11Q	Neutral
d257462a0a0dfdfc875e20d41a16276d	K602Q	Neutral
ad8d491c92433f194ddd8bd04c6a8165	R154S	Neutral
fe36837034dfc4bd88177e286e1f5b9b	G295E	Neutral
add9e357d26eaf19a80eca9c1cf5b9b8	T111K	Disease
612f247d1fa14eac5110daf673387546	I290T	Neutral
36fa5809b69c769b60d269ee748d125b	V372M	Disease
376759dec8249c128b6bdefa4bcad028	A518V	Neutral
89bba4a763ab2d58c6f8714356144a73	G2S	Neutral
3d9042942213c62851cd400f992d19fb	L5P	Disease
cac58c7ea75e00634cd4ea98097fd4e6	F479L	Neutral
3bdba3c11409a0807f187b7d2df2d7d8	M45T	Disease
38d4847c7c939f14fc8ed3516a59f939	E476Q	Disease
ed50d80401c54b9d65b1a39b4aa39e98	W745R	Disease
6fde8c403bf64bec6f262bd14b921d73	N422S	Neutral
fef9bd7352d380fea58c0a5fa7abedb9	C511R	Disease
d209e1f99d31d2c819f985219daec891	L297H	Disease
4d25f3e32aaa733ff397b4dfe2f668a6	S737C	None
6b52307fd57f94ab967993586592a60e	N249D	Disease
32a56c15534cb024dc17d8c7207c5250	R393I	Neutral
b739ceb1c72766cae6630562ac6859ed	A9V	Neutral
15a1b59a043c75c9ced3cc2487830b76	F122L	Neutral
6564563ecc46407d8432536595b4379e	R14H	Disease
0fb159f7b782e056c7e7b95b4427e86e	P750L	Neutral
0d1d2a75a89308b4ab6c207ce4dbca54	S553I	Disease
adcf0c98b23301962a1533cbe33e1a52	Y248S	Neutral
103518e9b903e68b40b257bc371601cd	N267D	Neutral
5ee4f660079cc4b3fa56055aeaba26b5	E342A	Neutral
d0899c0e8db8e72a19abd172f5ad7f45	P890S	Neutral
3d20064fc3b2faf5cf3625d4ea3c88f9	S8T	Disease
cd52cf23f05ff62e7a65af0439154bf9	R23Q	Disease
d6a4b321c2c34e931eaedace4a7781ba	T37K	Neutral
8ae7cc6b3bc151e9d459c565899a4998	Q930H	Neutral
9a8f898f19ca269b7d3f8c6462ee4cf3	S436F	Neutral
855d8e277ae655c8d72cbb6b3fcf8c39	T186I	Disease
4ed9fa441c628f12cf5506c68a560189	R479P	Disease
bf621f2f82e2334e3ebf726af4790bd3	P33L	Neutral
342a0f3de4ced889a305d329986d7334	L1288P	Neutral
0da02136550d80d38447e8fb13e532af	D9N	Neutral
23c094b636faa5802240fb1cf90738d3	L442F	Neutral
17b48ce2dcf1d04e7905274b983f8af3	A292T	Neutral
fc1ce57315800a6624216a7691d25308	G341S	Neutral
9d126c839f903ec2a35ed01c4534b2b2	L61V	Neutral
64c20ec1bc2e4982b439e89518586af2	R13C	Disease
327e49a0e55bd5130c4b545355dfc363	R5Q	Neutral
bb848b25379f5cebf82489807736d4bd	I251T	Neutral
c2473560c9c7660c81751b203d97b8b5	L193F	Neutral
dd7873dae4a46a727d5bba248b98611d	R10W	Neutral
ff663414d35a7fd070bdf62765c04022	A199T	Neutral
c37b17324bd6382f370bc6af50f33192	V265L	Neutral
aca6271f7f00696f1fe1ff7be6cd3473	I965V	Neutral
0ce4d1f42e55fb46c27c2fa905e00cb3	P1017H	Neutral
8b263c38f01555976870a57179626e5b	S6P	Neutral
adad979705380ef23654a1bad2191205	K691N	Neutral
416293374b21ba8b64e3d1e2fb1cbb5a	I189V	Neutral
eb68eedd814790f1bcd916dd9ff50be2	L213H	Disease
a50728eafabd532f8bf58a20df4b6632	N240D	Neutral
fb93ac5eb0377864ca3586fe0379f8f2	L160V	None
52f1ef29d2cd9522a04afe562f5e8889	P464L	Neutral
ebe92d889e554a8284f123fbefbec87a	I7L	Neutral
f2ce1a715e858cdca898828d4c3a4204	A306V	Neutral
d691605157ae5e31dffe7f74b7929b16	V669I	Neutral
89a123514d9465b643e18d32b8b2fc1a	G371S	Disease
178612a681157e9813ff6a7c5ca81e5e	L162V	Neutral
68de1d276d67e3877d226a3c4e14ce74	E526G	Disease
68353439ecbe69cd23923028c6e4341e	T2K	Neutral
ecbbd2254c1cd3f6b854ad6518f21756	R9Q	Neutral
1debcdc6cbfcd49e9f2f913ff51ba4ac	A5S	Neutral
59f5b7df1d689d13d8fb0a389fefe635	I699V	Neutral
38cf1273bdea1c35d66a6109a1bdb365	Q229H	Neutral
27482f81941be51bb382841cbdc60b9f	L98V	Disease
9e05d4ae9454aa09d9ddc2062488c2ef	V105G	Neutral
2175e260fc3c67b126c3dbd46b972b19	S194N	Neutral
60d70226b2629d896568d1b70c743a64	G463E	Neutral
1010f1b8e7e6341aa3b6bf9863c0d368	G2D	Neutral
0fa7ff39f63aa80ee3483499c359791f	A25V	Neutral
b509702810a1cb3e8f4fc451cdccac62	I54V	Neutral
affa27740a8ca01f4c4f22c48530eac5	G103A	Disease
44c984377c007cc412a71c3f062cf982	A4S	Neutral
c535fcc0b756196afa64cf69ae405e1a	P9H	Neutral
b08ed4b95eeb3bb1eb6268e6875a4106	Q8K	Neutral
cf0ea647d01731215c4740a356c56554	A2T	Neutral
83ac07800363ad41418ea948f55cbd8a	S2R	Neutral
2f8d8e9df1c74f7e02fdaf7f4327ac5b	I259M	Neutral
e02796b948edfe05b66df64b112a49a6	G2R	Neutral
f6ab83385f3940425c43fe20b104c471	R10L	Neutral
1f931fcb446dbb8ff0b3d0b5e8d4858c	R9Q	Neutral
0be1b04406ed7a2661df36db65ea31e1	V76G	Disease
c57e488417ebc2695c513842ff8ba6e9	L149P	Neutral
e859b5733854c3b5531043c43279c3ff	A2T	Neutral
4aaa89f1f371cbd19594059045fee65c	V137L	Neutral
d794fb7d1303d4052c6e3a6b7b9154a4	L44S	Neutral
8f1ecc58e856dc87441316595d7d400d	P397L	Neutral
39d65f3432a7d1b5d8b9365c679601a1	L276F	Neutral
24fe308d6b8e7a438c918d04e7904d7c	R339Q	Neutral
376d48098135a46d1a4dfe7e97fa4b24	S722L	Neutral
89ac08c7c8f62c47a211b14d15454d13	G15R	Disease
f7b1ecb6c8c9c7f0c7fc19546a9721a9	G7V	Neutral
a79878d93b67465d57d753d4d69ccc69	L434F	Neutral
f8b2e82367d4e2917f9db1b29abb90db	S401N	Neutral
e17ae3c4c941391f77aa89811d7c1e48	R3H	Neutral
5ae03495c75744c0a3f17a216c01edb3	S3A	Neutral
f5295ffbb8a5f91215d74cf382ad9e90	R5H	Neutral
0cd4d4bad5563dd2ee27a03c5fc5c1e6	G452R	Neutral
29431a5eea14745d791fbe7f935d5ea5	G2E	Neutral
cfb716e07e473d9b21c9a485dbaa0191	D88N	Neutral
b3926ee635fdc920f8aeaf109e4e5512	G2S	Neutral
94a71955e72cd84478bff17b9280e735	E366Q	Neutral
f1f0e058756c2b658c65fc06fe057090	I52V	Neutral
7f6973c15dd08c579a2b517aebb3fcea	R728H	Neutral
06fe89d55f8298024984dbd6398442d2	R173K	Neutral
6cb810c34e1c5560bfe126506cb1d39e	K150R	Neutral
8f72f0a62cf546e5988a021ae77f85fc	K297R	Neutral
29e4836fa997a42c050ca75f682d27aa	N183S	Neutral
6cd9270aa330aa4b241d76a231826f50	P4L	Neutral
e514e313b4e9b49fb190f9959b6539e8	V201A	Neutral
cce1ddf4ab7e995fb653867c07b7f651	E10G	Neutral
cf681f681d61523cd5d49f8a67364d58	D2Y	Neutral
f199bc16aa4a3f54354f53b5c59e783a	K260R	Neutral
551dba033c9bb5573083c790529129c4	S7R	Disease
3edf9c6bfbae485e2a1694a404eed3d3	S1030A	Neutral
3a9e1278c0586aaa79d8c53a795f3211	A2T	Neutral
3a75f3c0adee73ca64e270eff47b26ba	W351C	Disease
497c82e73a9a4ad2311cc2113d7db684	V5D	Neutral
1e772c548742be0ee1a4bea345f22efa	L31R	Neutral
259a83ec5410fec69c6577d753e30995	A242V	Neutral
55bb66a2905559af9bb8b0f3ecaa86f1	G45V	Neutral
c1d6060df6cef0e6ac478ea49f8eaf4f	E2D	Neutral
6e89f5ee8cde1113504a6095dba3cdb1	M212T	Disease
7144e794d771f8ad5dc3508e3921cf03	P625R	Neutral
70744977a1e8179f46192bc4938f77cd	D11N	Disease
fa87f3d841f251c229515d7225edd8ee	A11T	Neutral
a55bf490d98fea81f18141ebe95ed552	R11P	Neutral
c5923d6576e176d83ae1f32bcd95a4b8	V164G	Disease
22dfbfecee1d5e8c6bc3b79c5377cd43	K169R	Neutral
ce353a6a9db6be3ba39676429b189d78	A763S	Neutral
c37e9586c8c5e60fa3d3fb07493e12c4	R2W	Neutral
10a0a39ee81842c4f7b67b6914b2507e	R4Q	Neutral
c88620282985bb9ff39a35766646d657	L4V	Neutral
80a1d59b5f5374ec1fc39d60b46c4713	L737H	Disease
6a96f90ee834148ab2acf714846fbc4a	V470I	None
a4b6c04b83169f5709b9fb0286ffe3a6	G129V	Neutral
bf97567f11f386302bc9e72b09858f48	S128A	Neutral
2102452a5015a00c5d46a0af80883d3a	P308Q	Neutral
aab3eb781811be8b731315653f324ed8	H168Y	Neutral
4e26f43648b26ff2b1c24325ce50e3ac	F14L	Neutral
1810b2d841a51eca8af0dab55ab3aaf1	A2V	Neutral
5edf3b3bca41180022f3f0801a0d714c	I2N	Disease
9e0979c641fe1f72da20a1ea1b6b45b5	T3P	Neutral
90c5ca80511c55c5aa0bf9c8362fb672	A231T	Neutral
cefdeb8487c5e1f27c0195d5a0c92552	N50K	Disease
92e16af97eafd18de9f408538af1303d	K298T	Disease
9370abac82304bd167d6e3428c3fc049	V295G	Neutral
5ca69d69e1df6742949d66a932e3df45	I312V	Neutral
7090c555f6a535286da09dd9d356a63f	N22S	Neutral
91f162407c74643cc67dd0c292d4d389	L177F	Neutral
d34936abef5a95f9801d57403dab6104	K373T	Disease
97d11ec9ae0c45ca86358c49f014ffca	P232Q	Neutral
08c56fd92b8bf30d5d7f18229759331c	K322E	Neutral
98e3bde12fc7fc601b332055c3c8968d	S110P	Disease
8bd620581846f023214e1c163b48267b	P4L	Neutral
a6d5668e6f8a2e8004fd184d3d35af31	S8P	Neutral
47c8a8651597fbf5d630bde0f3ac8dab	T661A	Neutral
9a8af798e5b8bce11c9cff39de6949f0	A393V	Neutral
6b130564e1091d339c837f59c074474b	R17L	Disease
50231d6c5cad6ee5d77785ce8ed7fb72	A2P	Neutral
f3d5ed45e736f79a4e9f8b88e60810e8	P202S	Neutral
1621cc25855f6c44d209b02f77c31414	S200N	Neutral
3e211f82118694f310bd1a81d0c4c670	A539V	Neutral
b3feec1acc09ea748afe00513c2a7c4c	V5L	Neutral
dc60b4dfab3dd9d58bf332b305f1b5d0	V590I	Neutral
3b6f8f607e02dbd092bc3d9d6f6e118c	S698T	Disease
6e6d3fa7aebfe5e5c46ef914c58afb72	L627V	Neutral
813d45ff392fb3ce5b7839a3276e5e1c	A2T	Neutral
a4d27ecaf5e2836469a187698744ac08	E261D	Neutral
58734af06ee81b6a00ce0dabb48201c6	A1893T	Neutral
df0f66ca2021e92521d8e92a7d4896d4	A2V	Neutral
098945392ab15d1a6ecaf7314fd1c2d9	A188S	Neutral
1bd91ac25637fa69091aba0991719dfb	S2C	Neutral
e0a3595229f2e690939512a8077f42f2	L3V	None
de67eaab7b0cb01f002fd3e6fcb46116	D2E	Neutral
c09ba20bca43d16c15513d43d1cac7fb	A19G	Neutral
c4af95d2132c15871b133b0f624fc11b	V463G	Neutral
0b77475fadbea386612e10f0c3e5b28a	L110F	Neutral
b88fcec8fce316b85f0b150fbbb5dfbd	G243R	Disease
613cd144eced86d83e74aa320a4f58f2	G145D	Disease
41f0ee4cd73c339c08776c74ec0e4397	G58S	Neutral
40d733bd00903afc7397d95f21c9b825	R455K	Neutral
50fcfa55338f14d48d7bb5232e07ccbe	G306A	Neutral
0fbec7cb9a404dbf29ba9fdcf2b5f6ba	P390A	Neutral
2117af386a68d3010c066883bca42d0c	T766P	Disease
ae0eabfc9a2099d750093069e14d516e	R385P	Disease
baed7f39f1d852873ad490a51a495fbc	D138H	Disease
2319c5a0bc5fff7eda538b65c3242dfe	D3A	Neutral
1607d2a074d2d537ea297bfb5f2e4db2	V7I	Neutral
0c1748e346a9957932dcbddc2abb487a	R138Q	Neutral
d7884d55b531aadbfca84e1fad5d6917	T82I	Neutral
19fa144485cedee8cc6d00691893a5d9	Y354H	Neutral
bc12f919db5972ac6420032f595186c2	R354H	Neutral
f6af137e2aff3f5a4f5607d94f9811ca	D480A	Neutral
6cb48ca5d8aa6bbe88a6c7fba22fcbed	R314H	None
8a291ba2b7a1399616c877c2f6223137	L5P	Neutral
e014c267de1e28a0fa15d70a11af4fe4	N195T	Neutral
b4a8373bb1f9e6b6197066db877b5f0e	A111G	Disease
6fe656fa31d6b665f84f69074699f390	P1104S	Neutral
28c711e62e2326fbcb249174f403caca	G287D	Neutral
4138b0fb2e19b800fb3169335b0bfba5	A4P	Neutral
ce74b46e5951827cd6baaac8a3f1f85a	E197G	Neutral
3aa1d10b418ddbda5fc04076d0b35c66	N130T	Disease
2b7018a774a883c2c7404de9d40e9a42	H970R	Neutral
544800382065659a5cdd4fd4644fd7d1	S459N	Neutral
32bb82e3e2b346700747e796aa67c432	I757T	Disease
74c9b69323bd112084c1b5b385e7e6c5	S133A	Neutral
7c8ffc62a8eace231670d794453ae613	T174I	Neutral
d6841611221b3b7d096f3aa2b50cded0	K969N	None
688917182bd816c5803cc9b427833625	P1218L	None
24b260777f76447056db539c060a91e7	S18R	Disease
8dc36e768c3cce9e9da877120fc0ec95	A158V	Disease
c900b764e8879d208e165ab095ac0df0	S411P	Neutral
0e121825456fc8a802a9b370ddfa193e	G271R	Disease
82f3fda34540d12045c52e0a011e6c94	M45L	Neutral
f73f99f77e682237a6539a89b64dc9a7	L120M	Neutral
7c403fbe6272e1ad39b45a70030af1d2	V27F	None
249175bfce169473f3caf927658e1811	G4S	Neutral
1a2842e93e7d34c4986977e9c9a41687	S73N	Neutral
c2435f1c23756d4bffe07f27636d360c	H241R	Disease
4e189f640313633d1446ef513f2e5be7	V43G	Neutral
2ae7fabc8165a41847125db314e850c8	P147L	Disease
3d6360e1c945480147ac741bcdbf57aa	N42T	Disease
e1fe802d2e7dbf89e13fbf026dcdd3f9	K114R	Disease
0e9845698ead2ff594d139e5b3adfb3c	G19R	Disease
1591f8bcefe5108dc1de47a942ced194	R3H	Neutral
f629750cd21d0fa5c1bc0572bf571cc4	R421H	Disease
3f5b6f76d0db37241c65932c3e25b06c	S3P	Neutral
387bcfefec13e1ad35900f4affa9a683	L4F	Neutral
deb07a8a16845a8908793db55a9c3e2e	F803S	Neutral
42e87c8bd6eb1ee3173084680f29e3ac	C244R	Disease
890db45eefd9e3830754c5fe0cc2fec7	R214S	Neutral
aaf1925663e35d4a6cf86ab96243ccb0	R6M	Neutral
27511e03b7a619d076a5341baa2156c3	D277E	Neutral
f283730cb1fa15c6fa587eaa42ffdc7c	P79S	Disease
2e50f327938a4ffadbe429998a6c3615	S359L	Neutral
5694cf2c847ae7426bbc48fad83f2214	V332G	Disease
91983f2babc4bf7eb49eae56eb6fa863	F158L	Disease
6fdbee6d0dba42510bd9a10ad991aa99	G351V	Neutral
6f71daa904f14f7678fce3639e8ecf1a	H153R	Neutral
e57b5e91141400c45ae2ccd7162b7b68	T202A	Neutral
7dc356953829a9615a5854ced85149bd	Q134R	Neutral
7f6c3ed79e158971006184b262540511	H269R	Neutral
5eda249994d919aa640236a2d5fab629	W2G	Disease
5b59f503936f3bbd4c3bdf9f1b4fa7a0	K245E	Disease
3a4e160d0d2d89959348268ac666b18e	M164T	Disease
de1feb2b0241d72f3f01474680739f20	P6R	Neutral
53a2c2d98a51b1a49793bd87c70638d3	G416D	Neutral
a8f1764abb45fb46058fe14699d46607	V8I	Disease
ea3cc7b4b48fbd2ee600c5bdc1dcdd0f	R31W	Neutral
0cb6efd44a072485f7f4a42031601a8b	Q1054P	Disease
17af21c6064d0898efb82f3a9a3ae8fa	R11C	Neutral
b046e3c5e96d0b0813ecddd2ed9d997e	Q117K	Disease
09bdcd9d92cce1314e9af050d8e3a036	R2301L	Neutral
6918511bbb2aa792dffcc1cbe61c0b37	T704P	Neutral
0e43cc565154c42b3b2b05dd51a13562	R140C	Disease
55e89afcbea7070648f7c909ed347ee8	V7I	Neutral
61c2cd39e0073c3e9fb352ae01b4067e	E13K	Neutral
6caf34f28247930c184491c8e06d3d9d	S1164F	Neutral
12b9108598f810624994d037f8abad5e	S237F	Disease
bc5f063728a4237769908f1924b1d816	L42R	Disease
5a76b4f5a06b4ef00de76c9f0dc0d064	R79H	Neutral
dd0ccc45d274071d543bcb9abc14a7b7	C147R	Neutral
e75632a529a83e5297f325a403243e12	A2V	Neutral
8a235d364a2a529a10299f015cc29221	R8C	Neutral
73c7f58a5c84e1f6b2da3c4b58cda162	A1897S	Disease
581d7386c5103d9fa06b88a58074bca0	G556S	Disease
63c613f31f49e010f1148b2c8cdd56a7	R497Q	Neutral
121405653f1a25f77f029265f78fda2c	T292P	Disease
3274fb9862e4e7021fefb2e89edb5540	L10F	Neutral
c5307d9ea0352c763cf6a51e81db2585	N76K	Neutral
885daf496f50aaa3c1525d0201645f2f	G215R	Disease
3e50fcc25be604428898ff49a0aa4ca1	A112G	Neutral
2476dddd46e935b7a8b9d819b54620dc	K924N	Neutral
8b672086f0345b70b787ae234b63f884	D469N	Neutral
3e3664b7b2203d357d4c27f05830d469	L307P	Disease
1e1559f24400fd6772ff1c4c3fbca003	A142V	Neutral
1bf67c8d030afe869f8ecf2895c19e0f	S269N	Neutral
30140bf9c8a8bf4ea11dda055d316eaa	A2V	Neutral
14c1abb7c429459c4950c0a1b90f4bdc	R3L	Neutral
2853bccfdce6df97e5163aad7166ef6c	R6I	Neutral
9544de82f892c47d856d607fbb75a271	A324T	Disease
ce920148e4abaf0958942d01b9c4a6ac	Y223C	Disease
6f9c9ea42bb5c6f726e315d7544fb5d3	S3R	Neutral
b499014b06ce7d3bb478b527b277df8e	D545Y	Neutral
7c0bd62f42d43efc4cf79c478a82f9ff	I174N	Neutral
6da786094973ec6e79b490628347d479	F404L	Neutral
7d1c73edcbaf2529261aa8c9ee383b56	R3C	Neutral
f685b2f0218bd055d8d03afe814887d3	A1283V	Neutral
fbe94561259b531bf71a34a174bb5e5b	N110H	Neutral
d037753320ebf7598be0b846d6d24f6c	R9W	Neutral
c7b6b0d6d956f9151eb9b444ed62a569	T495I	Neutral
be1d77adf39dd12eefc394e7d0702cf7	E304G	Neutral
f338d816ce286d92713f72f926743626	R18Q	Neutral
35265b00ab944441b3029c078fbec07b	L174V	Neutral
ebce00e9fe54eb98330901b97332b11f	N656S	Neutral
067c96504c9d928ed2f9f0c859f4a95f	S4F	Neutral
6b16f2ef20995051df5ab7c735a53149	E277Q	Neutral
da448b613c9b62b49f4fc43bf37f22c2	S4L	Neutral
8c8283b54c1b624e0c67c441f25e56ac	K91M	Neutral
aa59df9349b184cdb3431b40f4a16522	A20V	Neutral
804c2566cc1fed6ca0f0251ec74605bb	K214R	Neutral
a158be9aaa890387c3d3f7db70457750	S529G	Neutral
ccf2a0ae21b4d1b81a473ac76ddc0041	L454P	Neutral
8a5ab82fc84b8a9bab01f6160cd98768	T33A	Neutral
f3b6bdd56c3e0aa568e78071d8eb4bb5	G456S	Neutral
22558e389fdc96dcaffffc776dbc8b16	H14R	Neutral
465e19d31504f8fc793980ae64268f6f	K1272N	Neutral
55da2200e0c6aa06f30b7f5a90901047	R106Q	Disease
06e0b694bedb531ccb2568e301c3a2cd	T187I	None
099536df4cfc30808f64a85b6f0451fa	S3P	Neutral
2347bbea0474dfac906aa18a6984f6f4	P243A	Neutral
b9868236e7c8c45fbb0471af1a8395cc	R363L	Neutral
c8d8912566c99947867418e7f38de72e	P445H	Neutral
04c8f1f10ad3b871afea4ec4a62a9f75	V147I	Neutral
3768f0614bef8ad753c31723861d808a	Q366R	Neutral
8ec530ec510caba4d4cbf8c96fd29910	T61P	Disease
14962f7ea4494fa45d5ee1ec91d4fda2	S434L	Neutral
32b0ff9109a2f1627970ca31825a92f6	E3K	Neutral
d1c5c23e4e4d0aa9872e81c8080982ec	P520L	Neutral
a8e68b2eb0187722ef820bd54e845035	D407E	Neutral
304e084bc71baf93782913ee22fff78f	T7P	Disease
41e036ebe08ce3a96edad90d8f2efef0	S2N	Neutral
5ed9fd713e27d55b5b4ac5011157de93	S204L	Disease
1859292071bf6a14d9f564a9f39571dc	K107E	Neutral
b8931ea7e78124b8906147f970de2b03	F14L	Neutral
8398dc2c8f1d2f63ca90389916d11207	F2L	Neutral
c525ce2c53a7c94c3c96e2b67121dfe1	T189M	None
dcc3a551fc5a5ee6222cbfeffcf8369a	R52W	Disease
f214568dd1fe812c14e169642f820cea	A158T	Neutral
0c7968a5c8cbcc6cfabad7ee6cfc84a2	G545A	Neutral
660a39956b645714ddd62ff8b4550418	P324H	Neutral
df974c23bad750f67001b61caa20854b	V644L	Neutral
3bbd1b76c863cf770b7c6f607741d286	N343T	Disease
12f86144b12d6784f43ecc3cdc4c1161	V441E	Neutral
86d90474f7d0d295c5178969e3aa81b1	T104K	Disease
9d483cee48468418cec21d5596d798ca	N205S	Disease
778f78008dbe90f37aa4f850159d5d1c	P4L	Neutral
998b7a510f7e3d1ad5054dec542a1ea0	L694V	Neutral
561b94c2439f39fb7be400f32a58e2c5	V411M	Neutral
eef499ae1d0f5c497dbc29b456acc5f2	L208F	Disease
d71afa1c6b01a48d6fb53289679296ea	D25A	Neutral
773b63f1ed3e8f62a2b7b3585e1b14f8	R161Q	Neutral
400823dfa06e8a0e0ba2a2da553a66b6	C2F	Neutral
10ee25f0d23a39dd9136a7536a6e830e	E1332D	Neutral
91a789ff0ee2d15d7a6f1616b4aea708	N248D	Disease
fd0f756c33a8eb27a15de8fc738ecbda	R856H	Neutral
c6b2e0b4341b1e44b476ec2cd2e07fbb	R2Q	Neutral
a6cbfa0dc3086ce367c72dc3278e5768	D46E	Disease
a065274ac014ea8efb560c701425c7f8	R818W	Neutral
b27f2fc148debdc15dfcc97816fd90bf	N42K	Neutral
79f26e500f12d0ec85fcd5cef91c4459	G2A	Neutral
b989e83efa1d9920b83e3653a5227201	S57I	Disease
022e9fba1b40f1072a04867766058d70	T1349M	Neutral
b3c2f86cf6fcdd0529484c1fd24920c7	S3R	Neutral
000066c05129a0492c20cb7cb3a2312a	R177P	Disease
f5d10669c1d00908e89020afc8ac1414	E753K	Neutral
98554b4a6b0ddd19840700f855838364	L249P	Neutral
c967b19fbf54f1933afda7055722b3b7	R7K	Neutral
5623338cf4556bc190c7bdc2e9784dcd	A342P	Disease
812f7f5d24acd7735184c50a4ddef15c	S218R	Neutral
71dee053b2ca70610c5b4ea41ae39579	S3R	Neutral
5d39b1c0cbce89a42544da01e2066539	R191K	Disease
ebf8ca75afe4792af606fcc2f2e25c50	R295Q	Neutral
80f14b86bb896582ba14f1717e7b951a	S3W	Neutral
288a00aa1e8a5e5161f3d3077cc1351f	P119S	Neutral
0b6febadc921333e4aa4cb8123a52fdb	E131D	Neutral
fff60508a27d7e2ef0b0b9a5153f4c35	V69I	Neutral
b2e45c652e617b1252440086f876161e	V195G	Disease
5791cc4e86866bff82931252bc46e07a	R4W	Neutral
fecea745d25b923a0353f1e152715177	L240F	Neutral
8e48ccc06d2de6dd9d88c0e0f2e20674	R271C	Neutral
c9e78426d2bf4bd0fd001c33c808b70c	S156T	Neutral
c1b3298f22df052f771f743354ecb992	K1301E	Neutral
4b7f8d3b8274f5363293169d624682e6	V127M	Neutral
3b4f79a140916c9ddcaeb42339203941	P352A	Neutral
0a6c2e2d7df5efcd5195bfef853498c4	V330E	Disease
ea802a0d4cfa8357d38bba099dc7e870	C213W	Disease
57a049792138370566ef8f2cf65b3c4a	P2L	Neutral
909e3c4663f5ce03df435030eb2d4aa2	D3Y	Disease
e46f0679953045515da12a4b40a65294	R228Q	Neutral
30597ceac51b4fb54b71bea5b8b39639	T287A	Neutral
2a4071c042a9aca398c50a67c8cdd4a4	K2T	Neutral
411a604e00743c9d55f6f00ef5e4b0d7	E6K	Neutral
cb3482894a056811e3082d8fc564ab75	H525R	Disease
b92b999ccdb2fd4b25f9844c81b16760	K314R	Neutral
9fd42b907bb3217fe157554d29570c92	A426D	Neutral
bf9c7f94d89ff9c02d02daebb6cf6d97	A165P	Neutral
c258d7d1ec01798e0a68aebc17909422	I207V	Neutral
4f437e90030f3b2cd3e2743d0ed74859	A216D	Neutral
2e5c891659e17fb5bae57a0432534779	C2R	Neutral
91d4dac8d0e122c141307fa1f25664dd	C564S	Neutral
1c40c7cdf69d91125dd515dc6b094b63	R177H	Neutral
6caba7d82d5fd55fa8bb00094e919c23	G547R	Disease
9371a8ec78f6e6da08733fe254823691	V677A	Neutral
5b7cf489dff7caf9711d510f136bc474	V262A	Disease
e93f61fc713b607ed5d23c86cc9655b3	S830T	Neutral
838824f5b7c24dcacb5a8305a2366c78	I43T	Neutral
0225b00fe46f449e782d605d313cee4c	P252H	Neutral
8b9bc6659b7f6143f06ee1dc9c6fc09e	S508N	Neutral
f4ecaa2e86dd3790423c9bd63738740d	R7Q	Neutral
ee11f14688c124d0ab391d768663c56a	W238R	Neutral
c308779d833dfbf9798c44c19a544d10	R11C	Disease
ad7077db244431fe45d52d320152a434	T621A	Neutral
51e51b89962fe1dfb8ef33c75197a3f2	E1426D	Neutral
f35eeb4b69841862dc72b6b6335613bd	C234R	Disease
521fa49bbcb5b37c8ed82645ff306681	I113T	Neutral
6cba9a40b651ba5dbf7499108fdc5bae	G6S	Neutral
579d93fde0c90eef23ba5f5b3d8057d9	L8F	Disease
ae5e58d224ebe6c1288a8af288229fe0	I472V	Neutral
9364efbce8589a2ce4820b9e0e38ae54	G99R	Neutral
6555ce384bd6fbf0e6792319fe183610	P181T	Neutral
cdf20f48d690b16e104279670bd1608b	R298C	Disease
7098caf38a5621581c46d8a28d23a729	D803G	Disease
af9d5edf20d1b6298a938bfcd6e3c3fd	G2A	Neutral
08240a070e2d29b06ef98ce9d7b6ef13	R841Q	Neutral
5f7a382dee9be4b0c9ee8ffa2261dd36	P60S	Neutral
31f54d1dddcd07502b3d8385cc59cb43	N309K	Neutral
2563d8dedf970c10bc388eabe81e0b04	V183I	Neutral
405080c541a88a7e49d9842d182e9df8	S77N	Neutral
29607c21d00d593427ff312c13da6805	G7R	Neutral
69fded78a5d732266b7fc77cc11c4377	L199I	Neutral
03cdabeffdda6a19eaf19bdfaab8a137	A271P	Disease
e11c9756db01a0696d81140c7ef4c970	L390V	Neutral
0588cb0f64aa0c8487c3216471e5613e	G155D	Disease
2d3603dbc1ab7c01908805e71dbb21af	P171S	Neutral
675899ff947c746e7f792b369635afde	A2T	Neutral
3cbdeba1aa1e89a0fb688fa5c902f12b	Q220K	Neutral
3a74661b269fe34e1a8d5038e269deb1	M169V	Neutral
ee00c5e5e15f1ce0df80df8f9edd2e73	P3S	Neutral
14aa30702af06f1a1f3663d8de36116e	S3W	Neutral
a79b487cd5107f825e788239663868e0	D1262E	Neutral
40b058405fcf159cbb28f6dd85b457cb	L654W	Neutral
f9212c850c4db7ab16822104b604a2bc	D4G	Neutral
3c9dcc5a2165162b0198465238f65fb1	R481P	Disease
92384dcfd92113dac611cb02fc35dfa7	V8I	Neutral
5e4cdf11a944fa8551091d66a3e98bc1	S2N	Neutral
ed24f393ceac91f3bbecff1bf9d78bad	L2F	Neutral
2f7674c1407f785c2fdf37a82eb1ca85	R88C	Neutral
527ef6fd9ccbd114527fd788e177255f	R175W	Neutral
5e901982c824281421024507d753499e	N7D	Neutral
a0c111a674b81bb6a2715834634d8bdb	S2R	Neutral
2619188b998e35cee880647bfda1b4bd	R169H	Neutral
30c0264b77d4de5a3f5828f3c1e9085b	A4T	Neutral
c4a893e43e8c17438ffb506a3bbdec98	A6S	Neutral
4c4cf6bf5051ffd987da5f02a57ae355	A259T	Disease
a556a004f770af93690f5ed987c6838a	H573R	Neutral
b1220f9cc3abd9dc7fb0d0fa3273a4a3	K431N	Neutral
79dd7c7479cb76dd1970557fb86cb8ad	D321H	Disease
a1ce6d1be535b8f2693dccf6e679bce3	S2P	Neutral
969edc1a141e60b3a124c22beb54765d	R94Q	Neutral
b22f1f11863547eedc98eda750e62812	W269G	Neutral
d3fbe62e68591ac91a3ac77cd7e3c061	P3L	Neutral
3fd1773b67f1d6604e5728e2b46600fe	Y3C	Disease
d42669b7c80d21615be0ee174623ddfd	S4A	Neutral
407fc086ee73aa2303cadd22459a383b	L112V	Neutral
da0aaf2a0bb052d50dfec32b856f470a	G143E	Disease
8670f4209141d5e6bda7dfa8326da5c0	V139A	Disease
8dc3a6df8140f71e7b9d77ef60fd9c04	G31R	Neutral
2be305485446e64dfd749042eddde820	T4I	Neutral
7dc76c186fde696360b3b0b6bf509f65	L725V	Neutral
4eff13152e335e94b5555ce985265a8a	S396A	Neutral
37af082152b210b68586f2f616db04da	R389K	Neutral
e97a4e656e3797a9714429604a18639c	S4P	Neutral
c7f5ca67ea6c6579dc185702d194c3a7	G2S	Neutral
2a309fc87d64f03fa0376bbb0be7397f	V112I	Neutral
6e4d28a9a8445c6665b5ba7e4951b596	I375V	Neutral
ccf4f80b9a62474b5fd4a83c457f38d3	P396H	Neutral
62f58222577075025c187cbfe41e9a59	L354V	Neutral
0a99ab674235329c8108ba352b9442da	T689I	Neutral
22e9faa3473ad6f5ff9d35abf8cbbb51	S5T	Neutral
853b5ca47e8b7b38451460953056bd80	E2L	Neutral
f488580812068fa894d0529ab82b916b	I385R	Disease
c9565e8d12c816b8c79c683d76cd3dce	R69W	Disease
1a243f1ccf76a27d378ecae23f8b78e5	T155N	Neutral
7174f5f2d45a358a5b781b5f261ade26	T411M	Neutral
97ab781609fbfa3d19c7db4c0d589dc6	R205Q	Neutral
cb7029a5ccc86c637bc480be8bd6850e	K336T	Neutral
2c318366c80492791c467a3721fc32b5	K745T	Disease
363302a540dd365b14b2b906c0ec6741	V496I	Neutral
972c2a5d8360383dee24e9624245bf7d	P151S	Neutral
51afbe969d9fa4ef1aed092b49a66a59	V761A	Disease
de665fb661876c1bb1092eb25f7c57ba	R4G	Neutral
ce176c99a3f9f5ac7e6e8aa725cd7ae1	E564K	Neutral
81eee495edfc937c6d105ba0661fec41	D90V	Disease
bb214094abffd2d0d1ad7769f6ca1020	V164G	Disease
aa7046785750545ebe6d6dd9b4e09f95	G425W	Disease
a5577b0392c5ad8af5f045c032814375	I4M	Neutral
8e9211d14bd3fc2c758388323f222233	S360I	Neutral
13d68b3cab3c77d938bb8198f24d5e1f	L270F	Neutral
ff6d96058ea9aacbdfadf88e776d040e	G251A	Neutral
0e0cc7db6668f5a5e8730fd0c03bbda6	E200Q	Neutral
ca0af20f6044d50a48cc4e8aacc7c891	N251S	Disease
0b1a99d040676ce598a9b462da1d8a13	S1173G	Neutral
00effce4401398b3da50048651ec0a34	A156V	Neutral
db830796b242296947835065ee3d583a	L104R	Disease
c3c697943f15d402d84512a315791f44	R2P	Neutral
0e951a8f7048d0cb54750072e75f6762	E420D	Neutral
1d7752e1e6fde9b40392b827735fad35	T330I	Neutral
f57cfd71a95785b1fe3d7f102153f961	E414K	Disease
006f5fab4801f72a207ab37e298d68d6	L10P	Neutral
b239939300c6c3126f9d9ebd53c4aa74	A2T	Neutral
37bc576e3c580b07848f45bbfd2de98e	E483G	Neutral
669dea1c87a0a6ec2ad794e3e53135b8	E322K	Neutral
dbb527c89a637933eb1985535fd85542	G354A	Neutral
fa1c6be68f2436dac293e83bdf13a246	R169W	Disease
e3896b99d447e81889d60c342810826c	N336S	Neutral
49b200a88898bf58f2c8bf893ff04413	P9L	Neutral
6f108bf9314a5c9bf4a8e578b8a58e63	V829I	Neutral
03353ff556bc1e826736dacbfcdf2ae9	I338V	Neutral
a09a85a373850765b8865149b6ce6346	S10C	Disease
06a47ffcc300b3340ae364cbdaf040be	E898K	Disease
74ebcd8dc8461bdfe089f415a15ba87c	G70R	Neutral
075896ed88e8fea86c238ee434bcaa22	A265V	Neutral
1b4747272d97f69ebcf0f60c04ab1732	I163M	Neutral
521c31fb924286893a901c51d2a6c687	R344S	Neutral
ea52e87e7155b9a591767edb68965698	K679N	Disease
d136323d11e07768c6de3a1a18b57ba6	R94H	Neutral
7b9b48b93c383886a199e388dbca2c83	T485P	Neutral
1dd868e79eb3036a79c4db3eb035fcad	E2G	Neutral
0c36a13a0864a63eada1654ac3fd80d1	S3L	Neutral
f07f12cad3dcb9706b81c9e5c44dcd2a	K8N	Neutral
8d6bf6c134931600a24a25e607d20634	E220D	Disease
2c66673e3f11899e33be290690e11bb1	L1288F	Disease
c9525bbc3ddb3ad5836eaa6ffb7ee72f	L3P	Neutral
ebdeb27efedc5012c4257855342431c5	F291L	Neutral
91a0edf9e53f7e9f7508a9308883ad8d	V368M	Neutral
6fd6763aed4fa5415ce36bbd843fff6a	Q1216R	Neutral
45dccf6032f249b869937428302dae13	G2A	Neutral
9188628d2aa78334fd6a65a83960be6b	M499V	Neutral
e0b22669179a7181d2110066d39ab6fa	G263V	Neutral
bd9c37864d7ee7bccc41c17aab70a505	T605A	Neutral
bbf05fb7132316dc2028e56fbcb4f89a	G490S	Disease
044a0404f214b92f08c104e1ad105b71	L1356P	Disease
7031cec9d0e695142c0947a1d762d556	R271H	Neutral
70c57d44480f188ddac643148301f029	R1045Q	Neutral
db37c98fc1b1260c870b193b91b933e7	R4S	Neutral
657e706f62788f4bbe5cf05044c7a88b	I254N	Disease
b863dd835c2859d2b6666b8aad6977bd	P18H	Neutral
6f32d94fdc0f220dd54118931e216d90	Y106H	Neutral
dd1b930a6597075e715769d1e3bc1701	R6P	Disease
e7406097651e90b737bbec1bbf0bab16	P3L	Neutral
2b6db4c267c284e32e4bda1b71f625f2	Q85H	Disease
e16b295feed59c1df8d96a3aea334e0c	A363T	Neutral
b45dc093a7de6b853017d576a7ebb829	T701I	Neutral
197cfaabd4430a102d1f94ed7765f689	D6V	Disease
04e6e566ea5009724e1b19eb5c16dfd0	R333H	Neutral
bcbb919ab78fa2e713304407def5d7ab	S728I	Neutral
e6314861030d7e5f0f19eed22cc2901a	G356R	Disease
e5bdb725b2c2986d2807dd2af1c54e2d	R133S	Neutral
57a52502043a3686cf48c97ef051a916	G138E	Disease
f8066dbeef819de17da950fc5b609d23	E130K	Neutral
e2e223270562e014579240e5b9c3d38f	W304R	Disease
5e8d4c5c39bf570acdf00221ed7f8a81	L332P	Disease
e5bf0fe9ff42964a333eec85952b05b4	V183R	Disease
35691da2f2dc40d81a1550e2a00cc108	I480S	Neutral
91cbc91b535a6f7ea23a5687842f04e8	R218Q	Neutral
adf2e23b1dcb7a278126174674229b8b	V163L	Neutral
344d03d5c6f3e64bc56ccb5f41c7bc39	E234K	Neutral
5059fc1d7c82a7bdc07736002b33e37d	R313K	Disease
c87fb0f2a180864b978b355bea5c0fac	R52C	Disease
cd8a55dfee401cfb3979f714d9bdc0fd	Q210R	Neutral
160ad18294612b2b1b42e87d14c18a6b	M406T	Neutral
79789a99a477518899eafc4a0cd18b10	G671V	Disease
ec2dc7a22fc8f9f57090be73b7488def	S4G	Neutral
0a4944c2d7132e8fe140db399df41167	Q170E	Neutral
e7276cd24f4ce707094c47e89994f7ac	L357W	Neutral
a1b78525c83c5d6667eab2ca7d433ea7	L4F	Neutral
7a9809920c3fa2ff08e6ffb10d0a85d4	L125H	Disease
359b3e895fc3fd82ede3cac4d6d52051	P343S	Disease
dd23ae3ca5f42c95525dbeae8bce23c4	P6H	Neutral
e935b43b9e0aecb21445053c3ee8e787	K164R	Disease
c95d0e819e4053dc2125f20559ee177d	P18A	Neutral
1760a7e2012ae33c54aa97b27e3c8406	Y446D	Disease
d9147c39537e407154f2cf98b1b0d117	D800E	Neutral
378ab79519419093f8904cef99bd0d52	S420C	Neutral
4ebf45df798cb51fc1b5766aef1e7efe	Q259H	Neutral
a88c4bd925c02581f4c5c5c9550ab640	L14P	Disease
ab22e001088fa9b2f8ec9503bdf220d5	T3P	Neutral
ab2fb1fbd23bebb493d29e3221a0751a	T675S	Neutral
161b2372d9d41884ff4b143ee01f942b	Q86H	Neutral
bb2d9d066c28b47112b57950923598dd	R143C	Disease
cf40229fe7a23bc3e1e4e19e4bafebfd	G105D	Disease
8cd8aaabe8017e092788260e882f340f	G1130E	Neutral
a001675bfc954759dcc3b94522674674	A136T	Disease
cb5ed228ddb0a421b73c55ceabeebdee	T2S	Neutral
4ee22b5945e0264a37496e1b88bc8b9c	G164R	Neutral
b258b36af242ee8ad4e7f2c60aa7f642	R6Q	Neutral
e8bacf7da50890eb87ab9eebf79e2489	I63M	Neutral
f5c27aa37186e32ee6a42a1f5f1bc488	T7P	Disease
2adeb321a56a9946b74b3f34c3e444a6	E2Q	Neutral
5621ba68baffa7ed3c3138f615c6922e	G165R	Neutral
11bc9b18501764a79e72e5e4a4bdb199	S3L	Neutral
15a3fbc6629f164aa108f0ffef2402af	G118S	Neutral
a10042ef7527bd73995a8b47ee606ca3	T214I	Neutral
8f339a5361c03cff6d22e8d1d7df1380	T282P	Disease
dd6340966132e1763598d1e5ae140d1b	Y313C	Neutral
c79c9d5ff01f83eed210f9d9681d7dcb	N511D	Neutral
8326c70784a5ec9663b4f533f03ba18c	S489P	Neutral
5a6ac4ee724822c6cbc54f9699e344ef	Y39C	Disease
48c7646c7f5f31ea303b70aeffe5bf3c	N361T	Disease
3f9edb4a4bb3ec2b575b6e4f90c93434	F3I	Neutral
61ea830f7177170cbb10ffc1ce4eedfc	S384W	Neutral
430c24b065d0b9ec8dc20f4b3a5c399b	F247C	Neutral
c2496117871a55496f68436087a250c2	G549S	Neutral
dd1e96fc9be842cb479bb0eb87fbc439	R374H	Disease
b6432dadc48158409214999c3856b123	R75H	Neutral
b85b05f9c33941e8de1c2c3e7806f421	L51F	Disease
173ea5063f26f1a8b26ef4d9e5bb5f94	I622M	Neutral
a5db959024e8e489095210a8ed288dad	G585D	Neutral
fbc55478c492575bc5c529c224619f75	K63R	Neutral
2fe4fde241e1b1f60cfeb61b6c327e75	T2A	Neutral
3ff918c78ef7a737c73b4e59ad704907	P344Q	Neutral
ca180511c02c659f8dee95dd4f2e1759	S2G	Neutral
fd71210d6f7e7016f7093a7981455749	H7R	Neutral
1205359a83df1f9fd7bd2c187e2b179f	P139A	Disease
6fe1af83f86aa2625d69b15f40b13a84	P695Q	Disease
2588f9cfeba2d2e51ff95c8980b502f5	T243M	Neutral
a496a02f74f2bdbb582eb68cc07d72e0	L12M	Neutral
c76677c7756b4b166188bf6c7bb77b8c	G2D	Neutral
a9bc38478912821bac859a320bcc6890	K16Q	Neutral
ebb217bd3d73129dfae581b1973f1369	L46F	Neutral
4b36cde8db235cb1bdb5a226a4252e7b	S510P	Disease
a558e77708c646b3eba3ec9e3dddf948	M470V	Neutral
7e0c443718795928ffe468f510fcce67	P269T	Neutral
0ed45cfb0715c3ce385042c106c65630	N242K	Neutral
728623325d8f49f9e93c8d1fda609ead	P594L	Disease
a23dcb2d58f476d7e205e57be5fee8c1	K36R	Neutral
89bb9b4f626ff686072b5a6428054a4e	M55K	Disease
41300a313910aac83b135185ed28543f	R579H	Neutral
67652355d92b6300898c622ff97179f8	G110S	Neutral
3060f742bb95c4dfe043f84c58259e1e	I1714T	Neutral
06e02620dcf7d6fafc9e6abc07226169	T393I	Disease
664c31ae5e92751742621f51635f51f2	Y161V	Disease
891463dde96346dca77d5dccd1de743c	I466T	Disease
610ccba13850e57ded2f328d78a41c8e	P4H	Neutral
fd26c6b1c5d1c247a7c6b5eae605e1eb	R484Q	Neutral
c8c6549ca8ce71d91bea4a02db4c7eec	Q2R	Neutral
e598a89d2e8a451291e5def1c130be2e	G2A	Disease
f64c7360338cc1a0c2b206217fc97690	G422R	Disease
833b18045676df212aac3459aaa268f2	L526M	Neutral
24dc3b59f9707089e81ee874ce901500	S296A	Neutral
d2b94260d6f368f4ef5ce9b84ffcda32	K150E	Neutral
0167ee4b1e162bcd6606a9257a15ffd0	C95Y	Disease
74df198a90bbb719bf7d80d3aeebadcb	A3D	Neutral
09fdaef18fd407d566b5e3692ca16b50	D1140N	Neutral
f9767b65de7cefadc785010f7290e116	R2409H	Neutral
97a941f0db049a2edc195c9508928950	N204H	Neutral
3b0691e134148c74ccafafd359995283	L716M	Neutral
f9b3c213a3c87d5057ff5fdc727d2dab	L227R	Disease
cea69655f17a68c3c9a1678541defa34	Q801H	Neutral
2fbd176805e08f89e6c320aa4116eb31	T156I	Disease
52a5b5789d0b2cac452aa9e4b7015c21	P84L	Neutral
e777ff6e8073364b0c405e8bbc4ef978	L1029Q	Disease
37d24bbc14bf957dc8329c1a91cd60b6	G90W	Disease
746fb91387a3065b892bda24f78f61d8	R686C	Neutral
18901f7579ae9cdc116cb50ab908dd66	L196V	Neutral
524e867df25b669d209a9455c87f0bf5	H5R	Neutral
7596f10b4376492891bfdeae54549def	G150R	Neutral
368137cdb63ee270c6523be64b9e1270	T3P	Neutral
8bc3c3e075d9941bbbd57789cf16afee	L13I	Neutral
62c44f17d8d6c9de2137b07361c7b3bf	P397S	Disease
767bdfcf0ba11b40aa235244368a8bf7	A253T	Neutral
1b6311231c75bbc0df3f77c5de38f9d7	G2R	Neutral
ab534c77d15b0ecf225b0b385d7088f3	I913L	Neutral
174c697e86276ec340541740f3e1873e	T798S	Neutral
bc3bd1b569fb1908a629b318318c330c	T494A	Neutral
b2d0cb2e4ac30667248c88c9a4781e82	G7R	Disease
0cf376f1199c5e59bfb3372009be4b22	S312L	Disease
c5dbcf48e50d8b93b002f4726ba10732	K238R	Neutral
666de0774e0268343acbe14f675c9ee8	E314K	Neutral
dfa3fcc8ff1c3869e7b777b5c0862e79	S2L	Neutral
10a882b6c2e7ce71b8f2a38396138070	A215T	Neutral
5d6fd57a88caec31d04c5bfe1c983030	I43L	Neutral
10bd8edc46274c5855a5eca4c7a3c14b	L699F	None
1f641c163430ad087cda5ae4b6bc387e	T647P	Disease
6606f45b3fe74e167599ad98b569ba79	K138E	Disease
b1d4db403818a53a36917b0761f8fcb2	R418H	Neutral
0f7365a44662108980bb31872743f414	P3R	Neutral
ed5b0f4bafb4cc488a2845bfc691bbb0	A325G	Neutral
af9e9dc81de54c1feee05623b9ef88c4	M273D	Disease
e44dab12e8bf04cfd6bc819f0f560ad2	G278S	Neutral
07f94df359f13fca0db5ad954b9e6245	V298L	Neutral
3b05aea2b295ac4d89014587d37ded88	R94C	Disease
e2647a56b089fd10a77dd3a7c4a86be4	H239P	Disease
259e949a309daca5e758235533a447ad	L243P	Disease
0f4e788110c8c2e17efc2a906587883a	S126G	Disease
0eda23cf4f3906104111020ed29a3c99	G3V	Neutral
3771d99d7704f8a8c9e0e3296073e2e1	A9V	Disease
439069d901c357450c46ddb1aca9bc26	G3D	Neutral
3f48e74808ee031ce5b01d9230b53805	G3W	Neutral
0334521d1a9cde152ef46186d635a817	L976R	Disease
414fd79c3fbd3c2611f267c640ef5b00	T246P	Disease
43c9982a33876ada581512e19ca537a7	H974Q	Neutral
76c1a33cc68a02e69c461b34a8c08625	H403N	Disease
55bdc0d3e6ce45e14ed960169be89e54	Q130R	Neutral
3466fc00f0ef6aafd2e7499999153d14	N627S	Neutral
9ca2179d9d49bb5aec9b3783e1fc7639	V673G	Disease
e00b5e0904beffdfb041f5a0ae480877	G512V	Disease
f82a78c57a0696555719a9d0972087a7	S2F	Neutral
5ac00b8e84eb33a2a1ed240a7ee24fc3	P102L	Neutral
6a653b5c797abdd3d06db1dbab3c9292	R2P	Neutral
413cf6cc8b67ad838a66ecfb3b25a915	S409L	Disease
abc6852cc69ea749055a1200f86cd64c	E100D	Neutral
87c6676364e01056d27de5707ecc5961	H375Y	Neutral
95df8f169ba434c5b8918f8a84644aa0	S1084I	Neutral
9f9546443cd8afafbfa3b0be4aed374a	R290H	Neutral
138807fe8e690d6f9ebf6494403f6119	E487K	Neutral
657f817b2ba4c6b0d59157691001d174	S59F	Disease
281d4da5d2b6b449bf2898d71d26f14c	A345T	Neutral
77002b73ed8dcd2fc73b4fee8acb2348	N4K	Neutral
53750efc1128489afdddcfaf9bf2aa42	F81S	Disease
1e27a61772eae5dc84bfa21dcc261d9b	P540L	Neutral
45ed4f21537345829a1f98c58e4eb6e6	K2Q	Neutral
9d32d815d4cd0f17aaa1789d996661bb	S6A	Neutral
95ef043c542887bd3d3184feef930143	E198G	Neutral
f5a173505d1f032455f277cc367b3a6e	R23G	Disease
904ee9a53e663c4949d98b38ce383049	H665R	Neutral
a473b541b746b1fa54a451a64b35a237	L18F	Neutral
3e53f52cb4a2df94b9c85e249119b834	A367D	Disease
9e1fc7abcc4059281c3b9449e6bd98f9	L269V	Neutral
e2bcd306f064eee33f42291086714a91	P572L	Neutral
6616e6a46669788c81576dfe80bb0d00	G499V	Disease
8537ad4f95a65452b5c141800a6b9445	R306K	Neutral
5e4082587234bf96e1bc8881672118e8	R5G	Neutral
42155f433067d8ccf4c5587fcc840f3d	G283C	Neutral
68e7f799c1c11fde0466bac0200d8a62	P2S	Neutral
05420cb037b2549ac0e61f550e8943c2	L112R	Neutral
e31aaeaf4f3e2de8059ccbaab5de381e	M293T	Neutral
552ec66276841a0ac1a24c6b3eec3607	V116L	Neutral
9325cc961e86d79ca689b6946395565c	I256M	Neutral
832035b8865880f38e998bbe5071c001	P2A	Neutral
49a6769f59688693c5ae81870a09b9ed	R380C	Neutral
35b60d2d25548f62c9d71cf4313b4776	L372V	Neutral
bfa2f027bcde819d7bba487d747ce3a5	P15Q	Neutral
b36767ffbc300d73456e2aecaaf97a0c	Q108E	Neutral
f23f0151e0ed20284bc952ad3222e89d	E591K	Neutral
d7059dc0c07d8fb6a2a0fb62907799ef	L192F	Neutral
d25bdd9f9527fd497ec936d50a702c0e	I1833T	Neutral
24337f85c67b6c50d9bbaee57c1477fe	L16V	Neutral
361fe5df999837621748730e873deb2f	R28P	Disease
c31e086ddc6c064f86c730ca56da5f4a	E183G	Neutral
2b4607e88b0e381675fbb7992114602b	L186M	Neutral
8a9b1e7e1df8344a48f2953702c6fbd8	V12E	Neutral
b0949340f0ef4ebcb89a4dced4bfee86	E284V	Neutral
c81d781d63ee7e43992f0df3d85c67c7	T157K	Neutral
172d9e1e40cb9b0d7af7cd88c138ef98	P5L	Neutral
40d75ebfe07c5e3f9fbfa11c443c9712	N891K	Disease
f040f2b5ddf6ce609c549faa3ee3f5bd	S4L	Neutral
afef06260a13b5c7c8a561127eb1639a	S197G	Neutral
59f7c1693a0f835bbb56760b1d719316	R141W	Neutral
a839c34c941397b6c32f2686d06b19f0	R170W	Neutral
3ecd0936d108ab9c22effdde77e67f6f	P4L	Neutral
b0c4cedccf404ed6b133034f7fd638c1	L6V	Neutral
2efaf801e373bc8ba1ab3b0e4a3c1376	S2I	Neutral
c1a8aed7a946090cef7fe1a871d46443	V340I	Neutral
f90d356bfad79e03a5076a4208e7541e	E2K	Neutral
a0a1110fdbda11e963b7e27b88ece1a6	E753Q	Neutral
3ce1fe2f89a603d6aa84681e79d26c57	K213R	Neutral
5741784611e57174aa230205c76118f5	V216G	Neutral
8feec85d2e7ef2f9acac924e820f929d	S209G	Neutral
6abed50115a481a673246b0ba52ee321	V103I	Neutral
aa90303d5b10bdfcc747f0ff41e80a2b	K377M	Neutral
9b5576f64ab146a7a8e77a6953819d97	N440S	Neutral
a5f054dd0d3f9ce6c2c86e9d47080da4	S186G	Neutral
3930728cb2c4ab3c0e1414103a4252b9	L781V	Neutral
35b959e82352126e597a21c914598195	S238C	Neutral
4dfb2f0575d7f3b7b594c30d40a1ab3f	R2W	Neutral
b07fe4b012bc2b17275c639ea830e68f	V474I	Neutral
cb3f003b8e3d777f8b680ac8d91d7531	S228G	Disease
c3dd658e67c11d18e9d5296383a51283	A2T	Neutral
e4fd980832ef2825eb74d3997d5565e5	Q3R	Neutral
a560d0711f23d73b34496d195aac1767	L1483P	Disease
bcf98697a20ba1df4f69035f7ea56a78	R98H	Disease
b53ed11aa01e93b5ed744f9c6dc6ef93	L9M	Neutral
d655f1f2c92cd4b9f2c37eb093d534ed	Y3C	Disease
9f5093a5c2e1488dfac8b6fdc744e10d	A307V	Disease
52aebad24b9e5b20990a09c5166bd1b3	F1300S	Disease
d7bfb3bcb715c4f6682196e39941032c	P321L	Neutral
c399676846f0a8990946b5a0c1b29580	V5A	Neutral
20aa4952dd46d1555d135206271dc129	R252H	Neutral
c919a0fb80d352afbcac2175c2ccd54c	V587I	Neutral
39f913d632faba3b0260a1ec000bdbdd	Q490P	Neutral
0da433fbcfda7dd80ee413de33127a7d	K737E	Neutral
006451a2066117c692622be58297f087	T13K	Neutral
7ed758032b022d880d04ba1026295e79	T3N	Neutral
9974b7ed6815b06940f2aa2e944a3c63	L3F	Neutral
7a2f3b2ce5225e15b0d22da726544e26	E215K	Neutral
698b1da1c22b15df0a438c9fce3b4184	V171I	Neutral
367e42dc7da613b6bf66313bac94ef1d	V3G	Neutral
b37615bf0d387c0a77c745aad143abab	V247G	Disease
970e153c5bfde64e92634008d6a0efb6	A7T	Neutral
6e9e1144d33e9a03d773d65f428b637f	R5C	Neutral
039af3096b5e379d6b22c93c550aa58e	Q355E	None
f85e529a295bc279ca60720499fbb7f4	I6T	Neutral
d60d4a063175574c3f7817dd2b065a59	L17R	Disease
fc0053794907f4330418fdc59edbdd42	Q279H	Neutral
e872f9476c2f2b0211c3c907a5130a8b	I11M	Neutral
a45c53e062a6297f1189d68982523dd8	F364L	Neutral
7a43b0e773a992e7ac172c5a6854c522	K172M	Neutral
18ea79841ce48fc0c8cf54a56fe23e65	L596M	Neutral
bef4b50c4d9d98cb2dd7001f8c6cf747	L1201I	Neutral
ae52b05a2dfe21d8337463ace4e31c90	K458E	Neutral
7790c70953934a1d4839910a3707a868	I246M	Neutral
b3ce45c53eec7fdc9fb516289ed6e139	S197N	Neutral
8a38a2a63962b3b3443c6f02258a6cb5	K126E	Disease
98aec61925accb3ac1fcc254bc8fc3d9	T35I	Neutral
d779d8465235285203676fa0f5285d35	A518S	Neutral
dd8b1d9510643f90f743f540b5d8ca3d	N368T	Neutral
d8fc8293bad09ddc134f8c7cfc03a5c4	P163L	Disease
6faf866d62f4d7e56aea5952eb36a1cb	L5P	Disease
634f7a60ef6eae589026e9db8aa0817e	P437L	Neutral
bda7079660bcf10fb75d5185be204d2a	V2L	None
5f63a4eee572dca26f88808ece0799d8	L11F	Neutral
550ecca97a78059f5368772d93213235	D2V	Disease
2bb2e0fc8acd25c0c43a5dcb87a774d9	Q453H	Neutral
1b4d6474e5edb7e0839d4272ef7896cf	A479P	Neutral
42004bbce14935fbd978f4fb2b7a9326	A662V	Neutral
0faf604e07f1dcf02d2ff4a5efd17809	R168H	Neutral
42309a6d975940ab5529c942aaf98b73	H681P	None
67510e2faf48dfac058611bb2c15e11b	C2151Y	Neutral
52d1caeb1762533da5ad6198f8ddfa38	K16Q	Neutral
24bc73ac40f30c750d300624eb856f4b	Q3R	Neutral
bf12b13066d70a83b4f241805c517f64	D26G	Neutral
3faa9e0f6c0a4360c3291b79555c0ffd	S1078Y	Neutral
fa44386dc1584d3b25513bb7514a0cfd	C3W	Disease
1d7e5200eaebeb1f043d9bbc44955a58	N2S	None
b59ed3b5e51d873f56b4525f9aded1a4	R213Q	Neutral
bfc02e8d1fc967b723c32827a9f017de	P2S	Neutral
9cf16b2bbd852260673846189dbd670c	R253S	Neutral
7d4c08330c990dbbb258618249ccae0d	D538H	Neutral
697ecd68150dd7293ce2bd50bfbc49b4	T1840A	None
dd3667da427ca476c4db4ddfd2c33769	P650A	Neutral
8782915cb281de3d6ea16168e6953e20	L344F	Neutral
fdd500cabe7fd341c51f5ccf6e739e61	Q755R	Neutral
9b253e19371e0794b09b909d5e90f404	Q717K	Neutral
607d26754fe79266f7bbb15b922061b3	E639G	Neutral
56a15daa5550d2d89578128bc5ab1905	S9P	Neutral
3a9ee4148043be514872fcc83ee37996	A49T	Neutral
a88d99d752e27c24fd53e1b65b40aeff	R351L	Neutral
d7ae4b2538878ff07f695d1026a2fbda	V8I	Neutral
873a1b047be3f9da82df4cb8364f8532	E765V	Disease
ab1fa9581d242af208cb1c2c701b628b	Q1169P	Disease
8d099c58a1c3abb4a7a5aa3cf1446bdc	Q110K	Neutral
be7df4421e86054f3896a4994fdcacd9	I209T	Disease
a305739a67071bc1d9bbe84722cbb849	E226G	Neutral
8a7f513a179bfaed4319dd11e0899656	A3T	Neutral
ee9d3ebd6e8a4f61f4e87bc17877f3f9	H107Q	Disease
cb4d0ef4bf3895ebdbae3c8107e3c052	A3T	Disease
495fbcbc6ef742b7e485aad7ae25817a	D28E	Disease
e26722bfca7e1cb0289783badf409d45	N342D	Neutral
6be4b94890b4010b7dc6f7ef70675070	A457T	Neutral
ca1b0dce64698f45559f49b9374f6019	F210I	Disease
ffd5189e72ac3b1be86d81f8d3057d6f	P869R	Neutral
c29e6551cb31a9240a6c119d1992af7c	V91I	Neutral
67265c8b8cb3fee9d2a58b8f6cc4ca16	S3C	Neutral
3e48e2ffda2de7e843eac855f4965e4a	L146F	Neutral
b33fa553ac46b0623f24ed44f9c88139	D960N	Neutral
b8ddccfeecc9263e76ae109a2de7e624	A423S	Disease
35b4d6f381f58e9ea2af5d005e4bceec	I72V	Neutral
b62979580c22916eb3680081ac1dae34	E2A	Neutral
3d57fbf7d112dbc0f3f994b29cbb8110	L2V	Neutral
44efcbe2a2e3f1edbd7bfbfb437ff27b	E516G	Neutral
fd6c0feabd830cc90c2e3e88621460bc	L4P	Disease
06286da37be974dd90223be3022274f8	K3Q	Neutral
fce4b8aba7b9388f2e32826ac46b7ad3	A71T	Neutral
09b9d74dc2e8500cee742b09720b25cc	V15I	Neutral
1f0c73eb1e1cdd1a18bea8a9ae1164c6	A3C	Neutral
0568f35594f0a0d6c97be31ad383a3f2	S85L	Neutral
6900ca76414ade6eb02f321ec78660ac	D19H	Neutral
f9fb67f71c192d6009951469ae76994f	E26K	Neutral
ced0982ab49fd133880170406fbcf833	S403A	Neutral
e14838acc9a87227271e8f16ed3adb66	A12S	Neutral
4e15dd73710e269ee0198b354ddfe7db	G93R	Neutral
377262c36989da1fc81cc8eeafeb5656	A5S	Neutral
e814f200d37db6170650a144a73312ce	L6F	Neutral
3d86e0541c207b07c273071e4033b10c	L326S	Disease
77919307a3b44e784d00b824c155fb19	E964G	Disease
e3884e6b311830fe6d1777051088d5b0	A60V	Neutral
131a20e661db000c7816c08cbf1a6d66	L245I	Neutral
511da4917b108493991630a722c70731	P9L	Neutral
da0f4c17a5a60417b94bb9935c2fbbf7	P4S	Neutral
cdaf105299928c40c5a93e8bc3b13806	V201I	Neutral
9784d66211e5d9803c7da947900e1fc0	T131A	Neutral
176418233c15c53fb72b188bafcc4411	S2F	Neutral
e1360a6523d34d8fdeda9fb0f5ee3a3a	G132D	Disease
8a2057f348340e11252eb009c82080f2	D51V	Neutral
d83315430a9a6c73df6aeeaaed91aa74	I137T	Neutral
3a700b595626a4e4af275171811972e6	I312V	Neutral
ac0bca279e55843ba75f1177d1c99298	P837L	Neutral
dce2ce4708327ccacc1c197a33a74985	S7L	Neutral
d79baa8c32dee7f7cb10841c9290026a	P120A	Neutral
973b8a5acf087bd06437339860f8f2ca	A178E	Neutral
c0ce139ab765292d03ff3ea17fb92438	G623R	Disease
2c18489f3f782949307619a5615fbc3b	A184V	Neutral
cf9187237987d0c8d213a18296921b03	E865K	Disease
eed20030d4e08c733e4ad371898c8b43	K35M	Neutral
3d1d8be360f1067b13c8ac556917f76b	P165A	Neutral
f7b17bfa7d098cde196fde2affcb1a63	T425A	Neutral
307ac324bec01d5fc56a58204f821ac0	R187W	Neutral
7c4ece97dbaca19be8dbdeb10835ee6e	E121Q	Neutral
9c43e8e97254c3b643da111ec65bd53d	G122R	Disease
231a587783f7bca8795a23abc3269646	S5T	Neutral
06e1db2db5462bf052736f9880e20bea	D166G	Disease
9ec312510e90d6ff3e1d88d4cb4d570f	V2M	Neutral
67dbf34d8576a36757a8d2486a556a3e	Q519K	Neutral
9f5768d0ffd3132ee0e1277ce5393f1b	A255E	Neutral
700381d156881ba334e0ec3d009cd3a0	V583I	Neutral
0c5a7e29368e79d54df86df4c89756d8	S768P	Neutral
e910075c84fa6a67af1653cbc0c38f58	A666V	Neutral
56a79fcd4d9666d9c929fb95e8bbe3f3	S386L	Neutral
d2de2be85a15055cba242db308a6a341	E6K	Neutral
8cddd03dd8040fd4ffdcc12c2c796ca8	P3L	Neutral
3f70f0853a6b5b053098188427b38be7	V177D	Disease
dc43addf239c1983e97811d6b087976b	E1118D	Neutral
f858e9f7684c7e19a29def727da09c90	D393E	Neutral
0c404e0a3a0df2f309f8b2cf7ec58a44	V290A	Neutral
12fbdb6e65a5ffe7b8512e1ab1c17399	S3G	Neutral
384ef0aee8c9e193645cfdfdc9bc4048	L3P	Neutral
f18d1ff97f9255d9b5964e3558edcd9a	F12L	Neutral
4ef72e5e80c2916c3a97f291b0dde19d	V260G	Disease
c5f6bf6b87607ea572a0942bc3850564	V13G	Neutral
694d9c78ba544b74145822ea7be886ab	A2T	Neutral
52f92e937a924236f615954e912b466e	V302F	Disease
b7864e007cfaf903a78f8dac5dda583c	D27A	Neutral
08f876f01c794ad7d9b466ce1d8fbbdf	E55D	Neutral
543a2f8e60b4d7c8473c363e6823facb	R8H	Neutral
4ff07bba9878e87427b3de68af07010d	L278I	Neutral
c6ea7490f2747e501e1b05cff8eb7b4e	A54R	Disease
8c6d9d1f2c1084d9054403f186e01193	K93R	Neutral
0f001da38de36b4208bdfa23e64d8222	L555P	Neutral
35647e82876c1dd6f63ecfaec98c20f4	L5V	Neutral
baaba4e94641437d0db5616a514f413a	R2188H	Neutral
986a9393aebc695a16c7b3e597670046	R413S	Neutral
a6a86abbb28c77c0d9e4e3c6ececdb84	A103V	Neutral
abf12d2e586f4b0889212c9aa97c8349	R74S	Neutral
642c3d6a2fdb38f9fc12a1ebfe3397ad	T425N	Neutral
76ebfd68bae0437cd10550919d5624a6	A100T	Neutral
5ba531dc417d0ccd8b86b12bca790a75	E10K	Neutral
d9013572227187251e0f3801f31d1561	R119P	Neutral
f1be55ee196bd4c92378edfe417772d2	R270S	Neutral
49f8903b085744774d957a6b91923af6	A5D	Neutral
36ff0211edfce327546bf47771d568d1	G327R	Disease
362b29bafee5ae2767b1c8180248cc71	A133V	Neutral
6454d3254c1896ca58972c0250d8e23c	R83Q	Neutral
f82b4c28dd8c23835a90262042422a0c	E277K	Neutral
50966a3a17189faaca49e5e545d72735	T39M	Disease
57f7278f8c756311435846bbe57dfb13	A182P	Disease
8c23501645a4690f0348eb16fa150029	V127G	Disease
30a349a8069c700d712822a6fbe1d8f1	N25Y	Disease
65c3ddf444541dabd41d09cb8851f7ef	V2I	Neutral
0bd83fd1eb96a095c298d58a15280497	P1116S	Disease
20c314fee0dc332c84c957201cfb60a1	F822V	Neutral
aba69d2b4140f5de82297a76e14d7cd1	S29P	Disease
b5d0d22e44cc1d15382aa51bef05a1cb	P261L	Neutral
68afa621a5804352ec05bfca9f73ec0f	I10V	Neutral
c4ea0d5596d37fe03d47b5222676a259	H6Q	Neutral
20788d0c9530f6ae3e82986d6ae23ef7	T76R	Neutral
7e6ec88ffcca8af758db115b07716bbb	S335P	Neutral
37766b056a6e3240090d3fd76576c001	P916R	Neutral
0dd02a7ce62ef809e031cb832da1e8a3	V459I	Neutral
da95cca4a6878fad512eddf3955fe716	A2V	Neutral
dbd2e1733f11a9e0842dea73b07efdfd	S201T	Neutral
40fe09d6fb13e4001804305b06191660	Q115E	Neutral
d04f44f9684ed8217d611dfabf6b2b3c	L185P	Disease
434dddc6b053d89b708b8eeb416ce25f	S2Y	Neutral
00cd0dcef96b89b1580ab211c4f70caa	L11Q	Neutral
bf1890f2787f00b6e1430e7d043ce98f	I286M	Neutral
df0c2bc8fee140728b82cfe26315ecca	R3H	Neutral
3b3e0434f51bb92c8777266d10603105	P3T	Neutral
6edc11a78d75f07a34b25207664bc685	H225R	Neutral
29984791f9518993f277479f385de75e	A99V	Neutral
bd13f3a6792149c291b9a23b0b26910f	H185Q	Neutral
297ef7f62df1f074a3569d5405b86c0b	R45H	Neutral
f402b3aac22af914fbc362032623d04f	P672L	Neutral
4fbfa03d9b100e24a87ff7c9d6c48a39	A307T	Neutral
989836d9c8399e3eeb9aeeea3dc694b4	E79K	Neutral
49f36ca7a0e951cedce9c1488b1b5f17	K8R	Neutral
d1b1a3d0ce418a5153f28e4c3c653911	K910R	Neutral
d12a040cbacc88562fc1c0d50aebb65a	R286G	Neutral
3c7cdeba552488b9e1aa114a00cbf81f	A131T	Neutral
027d4d055e57fee4a14a061e2c1736c5	A118V	Neutral
ec069052c35499497f448fc78c35eb09	A5V	Neutral
bf4fe0b98bc008f198a9e7cf0a2d73c5	G3S	Neutral
9e2f2ab233277f4731f3d1885164b3f5	R166G	Disease
faea137f0232b4bec6a6dfe5d15cbc23	S3C	Neutral
9e46cf4f75269b582d1dbd3ba866e090	N1686S	Neutral
7edd5f141a545f710ac26e5ed06c20e8	V331E	Disease
de64744310f760e1b9740ed8f51dafaf	I3R	Neutral
5931f9e152a182e584525aeb67c26c14	A277D	Disease
81dfc1023b51639c510388b1c09a48ab	A135T	Neutral
621cadb847c8b5f0cf67f4f78ef23a15	R628P	None
84451069401697a7ced02c19bdbaaf34	R553C	Neutral
618979c9047506979193f2ce9d7af2e2	E20D	Neutral
d9f37a3ead6feebc886c7d8981d9f49b	L116R	Disease
d37229be66fa71df5e3911e5b5e2aa39	M93T	Neutral
a1acdf71092e0e903bb6cf62655c41e3	N174K	Neutral
1ffa29515e534f93a301a1cf5cc77a67	R6W	Neutral
98df60cbb36139555b8a647f66c303f0	T440P	Neutral
404512d656d8d337a4c52091319aa40c	P2T	Neutral
4cc53b39dc8152f82a692de1c7d56a55	A48V	Neutral
92c41ef11e8750603a43e367e009d3d9	E277D	Neutral
ce5e58f3d79c074b16a06673df8ccb01	G361E	Disease
7a6e4378beac9f7e71c0a059e993db9c	N478S	Neutral
944a1b58321ae9f9b6d693fe5cdbca6d	G5A	Neutral
181f9b55e34149e4ecf77534249e0c59	R5H	Neutral
8cd3bcb03f6c7601fbf37de470eb93a6	N5H	Disease
17ecd867b940f132aa699d0593ba04c9	E450K	Neutral
4290303f71065c91da912c255aca1455	K192E	Neutral
7b69f5eecc791a72f4864da7d0057bf1	A182V	Neutral
660577daff7356198b95cd7133303383	P2L	Neutral
7a1eff35f6af3767c0a7e453ea2c6491	D634N	Neutral
71e3f999a8bf50153d194dd0d2b7b5ff	R2Q	Neutral
309e6667672b66c5507a83be12644042	N5T	Neutral
d2f900386bcdcdc0633b7d17f902e0a4	R247S	Neutral
416c2dd13447c99aaa4a591233c79b36	L7M	Neutral
f1d107a11ba749fd0bf09cb0b1c694f8	Y3C	Neutral
64889d018bede4034979517e7ccbb1ca	R370G	Neutral
8dd74cb904fc588e2527f72177087e28	A223G	Neutral
9ffeae562c26cdfd70256b6813749d48	R383H	Neutral
69cc8ba01d40e02cf7d88b00aac276c0	V89I	Neutral
20fef6674b24c740de7f6eb884e0fdd2	P421T	None
b0f7e0953e85f20e4d075219f94f8434	T286S	Neutral
f1b542de435c0d1d4650ca976d29808c	I270T	Neutral
7a0e561d8c8d73913fd45bbf4444eb6d	R1190H	Disease
1b27eef4f4938b1c228fa85c6cc79530	F3L	Neutral
0c63693e7c1d2d147607158ba9057893	P331S	Neutral
d13966543737f1de2526e583fe7dafad	L6F	Neutral
0419f8f55167b2317903cb360cb88e9a	R8H	Neutral
518a50c5e3473a23cf2b4d48dfd97fed	L2215P	Disease
9e98d4e733c9d6bd62dd96a2c15c7004	T141I	Neutral
519d26eaef7a5ed2afb7bddb0a32c716	K4N	Neutral
1fd2ae742521bc6ae133ace29a80cf13	T430N	Neutral
cede4453afddd1365db68e8b9a7985af	G70R	Disease
a26da09909010b385fbf3fcc949b540a	K49R	Neutral
e5b7ed88688489a03a7e0d2ca3c4a727	C346G	Neutral
816102fc075f85b5af121b5bd15ad864	R2Q	Neutral
822c1fc7f37e7f86548569240db3f980	I176V	Neutral
a393981cb3a8f1e2928ea64a7d22ddf2	E148Q	Disease
a4e8b541a29d7104d185ffdce11b2afe	L1909F	Neutral
c3650bff654874a429b00bebb90dd023	C13S	Disease
850c3382ae7f8f3d5f8f65f6eff90472	S144P	Neutral
797ea82eb15b9b4551c59aceef507762	L236P	Neutral
f8bce3366d7893acf20145801a98c82a	T7P	Neutral
f087a775ad7a7ccf9de1524f5db22a49	V315A	Neutral
f0306e738df8b5c848d9f2428ad6a17d	R311Q	Disease
825b2e710bb50ec2727e97cc91e93c0e	G435D	Neutral
36f84b14afd5ea7ffdfe21d453fb72f5	T2I	Neutral
69c18fb13c9a5298b2e4cb22577ebe4f	K818T	Disease
2e4b503359cc641adf1d853248c58875	H209P	Disease
a7049bfb27b7c64f2071d6ddc8c5f808	D112E	Neutral
9d4e28981b7d9c5303a2c5fe3edd5c29	P173R	Neutral
c64390fa64351184058a70975ff15c6a	Q2H	Neutral
c39ab97f2ccd8eb3cce858a9209a1966	V212G	Disease
26f61edfd54128a8dac2d5e186368a3e	A2V	Neutral
ad644c4d43d10c949ded3e91883a55b9	E372G	Neutral
9bfccbbb9f2c10a0bd5f17f9f3d184d8	I749V	Neutral
0df7ab2e922a3053e51e20ae5741c7bb	N199D	Neutral
7ea3456ca4aaeae17782872071f6601e	S353F	Neutral
dda3c9a2ca82511560bffe2e18bb6cc4	P104A	Neutral
e1b456b1da36751e38560eafe62f5713	W4L	Disease
2f8d40ef331a88e962a60126ac34040a	T21A	Neutral
3852403b4462d467483da22e696893a7	R21H	Disease
3b69a86a4c76b468655badb70ae287b8	D111N	Disease
a482e2ff28e518a418c26ebd8cce74f8	K430E	Neutral
7f2760847b52a88066c6d4f879472d38	R384A	Neutral
3de1427c9e39966bfeb94bba42b4c508	T204P	Disease
5fd625508b768185cd72f8a22e9c8aaa	P219S	Disease
f02ef09458845c7aa5d58738030c89c9	K370T	Neutral
7fa4f64fefb6d60f9c27524cbe1bf91b	T22A	Neutral
178e9c70e63ded8e705a4d6bfa38789e	S159P	Neutral
f2eda3828517a17bc0d61fd402ed9c28	N651H	Neutral
7b44ad389bac1610d6e007b9dad7fc1e	D5E	Neutral
42704c15fc65cb14025cb3253cdb0a29	N298D	Disease
13d120e231b29b21d803d9317c09d99f	T480I	Neutral
ea943eb5a8d51657263a5457f5aca7e2	C318F	Disease
dca9c2c1eeb211344f3813cb241a0202	Q174K	Neutral
faedeb845ba32a7af319269cce8242e3	E238Q	Neutral
893f418a5f0e2760e6041d81d058e578	S828R	Neutral
1b0c4405ce7213d74cf0e4d45874f2db	A2T	Neutral
256eede687c32127248f2b0965a9bea3	A93V	Disease
9b91d86ad17fce9410768d37c906fdbe	I92L	None
7028bca4f19328480661f2e16fcfb244	V588M	Neutral
a48bd0084e061885456b0d021366a90f	S3050R	Neutral
19aa154687f4029695a9d5b94c1fa116	S5T	Neutral
6d810337e30ce4304c953b26a25c5f2c	P1134S	Disease
ba7169dc20d2384cae2eadeebb60bc4d	A296S	Disease
957efb8c245343341fbbf758c17cb94f	S712F	Neutral
69fecc0db842a7337e5e5c3fbc605ab5	Q467R	Neutral
fcde31fef5e094c98b14b7c3397db560	H119P	Disease
338fe55c840b77de2d53cae0c4bd4e58	H104R	Disease
1e219c0718e589d8594ed5ec6c3c598a	G1244R	Neutral
d63de85b97880cb6c3e3b186fde2ed3e	K108I	Neutral
a1b118285ab5df1e0b13d08ba54949b2	S53F	Neutral
39799006158b4c5ef72e372d60cfb132	T2M	Neutral
48a151cb30d5501ca155a852dd9f8664	L108F	Neutral
3716f7de938fda3621208d0fbc3c32a5	V24I	Neutral
627151e91c96ade86bbae74e744f9769	S951I	Neutral
17a57f93f7ab11257fa37d26b148a9ce	C64W	Neutral
b4334414980fee5a97babf9f25224f2d	A131T	Neutral
730a6ebcbad65a2a156e380123e57e20	R105L	Disease
5d7922adb193213933007db432fa9622	G4W	Disease
30f9c1fdb9f05a34ed912e2770d131e9	M114K	Neutral
066625a0009704dbb29f18959cc052a7	L3Q	Disease
9516868284fc5f7fcf191dab73e9bd72	R489Q	Neutral
05199f2d1f6b78f6f91bc465f92fd09d	V8L	Neutral
4a5cbc72be1e48241467767d1c25042d	A5D	Neutral
a3c84c514a2a4e163981987355e82323	S318L	Neutral
873b8471fc6760c9815fe89f3414e1f4	A2G	Neutral
15ea480f6309784d526d5456e4cd29ef	H2Q	Neutral
62668dc1a0fcc59c2b64d36604619322	A329G	Neutral
ff3ed4585e13dcf8352c500242a17702	P705S	Disease
629e91bb2ba5fb7b8693cfca8eb76b11	D120H	Neutral
ea1089d7b709a67409fb5d4e3d7673ff	R4P	Neutral
deab137b64b56b6a270b146ea06ea6a4	R88C	Neutral
26cc580a729e832f8b0c143ffa609788	R99W	Disease
2354ada4f23b29aa004189862704d743	R446H	Disease
4807afda03b40cdac593e6a6064eca69	L2P	Neutral
13dccb69deeca6cf6ffb6172edecf611	L2V	Neutral
b364c6f5f56c067582e21f3c23d7eb24	Y85C	Disease
3069a1d925fc6a47dfbf6fd31444520e	F248L	Disease
7995f24463b26cc3634677b4c3a4b35b	G66R	Neutral
e3e84364b1d0464771057c6608d49a73	V131F	Neutral
5a3e7ebf50d9adb5595e7efa0d2d2d45	C475Y	Disease
ff5e1ee4b85bca839f7cc7f24d1a37d4	Q22H	Disease
24aff9cfc1db0b10bfabc0144427d5e6	K291R	Disease
28a72df278a2d45188286b2d08d12296	E259K	Disease
d000022e87e6b7b84cccba9baf34568a	T319K	Neutral
d80602232641a7b0155fbbe72a0407aa	H119P	Disease
ba713b9711b2f951602658b5ce1b993c	E376A	Neutral
5dc969665e7fd724cda28fc437259d3d	G266S	Disease
f63144d5d353f4a6d92e3b5049bcbd01	S335T	Neutral
00fcc7f5595765e31bf628df181e4388	R12L	Neutral
35a9c3a8d8a449b750a770784168d767	S5Y	Neutral
a5bb4cb9621513d11a64ef1e2cdd3508	R700Q	Disease
141486af4d025e7e0f4fd4151f0fc24b	R295Q	Neutral
2ebfc246e153704a25d8bef747eb90f2	E272K	Neutral
a19ae417c93c5872ecbccec7c1f66d90	I515V	Neutral
aa97d38d367246cd541b8f087ff4164f	P57L	Disease
249bc4fcdaec666c91fefe429d3f89a1	M45T	Disease
f02d550e730a1896eecc7ffe31d93a6e	I582V	Neutral
100986a1219586e83bdad62dee279d7b	L1122Q	Neutral
401866775e2a64e93516a505da0187de	L35P	Disease
917da62f13d7d423b95a56a93b29af0f	T283M	Neutral
075f61351f1d47ec6ce966ec89289248	I565T	Neutral
617fe6e46c36e3efbc470de628246270	A212V	Neutral
ac5a7027d083b387e08dd8017267f4cd	P15S	Neutral
87f1f32ab290853afca57bf967ef57b6	S1079G	Neutral
7e19306dcea48d22ba4c060e3d52722f	S5N	Neutral
0c20c28e257ad507d6c43c87a529424c	N96S	Neutral
423187132282f0daea83387d136f5a0f	E193Q	Neutral
e0b569efb89bfd5976b63eb488ed6000	E179G	Disease
8a0990f4c9b67c8d7139a54f6d08ab2a	G208C	Disease
b1830936fb2b42a3821e13deb8184925	A4S	Neutral
c4f89981b776404f1e5c6573b6d9c018	K2R	None
817319d53cad4cdec59f91d1915d5650	Q8R	Neutral
f5016515608259c7c2471f3e6a3a4d66	G91C	Neutral
ccfcd044eec24c8f9ee7646e05f1a456	R229H	Neutral
63f41718fbcdadcb19854dca31c823be	S15I	Neutral
e7e35a57fe05a2a817a8f5e0eb689c8a	Q985H	Neutral
7f9c41323c61af193468c275220bdd92	K2T	Neutral
f7c98b859907f45a65962bc281f63623	G3R	Neutral
4be0e3de5710eccd6b86576ba6d304a8	V5L	Neutral
65b2b5d3356e961f2ec3f0c1e9db38e4	N878I	Disease
6bd3e190e4ae70447022607f76c90283	R464W	Disease
8660c77ab47b21211479d0156ddd5125	V243I	Neutral
a84cbd44f44f0359a349c44fa362656a	F402V	Neutral
5c6c1129faafd35373a44a02d1f1fd38	K2E	Neutral
f7b6ec75b176a20a9d71b031ac29f658	T622I	Neutral
c96a395b8e16a24c4d1d634886f72c8c	I2T	Neutral
99950e88abe9a95bdcb5fa49610abf7a	D223N	Disease
0853a6b4e8b5f1ecce679eee5116b838	A732G	Neutral
3dd4b51fc21ab878016fe43794f630c6	G3D	Neutral
d109799099d489c82bf40c4ff9b3092d	R105Q	Disease
47333f30f3df1cba0fa98ff836915044	R8H	Neutral
45c6b2d195aaa3d8c3b728a168945ece	K585E	Neutral
b5d22fe2acd0481b01d6795e2923f7c7	E2K	Neutral
354a51ccda36a1b46c7ee692d8135f31	L118F	Neutral
6b1292da816472ddbf8a24ebbaaa3a36	A16P	Neutral
e51e831eb1b682299acb1be2ee0f02c4	D242N	Neutral
9c1fe13fc77e0ec0893744b8991b932d	E5G	Neutral
b1605326003f55db5c63d006ad58a689	V105M	Disease
f069dba7a1b4b0c7c14c61cb259c76c3	P5L	Disease
efa1da68278e7b2b0e5cd8d352b9ce7e	A312V	Neutral
1e9ff4211bd5147381ab2f861ce2a361	T5K	Neutral
796aeb4df6ec79bd68c7f8c37489aef7	L239V	Neutral
fe5aa46da912a9673a9ed75932ecda92	V253A	Neutral
de20a4bea22c4d4b76b0541a164dde94	R136P	Disease
f9ef2626fb670b483453b2b12e741791	L1658P	Neutral
86b9cc5141ea6393ef18e67e3bb28b08	T3M	Neutral
bd8a833c9ced4485902ffcd8077ee24d	P466S	Disease
21f157422620dc92b343e49ce18442c6	H582Q	Neutral
454ed577f7de44b7d93f11dbdd04dbe0	S4R	Neutral
b34856872be278010271203e00bee542	N4T	Neutral
75baad9a1ee9ff6db934847f0f94a956	A2E	Neutral
8baed620d92ef53bcf2462a401a5c71f	R286S	Neutral
088c8e7e358073fba647dd2c2adb6ecf	S1048N	Neutral
52ddeaa67b8ed8814bcdc6ca52ea5b54	A15S	Neutral
8332a7a53d40206f1999ccf7f2555c8a	Q530H	Neutral
fe77525456f7d64822163810e03945db	S3N	Neutral
7a892a50ef56d9bdd4000e0d28d3cf49	V826M	Disease
3213c1d1b86e27e7c1c8341a884c7691	G10V	Neutral
8e289c8c2ea3a540699570e0189833d1	R488H	Neutral
4a2c9d06160a1976f27a0267f55e3b50	L150P	Disease
a0ca801e5e00f71db9b9fbd021f2f37b	K8T	Neutral
12169b2ee0f3fcc3f242d147e1fa9146	V3A	Neutral
465dde6cbe07f25c795d494265aa44e7	A854G	Neutral
a7436ddb8aa4563cc2774630c36128ba	A2V	Neutral
4d760327bf99f62e80dcabc6ad2f47f0	F303L	Disease
f3486695d0e10d56ac24191789a6f0b2	T745M	Neutral
ac966fb29ee542ee367d128ce7107096	A298P	Neutral
70b89294ddf5e7e4c187f3a390128cbb	S197R	Neutral
4c61fd83806bd5c66fd37446cd1fc4a6	L888P	Disease
58dc74bfd126ab42325ac046dcceb5d6	Q72H	Neutral
8b87c17b8cdc3ab4c67a37f4fe4d9ca3	Q183L	Neutral
b00817f76e3dc878a23843781d8aa639	S41R	Disease
9fc8c8db621df0b0c892b8c2da97441f	S220N	Neutral
aebf4a94812586a285e10b2ba33bd189	R4S	Neutral
b1eaccdc67625b993e449129f1fae073	P164S	Neutral
c5f85641fd81189dc6e7f2a90b80029a	R860Q	Disease
addc767e6f879f24fce8f4ef88216d23	M92L	Neutral
3676707b151b15acab741ea37eff064f	K418R	Neutral
e1bcef2d0ac072a468bf0fa0213dde5c	E221D	Neutral
0d400867c8e34a5ffb7dfdbdda5469b8	F1229L	Disease
eed0c4c8a7382e82e5285bc3a7fb1ebb	A2V	Neutral
0122af27703008072ab45ac1e181698d	P127L	Neutral
80a3ed6fb7b1f604fbfd29e1f80a3e59	T34A	Neutral
60f7269ae334d7862adb80c9faee5a3c	R254Q	Neutral
bd6b80c639a97263649fb499403ef5bb	K334N	Neutral
0b4126818e5466ca92f341d85c5c539e	L72W	Neutral
fba0ff44054ecb11e164d51f1c9c60c0	S6P	Neutral
662770b754a1558bae175440ce59d319	G9R	Neutral
e022f352d1c614092b8c2ade87855081	R4W	Neutral
9bc913d3eab70c69cedbf7b46dcea674	L3F	Neutral
d9833e77b4490ae67950e3d85f45d7ef	K145R	Disease
69d3788c37ff55ff42969ee75b21f58e	Q231R	Neutral
f44900a6a9e86625bdf3e70773b35c02	A5V	Neutral
542aea7b258bb508adf5cddc463292ab	G167E	Disease
260e9ff96c9af45798c5a7a4b2654141	N524H	Neutral
2740354fc834fde91b23ea6d5af555ab	T2P	Neutral
0f1b9d94933987b6ceeb4aaefe10365f	R496G	Disease
c06f22be6b1a25df03b9c65a323a96b4	T7M	Neutral
8b04217c2acf1d611ef63956eedcc817	T279A	Neutral
8e96f7166304eef022736e9f66dda8b0	S3G	Neutral
ddbb890f47f7ff803c204e93f63a2a8e	G158R	Disease
61cc95d6c72807442491a31353dca728	G425R	Neutral
7511cad5ebb69578952c894802a772f5	G11E	Disease
3333a5422586f61c630e14fb7eae3304	K2N	Neutral
9a87b6aa264db6bf72d0ec4f2610a782	R133Q	Neutral
26a2cea7c6a6d2fb54da133b335b79cf	Y134S	Disease
cb9a57ce77aa6a25d9b9ed7a76de29bc	V5L	Neutral
c7cf2df3d3d8e0489d3c9a960af36f32	Q168K	Neutral
6874a82739c997249dc1ebabddd86880	W948G	Disease
c768ecf588f1d7e7ad6d08332426393c	R95Q	Neutral
8981c02b638ea015d8f12151ee4d1096	H740Y	Neutral
eef6840a74a8dc640a27dad247d8214c	L769F	Neutral
c37fb3afb579c674db7fe9d31f6c9954	A1437V	Neutral
e5771e12d9dc7ecf747f1fd8b9f4ce51	R11Q	Neutral
f146a4a468f5224e68b5e4ca7f86bd51	L79M	Neutral
fd132b84e0752e5a38f3c04015dcd859	G786S	Neutral
344a6d591cbf5cde86e23d4f39ee5671	A9T	Neutral
978940c0113bb635659b4950feee10ad	A171S	Neutral
61ca2b4c3aa38ea2add81dfd93406ea9	V166L	Neutral
ecadad55220d7dbfbc9576991e52a9c0	P3L	Neutral
a91203509535444ea897b75ac05daee0	A81P	Neutral
5eb65fae5a874cf3643393f248376ce4	D326G	Neutral
05adfb98e3df34917d942baee7ad67e4	Q320H	Neutral
1b4e7c3014305bf96c9abe9cb81529b2	P101L	Neutral
7f3aee9a5db8771cd290fa29cad7fad9	R4W	Neutral
4cbdbd9ce724267828ac3c58779be81a	R1335C	Neutral
28e745a184d655c2830c06bcbaf5f220	R7C	Neutral
c6243ada5c2b4fc0c75119e9411d03f8	A337T	Neutral
396506c3fc05f36e33f95ff059ea5c56	I6S	Disease
eda22064c95d4a5b27512e6f2f3496cf	R527Q	Disease
26b2f43108ae45478cfc211be93b20e7	D3N	Neutral
cf1ce1c7051e5a721000e025f9a19951	G5R	Disease
cac554e740b041638d4bc8656f4e72f3	E135A	Neutral
a77c3087ac6f930d28a6cde9f0187a4b	V406A	Neutral
6155d30cfef39658572147608b8b473c	R471S	Disease
0fdff58c696fdbd1dc066941c1d129b5	G456D	Disease
73a4596f593df2abc14f101b8b0506b9	L8V	Neutral
6dd0fdf1056ae6c73a0a31a315be3abd	P5L	Disease
a52f79cdcf06a9cc17eb1844ce51353b	Q83E	Neutral
6b2b3872c1f2184bf536378cb4f37219	V21A	Neutral
210c58a21d1fb3086fb3f70ca1551704	A1630G	Neutral
59b5717aef295bfdaba454042788fe8c	R408M	Disease
32ae4970914520f057f316f86ba38a16	R3G	Neutral
2b39f4b5a7a9430939eddea44691c11a	D137G	Neutral
c65a97f812a191ed752a41946cc6fd29	K717I	Neutral
f68330c80180bcbc81be119f892ccc07	L465P	Disease
3869a7b991ae1ff83c355c6f6e1bcb4b	I4V	Neutral
d5ef5a9f2f35e80fbb9d276c72f47b3a	T185P	Neutral
76e03cac78bb61c3d14f2c9cfed5afac	G3R	Disease
64d5670aec971d8b173ce20bc68e7521	A3G	Neutral
7d4754dc1e374620e87b53d8a67ab3da	S2Y	Neutral
ef5f8027592cc728ed3dc7af797384bb	A3V	Neutral
a30539952d261b93a07938fc91a927c7	R15C	Neutral
9da381d8812ffcfe84328c2dfc6ad41c	G2D	Neutral
403f73bce17abe5ce4704c364910c77a	K9E	Neutral
b5da0b00a2b467a226f3b1047f696156	Q304K	Neutral
c4672eb3b40938bf708b72ffe4656136	H261Q	Neutral
91de7842f0edd0ab43c6d4bba7d72703	G92D	Neutral
e3973d0c8141710b2e9714df7fbf4494	T2K	Neutral
30b42bf383a24074ae1adcf6c47b8062	A445T	Neutral
71ddf8ac2b539640a2eb2fc5d78ca73e	V515G	Neutral
0dcf67b5b1427d09cbb74c8880697c3f	Q848L	Disease
c0859f6fe4e9eb691aea3e52630cceab	R127H	Neutral
f6151e70a8e82463aa2b06e3fd38513e	L171F	Neutral
db8d56009ae1582e16fef455f7971d1a	G5A	Neutral
46dee3bb50c117f034130e8ad7ebcfae	T4I	Neutral
7b51a289c7e443d7dff4b4cd2347184f	R49W	Disease
b6f25d719fea012dd0ca02347af071de	F253L	Disease
5425cce790e2b51db55891cba1b21492	W2G	Neutral
36fc7d456618d780a029b5067b1bbdf5	A117S	Disease
29af4a422ad41d7357aa5628ab52d7b6	A2T	Neutral
ad983728d2ddd31bdc659befaeda2837	K127R	Disease
e19077b47d94782317d4e58db9cf5696	V12I	Neutral
d03749ca7540bf058dec13d06d1df5e6	R174G	Neutral
857244d7d773524a384df9c015ca2e02	E80G	Disease
f369714d3dec555c8607668d40217463	S3L	Neutral
4bf6e21195fd8d5259921f494bd41ed0	L2V	Neutral
1be90c13ea5253af350e23ca441e69fd	A2T	Neutral
bd624475554d52f60090827034020d63	S122R	Neutral
681b45d3982b587f8e1b03a4c3be3fec	E106A	Neutral
f62280c1c2936c75662dddaf09ba99d9	T4A	Neutral
5460a9d1e5d9751b89037203b135d215	E226K	Neutral
8165287290eec231620fb87547f403dd	G2S	Neutral
cc08929e6720a6280a54c148fff1a709	S366P	Neutral
f55419da97bf5bf34c4a677b0fe8c510	G142S	Neutral
fe17f0aa09fe350b85fb39db72ec5113	G3A	Neutral
ab5704ca89af1e78009e07db0ac87b58	R2Q	Neutral
399bfeda67b0a105b55d76b6fb8a78a6	T405K	Neutral
4fde32c8f3a3a62f998769516253bf43	G520C	Neutral
c45485e850206d85df5fcf4946e5e80e	L308V	Neutral
2c06aa6a1c6639fff43f1ec17328d3a3	K4N	Neutral
075907355ee32942f187ae5d6062ec6a	G75R	Neutral
97a94e760adf6d4e546dfab35de343fd	T7P	Neutral
f37255ddae8011cf53747b72002c099f	C8F	Neutral
e8c72a9371a2775313fe0714108c5e40	E486K	Disease
8053c83e161ccad7f126c612ec404a6b	P193H	Disease
6faf185ce41266b01b5b2f3dbdcb6056	V2I	Neutral
fca714895ba367f7394c97228a7779c1	P1072S	Disease
52aee9c739cca802a48682b1f4f4635d	L148F	Neutral
af0cc0cb5e791805d81a2f79ad2c2abb	P523L	Neutral
1a0b32e5dc17844c04cf9599267c74b4	N27T	Neutral
50f9d5cea6352166d971a62e61ee332a	T213K	Neutral
742daeac9165b8b8e333e61e2b72087a	S392L	Neutral
7806f3d8418bb20918b8df8066883498	S625P	Disease
32b6d486c7d15f60f5d504b6a6a3e77c	K4E	Disease
f8e6ef66b78b3a21307e8d3c74a12310	I715V	Neutral
f41f4dfb6f1bf718957dc37a3a48d266	L242P	Neutral
8b5ffd28372debe65afd041e759df427	S192L	Disease
57895ef823d1080fb41fd75090fb0508	S1076L	Neutral
78fdf547fe6648563d152f3ed44d600d	S2N	Neutral
7a12f957847ac95c58629f1071911d3f	S126L	Disease
0a3dbd3ab6877602e9321be6973b7d37	V549I	Neutral
d272a0370da1229e7d0272fb5225db99	E82K	Neutral
150ca108e121dbcc386b5aeab4a178f1	L285P	Disease
53d5c79ecb2446f0b12c5945691cb1b4	V647G	Neutral
f9f4dc39d3541df1acd5abac7cc902ab	A21V	Neutral
d4bfe45a8f3d01cbf5eac244d893ba1a	I285T	Disease
5f02ae88cafa55e3b8f1d61b266332f8	Q109K	Neutral
1e1ae98e57ce23d4dce4035be1adce2c	R527P	Disease
78f9386eb7402e4d643eef9eec2f35c0	R23H	Neutral
f52e630f19656b616635fb9b1ac574da	A246P	Disease
f7bd8f333ec51b26f20893816976acc2	S27F	Disease
3d631ef266ce0a4626f1c12338fccc8d	Q880E	Neutral
1364fd8fb2c235b6dabdab78a099393b	S7A	Neutral
770d10d8d824c6018a16f1e5a6dba18e	G232C	Neutral
f8723453a66287fb1546e8c76d88c7c0	S543P	Neutral
92de9652363dd515b0d54ba217e1f88b	D316N	Neutral
ec1b7b5cd7487ac8808994f456ec0297	T1457A	Neutral
4655fa8794f2fa3e3c5b8b8803d66cbc	A161V	Neutral
30e5e7d37ef75a13216f0a36f5b4689f	G561S	Neutral
298237450ae6c058411a5bb49c58af51	V393G	Neutral
ce7725ed2c5e0f323c2f3b605bfd69c8	Q636H	Disease
3e55a05c9dd85c749b3dbc31a5313e81	G5V	Neutral
58e84708cdfec2ff87d6c9c1e9e679d3	G3D	Neutral
df0963a08bf9b11b08450c6a36dae15a	P152L	Neutral
ac76e4717bbaacfae43008c873f3ab84	D3N	Neutral
2dc1fcfa9e517ccc60ea41df8831eb3b	R176Q	Neutral
fd02c7174fa73b76660a14a0638ff512	A167V	Neutral
3acfe0bc927397a045d9044f7de45e0a	S395N	Neutral
c6f47f7c944758ad872c49acbc316afd	F12L	Neutral
bc36b2c4df40245172866cb850e7d37d	R496G	Disease
ef9c8e327b74440c16ffc54eb2b5eff0	G4S	Neutral
9003db10315bec42f5d4db05167ef4f5	V119I	Neutral
c1a8e2508fb875115ef7513af99068f1	K8Q	Neutral
6d908438bfdac6d6e34365671fa9505c	R93S	Disease
396fb1c0679818238c7a4f02b2f5483e	H478L	Neutral
661d9581eb717b7ae5ccb34da97d0fd9	A2G	Neutral
[truncated: 26,393 more rows]
