# Supplementary material for: Disease-related mutations predicted to impact protein function
Source: BMC Genomics. 2012 Jun 18;13(Suppl 4):S11. doi: 10.1186/1471-2164-13-S4-S11 (PMC3394413; doi:10.1186/1471-2164-13-S4-S11)
Supplement: Additional file 2 — Mutation and sequence data. Archive of the five different mutant sets used in this study separated by SNAP/SIFT and PhD-SNP predictions including the protein wild type sequences. [file 1471-2164-13-S4-S11-S2.zip › random_SNAP_SIFT.csv]

seq_md5	mut	SNAP	SIFT
b22f1f11863547eedc98eda750e62812	W269G	39	0.26
cdb396a560eb25c90308e56ebfdf0302	I609V	-38	0.41
de53fd710a7e25c7f4b02100075f7edd	K530R	10	0.05
982a3282dc130f621d4cde0d883c78ae	K221E	23	0.0
faa6ace4f4f4d80a6a5ab6311e15c5cf	L682V	14	0.0
91e253704835b3d5503c54f8b47e2739	K156Q	-71	0.63
6632889ee4e08ede8135776e4f69362e	A2T	-55	0.0
7e4904f816810b9c3f15a73f0e477c2a	V991A	46	0.0
43532c200f34f1cec1c8fb4ddd012ccc	R71P	8	NA
9ee7ecfd9b5e4732a10ad204a28ebabe	A122S	-37	0.59
e729e7c56a5e4e8d97ca14162efba482	V73I	10	NA
f3952d722fa2ea8a828fba10a6739948	S139P	13	0.02
e38749227da30bbf4a32a320351b914e	P37R	-10	0.33
4fda489af52abce9003adf13b2094d6d	E446K	14	0.22
a0b3071f951b81a27f542a4c2eb9be48	F14L	-20	NA
e083e9a9b47fc258a4df92b11edd296a	S17A	-24	0.23
0b173cc839462ae172e313be0a058377	A615T	-51	0.36
c184d2120fedcd05e3d21088295613ea	Q6K	31	0.09
61330b1573f8dfc22f201e1fa53a6772	Q148H	39	0.0
ea6d68bea7162795592c56ebc3680b33	V193A	-36	0.82
c95d0e819e4053dc2125f20559ee177d	P18A	-25	NA
243846393acd2a78367b0bf0dd94e487	Y2S	15	0.02
778f78008dbe90f37aa4f850159d5d1c	P4L	-17	0.03
c7a543529427374b414546150227b7bd	G628E	23	0.01
4d7ff4567e9a69166db9fbde2d6d2af9	I436V	-34	0.31
6e5f1e72f9d2cb41df6d181ca9bdbe73	S7I	-27	0.08
3257a85cce7e69f8f193915b4b946233	G510D	53	0.21
3298490c3eaaf378d758cc835ed61b0b	K2R	-47	0.0
bd0299a347275832a9d5dbbd985acb21	W111G	10	NA
fd945a7a281ba7870ee005abb333678f	V511A	-59	0.69
ce992095b41e45d3d74aa692a1169f23	S277G	45	0.04
d1d3aea6ad8482f89b5879e757448ec6	R3C	12	0.0
ae3caa8999a186617983038d52437f78	R316K	18	0.73
0deca1bbe8f4e422e731fcd6eecd9f13	L214F	-37	NA
eb41a31ef7e586250afece10b5d8d4b6	D225G	24	0.19
0e56030a4292897516e8f4c93eed7f38	C7R	-64	0.2
dace128970973e206ae81f553644deac	A431T	-60	0.34
55532068cf47ad60188bc44560e9844a	A90T	22	0.0
4ae3d087ef4470b7d655d5b2d9b79200	S9C	-6	0.04
9ba45594c9e0cf069b4c130bf04e1bf2	Q445L	2	0.62
c7eeecd4682ca7a2d8f3d060a0a1fe87	P122R	36	0.0
b804217959bb44afc877fcf6b343ce57	R328K	5	0.21
ecc52cc390b9ae9fc751f894dd623118	K642R	-35	0.29
7c6c9c558f8c1a6d427f14bd64c3e81e	V131A	-29	0.44
367ecce591dd4d37a03d9b275ba999b1	S325P	7	0.13
6e87a9114185791a134d9bc4e77b44ca	T482K	-19	1.0
8676f290832a446bb3c210a23f3eec03	E416D	-5	0.06
e2d0d61f360a613ad1f6999e5099033f	E13G	13	NA
5486a7ae46a93fbed2b0561b58914e6e	H264Q	14	0.02
7956471b89b188080c41f3209969eab3	E390K	1	0.01
7ff34fd0e20056da482fcf2249995a99	S123P	-31	0.26
b64b2f0e41400e69bff80c3bf7984a69	I403V	-64	0.86
340887ee3141d445917b7c82f45db198	H413R	58	0.01
26ec5cade129fa68a5b79806e43b13f9	H3R	-80	0.47
928da9f77c40a134dfd01fed77ec989d	E716K	-19	0.62
b202d7ae00f91d33ab21f0d8fe3450ad	V15I	-29	0.68
3c999f5ee8a6d4865b0de36ddf245f50	R118S	30	NA
8c47b92bf69aebb59ff12f2dd5bbed0b	G793R	44	0.0
9bb0dd507fcb39a9652529322228d5f9	S119P	-49	0.34
e9c38cb2ea54fa605e7e892be4c6eae1	R59C	11	NA
c6b62b3b3884a6f94402c35d55d91c4c	D219E	-26	0.45
ddfe3f51c71a025e6f681c8c7b44b4fc	S266C	26	0.05
0ad1a24b99722f09438da47f5d4fcaa0	G403E	44	0.0
390032a70f4df5db3dd2550b810ce774	G228S	-39	0.14
99e8fef6eb68da829c68dfe8153cf356	P121A	5	0.22
af92ccbb3812522dbac25a6d762cf78d	E1780Q	-6	0.13
2d101ee04b413f22dcde5c2112c67f3f	D263E	-46	0.13
9d41af3e792c2a1d3f9b580e9c921ebf	G295D	11	NA
96c904bd64196bc94c1c96d1bc8d42d2	L238F	-12	0.05
5d5aed0430bb845912b385f1aa51d5e4	E8K	-1	NA
81ea4da356f191419084b39af4081a84	C2210Y	28	0.0
9908f99d724b03644a305a9b31a39aac	F22S	38	0.0
41504f736e36b63ac520c688fbea1809	E1078K	18	0.0
794781d6a962e6c79c829938956dfdc4	A167T	4	0.08
ff8ba2249e73223a9ac33acd264535e9	C712R	39	0.0
a0c111a674b81bb6a2715834634d8bdb	S2R	-13	0.12
2531e54c1283279c064449c13074ad11	E179G	-31	0.53
dc44f118f0b8a87964dccc95689ceaec	L1560Q	26	0.0
eb40e7661eb632949e534383a94f8c3f	S94I	3	NA
11b417e19a17136e1dba8c61cfe51b1f	P23Q	-42	0.56
cf81701daae9ce518c9f174840243b9c	Q328E	-47	1.0
232397a45f0284f0a9f72f1a349cbd2a	R91G	47	0.0
b5bf76b594ff627c0dc1910d4d0b26f4	R309K	-7	0.15
b2d0cb2e4ac30667248c88c9a4781e82	G7R	31	0.06
b1b5f106900ab92619ae0e294ea24687	L454S	67	0.0
2bfb3859739d9bd9068d6149be665ecb	N35S	-17	0.62
0bca69c15cfd999fb70779d3b879be82	P2H	-18	0.0
c61128b39857efeece84a87df8ad7453	I41M	11	0.01
161fc0ec5a4fb338dde7fc8b0f6c0b0f	S2T	9	0.0
7a851c1bd92ad66362c156dc1ffa554a	V553M	-51	0.11
5199b048ecccbec8185c82dee8f5983b	A201E	40	0.0
30f93e6946c0ec1a7d595b99ce57dc18	S3P	-6	0.0
6d48f5d9d96f10557d680247a7cdcfe9	H391Q	-31	0.4
f87dbf1f7156b29d31f9a11c484b8d85	S171P	23	0.07
caac97d817bf6a7a49a321b1ec0437ee	G558S	36	0.05
eed20030d4e08c733e4ad371898c8b43	K35M	7	NA
b739ceb1c72766cae6630562ac6859ed	A9V	-22	0.06
c75afa0768b2401a21081a1ec953da77	R11Q	0	0.11
4d6ffc50977973706680e4345bef71e2	R158G	16	0.04
47a59dbf5ed6d9ff4407acd2829032d7	L455M	0	0.01
0749b0a394454e895e5efcb8600935ce	R127H	-57	0.56
5f420ee859c3199f28f2b9e841c6fd05	S12N	-6	0.17
79dd1a7110ec2c35ab6fcc286a28fea2	G4D	25	0.07
100be541ea021bb21e7e9538303e25b3	A346T	4	0.0
3c7cdeba552488b9e1aa114a00cbf81f	A131T	-2	0.01
14bfcc4f1ee952c4f03191834c0ce45e	N383D	-14	0.01
45608886c2bd222858dc04158bb36fe5	N342D	-11	0.01
99d080dc21be5933fbb31a267e782177	W339C	41	0.0
669a17dc2f755f84dc3726ca68e34e15	T168M	-25	0.03
4a702ec0a9b182875fa4fcca49c777c8	E122D	53	0.0
ac90387a7164384aa796531b883fb61b	R204Q	-28	0.48
a1aaa2097a604d0bec8e1548e7d72959	T6P	-11	0.05
bc633404322cf5d5d93506a98d33f4be	I7T	22	0.0
2414b37613706a406355597da09f2ed1	P9Q	-57	0.61
922131d07f3b751c5f96c8acabc301fd	A122V	25	0.01
fb8be945ca6c77593deece2830abd4fd	V72M	-31	0.23
7aca09232d82b980528bd337e0be25a2	R368S	-15	0.59
5fb3e9b500fe65dec4e09bc2ed03be7e	A2V	-35	0.07
46ae3bb78620e8c0ec7bf49b1048fd01	G228R	59	0.01
cbc6d648a6af044ae31e70ae817ac9b8	V116M	-51	0.1
7fbb9ccf2838468069c09376ffd1cdf0	A3P	-84	0.06
f1407c412fabbd9264e8cde71d14675e	L575M	-29	0.0
46bf6020abd0f274087ca529d9e4d8b1	D2N	4	0.22
a8fe4c743aaa969adbf2f97d90ff7352	E186G	-2	0.35
93dfa4a8ea6cb95311d7a2150fd9fa06	T249P	27	0.0
7c4ccd028adc3262a541273186f67422	L473I	-33	NA
861ee58b05fa54bb1590159e0189289e	R6W	25	0.0
14ba6fcf05dc27ea246cc82b616a0d81	P2L	-8	0.0
bf11fe0c714d99f685479484fb70f057	G2R	9	NA
cf939aa91b376233ce70ab014ee9fe21	A160P	-54	0.06
f5e24c4701fc2d6f50d471106b041900	L167F	25	0.02
089b0ee960f8a8b9c85d5cb06458b616	W5L	40	0.0
61d403689d9ff3e96141c66ea5ebef04	I191T	19	0.0
e9d102cb42c1b624d9fc77a86663367e	D85N	33	0.0
75e1837ca5bf5628e20823c21ece650a	L131P	-15	NA
b8496ac5cd618ac21a574edfb11de1ec	P218H	42	0.0
6b01da266426fd52a135f3e7af53ccbb	Q841R	25	0.03
703dc473ce244cd127beff083c49f402	L579I	-21	0.0
049fd99c59b9688760cd4d99f316a5d7	N86D	-63	1.0
27a2efe565212a48601785f1d0127215	L8P	41	0.0
2583ec3c0e0780eb6c34caac407fb96f	S2L	-3	0.0
91d85b751130b7af1db04cfd85276082	I899T	13	0.14
6b0a08344be63a637856453a73f65030	R142Q	-21	0.22
9b48ec59adbaa9d9c56310c0068561fe	D3E	-21	0.02
964c34c9f3f2ed5088a0a03336e1442e	R667H	-49	0.51
19620144d38411dbeb240dfa912d50a9	P20S	-10	0.42
c89f239cdc027f9332756590845569ab	E105D	-52	0.06
23b85f42831bcb2cf8231e9c35081628	A142T	-11	0.09
3baa5895dd5eedfd73236961f047333f	D720E	-42	0.46
0a758350b3cd1f3e83828d4b51a9acb5	A16P	38	0.11
eece29047edeec66732cf561406419e2	A2E	9	0.0
0c5214ff3dfc34253d349d233627af2c	P244R	0	0.13
cad052fd79c66742d1e014643c2d1169	R339S	22	0.4
ac36b8d3be1bf4364ffaeacc4b96cee5	E115G	31	0.0
ad9cb41d8ce062be743ea44adf43109b	Q3P	-7	0.0
ed34f8c11d27df1a9abb06e8d28416e2	G5R	66	NA
b2b8f311ef82244b2d53924ee60e0d53	T387K	35	0.0
b891440944511afa8b03664a46dccc7d	T106M	-9	NA
c9be1bd12301019f6ee750057c8bf2d3	P379L	-7	0.07
f4790a83601bbd13e4a0197843e7752f	G139S	-41	0.74
6e0a6d327fc0c0c179122896832f69d1	A5V	39	0.07
538c2cf3f42d22956a94b8e713514038	I87T	44	0.0
d9a82ecd4970c0ce4aff8691ba7996a0	A15P	26	0.33
56867b0be7cfad0a6be77082c8e1f53f	N27T	-28	0.2
0fa7ff39f63aa80ee3483499c359791f	A25V	-56	0.65
7c5b1442bb8ce297cba045df4c972246	V779A	-29	0.93
75bad69926340e6c28bd4702ba9312b1	W120C	53	NA
ec8b5925b151b0fbe9a916080b70c57a	C607W	38	0.01
8d0b64a1b589b628aa17dce8c600a0a8	R11G	28	NA
bdbe3b2742b5aa14acafdfb703aaeedc	S1457N	1	0.13
acb088879c863a7db3acced22df63369	A2T	-48	0.18
6ed504f78be4e8fed22cb1c8b3d589e9	A234V	-18	0.26
3d73a4fcc50eb6ad358e965ac78d47a4	R188P	61	0.0
08d0a6fdacd2c746e6f75a59b75a50d0	V110I	-72	0.3
ea72b9cc246e4c0f46055e8fb71cd1b6	E312G	2	0.18
7fb8a23f95986c053a443bc9390116fb	G71S	-26	NA
ee961cc4bc3f18a4fbe93ba488e3b17c	Q11K	-1	0.2
e31dae84af5b904892230cd9f32f0e35	A398T	-28	0.21
0b10acb194361cc754b5a149e38bc05c	L157F	-22	0.35
0373af95acf5e4f2a8d2056fa9b11d99	R55C	37	0.0
1ff3ed648936d76326750feb16f33dc4	T7I	32	0.02
f5310c487ef21c184f637c5a25472817	E4K	-35	NA
176b0ceefebd68a95717ea795efaf1d9	L107S	0	0.0
3da4279b52d07f7eaffb054c02072e19	Q436H	-42	1.0
a13cffe18db42dcc5f7e93f0f051cd38	M316T	-16	0.21
ee4f852412debf9944787e6ddd27f2e4	S134T	-55	0.23
b3645b7f0c42627aff4ce080b9ef8e06	V10G	17	0.0
707425e3e379c120b98c5b8d28db2b1a	A467V	-72	1.0
eece580114d49bcafd29e07a9022fc61	A8T	9	0.0
0fcedfef6fdcb0caf664e5a55445942f	S780Y	46	0.0
71da4f4a367822dfe859e6827019b338	G776D	32	NA
79f3ee4e02ca7ec77fd0f14d06dccf3c	S224C	19	0.0
63ec89e159cc1e2aeb57925db54b903f	E662G	6	0.18
e8db84fc10c23063d8451d951884aeb1	V330G	17	0.01
9a5b8c4a0e97cfc0d0d9638929eb030d	P3L	-40	NA
44fe28abfcb5edaa5a3a7a4a5d35b7b4	A3P	-7	0.0
873a1b047be3f9da82df4cb8364f8532	E765V	40	0.0
9c18a18107f1679f91b74263b7833c59	I254T	-14	0.54
f7b92b3528ec32c562dce7372720a2ad	L512V	-6	0.0
f41d4510864bee0a24519789f79f4ea1	Q592K	4	0.06
ecdcd0af845c6418ac5e1ccc2d3541db	Q603K	-14	0.0
9f7c7b9bbcebfee31b03d9cd1d4054be	S5F	3	0.04
1ceccd82614a03e33dc40ee10f9608af	E4D	-57	0.42
a0192a61e20275e2c97c988b90ee613d	A344T	30	0.01
22a1c4c2bb90ec33982dd619f924105d	L552F	21	0.04
f5a1fce18f073d66d1dd0bb8dc7b22e2	S2Y	-11	0.0
f21018ca5584561126ba1aa48a86ac63	A522T	18	0.02
ac05f6a57fb5fffa7a8ddcdf26e1ba8d	R6P	42	0.0
8c27d315bcad1701f995377414b32809	S14G	6	0.61
8be8a7f8e1c9ca3efbd704414e0c0723	Q376R	-28	0.53
c774207f80375def658999931dea9563	L3S	-15	NA
420b748734440aca716f8d0ab8e37865	S2R	-50	0.12
1247dff3da137b01dfbe87240bd586fa	L147V	9	0.16
11d9d60625df4214b31e68ff6c08061c	L430W	33	0.0
c1904ea774283bf4f864662ca0ecf77e	A496S	-16	NA
2cc4bbb85972e8c5dbdcd961258a2fba	R3Q	-8	NA
e16f1f523528967435c5af272b59724e	K688N	8	0.04
6a9416abf1715498230a15394688bcce	R23K	-25	0.79
82d26904ed0bb4e2847f04db835df497	A1933T	-36	NA
55671519e03193f0158666dc958c8405	L2R	28	0.0
b5ecc5089b56c24f1ded7cd94666e983	S5G	26	0.0
bb2f01b8b9e846550d77c4b001d80d48	T220A	2	0.0
fe6df8cd7ba25871bed644665b222a1d	L104S	16	0.01
0cf88c2871301725921111900aceaa61	S228C	-8	NA
167cd170edec533835f057a7f37df970	L937P	15	0.0
969108330e5e8764d05249f56f8e0402	A631G	23	0.0
ea2742cf8177aee5722c90abbeb02126	S45N	-45	0.2
e789b66c0e07137901b7c4613632958a	N526H	7	0.01
f42b6897b9a52b91a46a7ee47808c547	A2V	-38	0.16
3ed21295239f73412de276a4c2ac7ce8	L3V	-47	0.0
65f66de379e95914a9848f37ae0b173f	Y12C	5	0.07
83f846969042220f373fd4bf7f65c3ce	D336N	-53	0.17
7d8237853eb766e864f722b52bbf2e72	E2K	-49	0.59
6c8f37c5e77d3f968de6a06e895e5d95	D1653Y	46	0.0
8eb255544e1ffd038c5133fcfbc1a8c6	I10M	9	0.0
ba1638d0eba7d1783b1bba4aefd7f075	L6P	7	NA
586b5ad1e87bc6a59e5d18f4780245b2	N579S	-32	0.74
d28366f18556a06adbee54af1d46347e	T296A	-1	0.16
adedf4609291605ee58c33fba3e8421e	Y37C	60	0.0
94bc4adef58a1fd2edf329315db6b81b	G188D	71	0.0
064209bdce52e0decf95bd06c5153ab9	I11V	-31	0.54
c77bc9df71c782ee056e5a6fe14afd70	N232K	-12	NA
4481a950ccd819270770a8b47df2a549	D231G	8	0.37
350cf71357ed18f002b91cc19b7b90fb	S3P	-84	0.34
6044a1e6a12c7a71dc8169312ade86b4	A3T	-50	0.19
678f03756b17851cd4947482a432ec68	E21K	11	0.0
4305e7ff2fb6cd7d186e24b81cb109a8	S34F	55	0.0
b487fc740953894939b059f3a4e81284	M382T	-1	0.58
0345c486a8a117757409ae16d2e478b1	L449P	-2	NA
63babfd0ae16520a9869b803de441c13	N7S	-7	0.68
1af55df7146268c4b7598906830f25a2	V188G	30	0.01
c8c97a4fc7a6a48147663aa4e611729e	A184P	17	0.0
42155f433067d8ccf4c5587fcc840f3d	G283C	25	0.0
d7c516c8ffed08246fa36b94eaee35a5	L7V	20	0.16
9a6008b5eb029407625de77927ad0d91	A2T	-35	0.22
bbe3af6fc9851e6d2962b00883913ac4	A204V	-51	0.29
09e62a9538e3ec151a333b6577b1c113	L117F	-29	0.07
3bf26488f4dd9c60d7fafdaf2d87762e	P246L	-4	0.3
e4fdfdd7331cdfc667606317a9c1b45d	G376E	29	0.02
b19ba483f5f250fbce7a69989c750cb8	F4L	-9	0.25
8331764e6222fe0faa7d175ca43657d7	V5I	-22	0.02
a6b0dde378949be7c4b3b159e5545590	L5V	-22	NA
b7125caa960b775a031fe19af48fc4ed	S554G	8	0.22
557e0e26953e08ac915e39ed8432218a	V6M	19	0.01
5603e04a940e926b6f2b59e41591f0f3	E485K	18	0.39
fd7b2053eb8af4d0dbfb64380d2436cf	A94T	-31	0.56
c27e26bfde2777ca2e00cb9f7a5b71ff	R927W	49	0.0
e359c1867b5c86d6104fdf58abedd2dc	S185R	3	0.31
ffa53f6d7786a4d5076242015b213712	D2E	-70	0.27
1bb7614072c38e237ece9d5ae68171d3	G2E	-5	0.08
646aa8eea09a7cf0eeec3d8afedf3c0e	S401F	15	0.03
4343b59787db09739da1e89f8afb1dc1	R6Q	-50	0.46
ab04ae6c2ee87faf24c414132bd15c39	T7A	-66	0.76
b72b116d80f9fa91442a0d2b41dc7710	D273N	-31	0.33
5e06a271cca5f5e9484a60ca0e2c25a7	T99S	-18	0.09
48f283070280ebb7f3b6652796331e07	E600K	30	0.0
6155f79224701d384572f046d4a19916	G324C	39	0.01
c17c0d84f596aaf8ccffa92b815b6845	L475R	11	0.35
5fa901dfaa903313a979260c65594593	W114R	5	NA
4918340ed555a10d7a14ec3bfea8012e	R276S	36	0.02
20772f53c03c0eb6abb6a2e3a5039432	I145V	-33	0.32
f05292c939f84d43c4af87d94b65beca	V274C	0	0.0
8f3e24c765222272f87fda2686fb16dc	G3D	-45	0.04
e695ffb46306967f3352313cdd4a5397	S35G	-24	0.21
05785f660b02d7731e8bc77761a3064e	A38S	-13	NA
8cf05115c3bd6314996fbf5a4cf9e348	Q305H	-65	0.38
20a61241ef5f6e7f4390aa5f075f30b4	G161S	-5	0.07
ab953ca709190dda11ac1401bf0c7a89	D29A	-24	0.65
bd88093668f8b05a23b0d37e8069080d	T106M	16	0.11
33351763a98e014b371387bbaea6a50e	A2G	-37	NA
c4538bf5b26162cd20c13b0f838e367e	I360F	-38	NA
82ee01ba9ca522fe9e8ca616158a78b5	L534P	-18	0.06
4e2ed8850965ad2d02cf005cf3fc9408	Y412C	15	0.02
0638a1a8186e9555e817264db2f6708e	L50P	47	0.01
b74914598ebcd1df5b4e16a99349f106	I440T	26	0.0
7fdc49b2461a3dacb6c2f93b9d7b62f9	P10A	-52	0.66
ca35ddbc4ec188e2ff66ad0cbf83921c	A6V	-32	0.5
f6e2ed5ef76b14aaf6a719db1b9094d3	D267E	-68	0.05
2bc0bed7151aa4f304fcad4f251c78cb	L331S	4	0.03
065b68793a71ceed618cd53dcd339554	S8I	39	0.01
df9d8834bb9a3eefc852b43a55721a28	T2M	-31	0.12
873b8471fc6760c9815fe89f3414e1f4	A2G	-19	0.01
193309f05272781a18d35b8d7d402bc7	R250L	-22	NA
6cd5d4b83e9a313d429e20ce7e2bb3a7	T274P	26	0.1
c72a49155693431dc0d0dce00c162b71	A20T	-63	0.57
3bbd1b76c863cf770b7c6f607741d286	N343T	36	0.01
8241ed17a4ee18be23930f72cc08bcce	S1266P	23	0.02
5ab43b9b85ae8d465a382a576c51431f	F10L	-31	0.16
5ef2aeffb3944054760056d81afdaaeb	I116V	21	0.01
a6c6d388026d1d077d6c702ff1811973	V3F	-16	NA
cbb7e3f5e7198c4620ae52da14613bee	H123Y	-17	0.01
80eef14dc733d1be940e57a59030330f	R517C	21	0.03
4bb88c669dabb01688fe5fc86e59f2da	K6R	-11	NA
4652e6a4eb0ab1f1a0d3c59ac019cf1d	L54P	40	NA
dee71d1d02485e71201f345d1b404de2	S3G	-27	0.0
16c057635ea2bf3dd8f395ca566b2ad3	A3S	-64	0.21
198b356be23f00a27e445b66db51806d	E13Q	-35	NA
eab41a8197640cf2f84cbde771c5ebd0	E7Q	18	0.0
f0a35e575aaf2fb94adbbfd2db52ae56	D414H	36	0.0
606ea88d73a1f150a9a7383f9ac5a7b7	G328R	65	0.01
db37c98fc1b1260c870b193b91b933e7	R4S	2	NA
3c237edd02c46d0cdad2185a71932487	V12G	9	0.03
2600f9e1d60c3d5d889f18e5abbf9587	L76S	49	0.0
777aaafe2956fcf026672e649c8153cd	D444G	37	0.0
8680df9eb9d39eb3fd04c32eb8011e2c	A458V	-61	0.43
d7f1f93002d2b89768cea52c93b5a440	R4W	31	0.0
ea2720cf8b80f8407276208b057a6a0b	L198S	5	NA
bb0061675c198345eb4e2b1f57d487dc	Q87H	-1	NA
29a255abd25389f65e8db1017a14e3f8	S338N	27	NA
3ea49883239d009fa20a702b5aff9330	F242I	36	0.02
7b7b4bb495e3f5786cf81de31d95a577	V208D	49	0.0
b3e4ae8f95e4deb2c9f503e5d000018f	S1541G	7	0.4
8053c83e161ccad7f126c612ec404a6b	P193H	-2	0.54
27514455bb458ddbeb129dcd188ebff8	L118F	9	NA
94aac1657356743c00574d3629c16c1f	P12H	-38	0.2
82ed086b35cf3f004fa50ba893bbeb76	A20V	-33	0.56
613c58063ade5e83c8053078b4821df5	E159K	-31	NA
e77e623ab36fde599886e91c83d4ea54	V669A	-13	0.56
270b1e658bd87a13d27012e6caa0308a	L3F	4	0.01
5dffe3e74bec9adbc692dcd4ef3e696a	P1019L	36	0.0
01eab47e5c55913647db7dbad571d960	F244C	10	NA
d309304ee43130cab9c3c78f1f89def1	I114T	19	0.02
f716ea5378eeaf056e3f77c115cc1084	V630M	11	0.0
c363767695c3c847a950c1918449b251	R217K	-43	0.37
4acc81b3f4b6b34c4b70322d1162b07a	S2R	-44	0.35
b5d0d22e44cc1d15382aa51bef05a1cb	P261L	10	0.01
9d7628091806197fa1d2e3f322663148	E205Q	-19	0.24
bbf173ddb6a32861be141454979d5ad7	K158N	-1	NA
49c34837e554d6002ed96f0320a2b46a	A436G	-20	NA
6cba9a40b651ba5dbf7499108fdc5bae	G6S	-7	0.48
d71569cb08cf3a597296064bde3d47af	H248Q	-11	0.07
23da2ead58cb5443401fbace1f1277d9	D304E	-61	1.0
6746c07d52f08c1e8868e5056616a970	I843V	15	0.17
3a2de5b8d7eb7b621a769ba1faf6d984	P438H	25	0.01
0932b5195fe7f0c0df35e612823d9f3a	S157T	-39	0.23
ba0c10d2f2042a50084d7f4726ce754c	S4R	-1	NA
44520ec706bb78281128abe2d7e30e0c	L491V	-24	0.32
040af1705402d1ab2dd7aac4a01a0cbd	L83F	-13	0.2
b6f8dc0961e854ca147ba630716491a4	A18G	-56	NA
0fff89e3ceb8cc9e32561e2296f36ac0	A6D	18	0.09
cbdd95a7a18fee3e2dcc9b0cd017ea66	V4L	-56	0.28
4c6ebbae4e1dcd488e3d5efe95372676	E676Q	-21	NA
b223380bd18f6326ef7658421bd80313	P357L	-2	0.03
5130209cdf00eef310793748c4783398	V504G	16	0.02
2a448a295913b0a61749b17a0d68f490	F136S	15	0.0
74c1cd3186594e95f337d6b6834acc87	N106K	-34	0.39
3aa2bf4e58b32ba7ca1381ab4c837408	I8V	-55	1.0
ff97b8caced957d75656e9bc79267096	P27H	27	0.0
0a6003351447b8769aa55391b97b4629	E2G	-25	0.12
285752099f3d35ef939cd58df5f3ebbe	A2S	-72	0.24
7cad58f18f97a5f7f4e5859fe5a58d87	L467R	46	0.01
10d9496edf7fed2a808569d0f69dfa66	T5A	-3	NA
259775efb4804d85e12d13ba54fc3b04	G214C	-19	0.05
57c2dfe4fe933f020a32f03f899e06a0	Q237H	16	0.02
68f56cd76d827a1963cbad24badbd9ce	A3V	-37	0.12
a6f4b7b8e1375789fe3ebe741148d8d2	P133L	26	0.0
d3085d6ed7feae145d148c9df037df98	A2V	-68	0.15
9b8577a0b283755bbbeec6e570449307	P244R	-24	0.28
4225e91dcd00079c08427f3423989783	W26R	69	0.0
bf8fff7a887883a69a35659b21c3da8a	A2V	-56	0.24
3e50b7843d4a7d2d779014bff025bf0d	L2P	-21	0.07
1a15cc14831cb1a0ef9c2e732a4bf58e	G2S	-89	0.41
18c03da125150926098fbc6d01553839	S1017L	-4	NA
7231f9ec76c517cd65d4655517a080e4	V138M	-5	0.22
bc79ae31f0c87059ee793dcb040271ea	S2R	9	NA
d1c5c23e4e4d0aa9872e81c8080982ec	P520L	4	NA
6751dbcd0fc88658c6e2ffb299a595fb	S366I	13	0.18
48bfd2d433315d613dabbae0849d20f5	S173N	26	0.0
fe90937bf6554a121118d48740b99714	R125H	35	0.05
332f7da4d2ed05ed161f946c5c91907f	R3Q	-73	0.55
f0a2bc749f65f41a0338289f88d4dae8	G231E	42	0.61
9a8af798e5b8bce11c9cff39de6949f0	A393V	-29	0.19
a73146add48a21a6962ba07037bf39e8	R583I	19	0.39
96714924d6e0d89541b3c50154571f08	I130V	-14	0.21
3577b0a89d174f06639285793b6a7441	V5I	-21	0.2
b00f8e7e0aec82274d9e77b748494de1	G2C	26	0.0
ed5fb89eb86feb924a33461a469a8493	A419T	27	0.0
510641476556fc6d4089c0b62272a210	S6F	22	0.14
5b5a2307e2dc7d2f864f7b65760094e1	L152F	-20	0.08
7b6ac7ebb4a2dfcb0db2bba352425ba5	L45P	38	0.0
00edc3ac8b2581c052a3e2ca2ee1e437	A514V	8	0.02
c0f2498639b4e060b052beb4ce33fe30	L359P	-1	NA
f7bb20e8cbd2d91ffc86c79c3fc856a0	R200Q	-36	NA
13a1bbf2606644234e70d8e377bdba47	K209E	17	0.1
b8920f7bf7732c7950492c8a055fac90	L965Q	35	0.0
2fd06219ad100532b4827eb494771556	R298G	-7	0.14
b7efa1dcb47962c794e81f9a5ae190df	G259E	29	0.01
a4ec4e03a4b659b3c3d6f6b12b558f10	E999K	-38	0.93
5ac9b81dcfd56853e0ed86c54942403a	I303N	44	0.01
1d0916a7cb66b2cd63c9a33118156981	D2N	-32	NA
f6bb92b075eebc2d10484e4df407aebf	D209Y	17	0.01
f7de567a0e288e2600bcfa356656c4eb	S322L	-14	0.13
490b5fbfa6e365daf1ce0a6048989718	G86S	-2	0.07
562547732f18cb3b57f94f8bce2616f4	L84I	-25	0.45
a1fc992f22d932f2747d8d1d3fb5f080	R3K	-80	1.0
6e777cc0d17d5f78fc51a767eb78bd63	V8G	-19	0.18
92268eaff1ae7bc44b6d9ee4e5a71254	I50L	-14	NA
bab41a419088550064e630dec36d336d	L2017S	-18	0.09
dd590422890c74c1a4412a212a268f44	I1014M	-78	0.29
d2f9a687ebb402acd86727acf5ae4ac9	T126R	27	0.0
2ef2bf7545690a81aeb841cd73d09b08	P5Q	30	0.02
b6f769179653c2acdbd2d6903dd5436f	H155R	57	0.0
c2da93fa373658406294b1b892812c80	E192G	26	0.0
8873f0c13b74d80bce70dd800dcab8e2	A508V	11	0.17
c447b09072c62b03b211a808885f1aaf	H170R	56	0.0
b17d418ac9a168f37fed40159d7eb7b3	N3T	-49	0.9
3e299230598682422aed38b916ba6e5e	V441F	52	0.0
487567870fc13547a1f64efc08449c56	R94Q	-44	0.15
393983767c868f381301ed6f63872f17	S193C	2	0.06
8be30446ba90dce3da3a4ed115206e19	A2V	-74	0.8
b523ebb8a1f3cdcb3fef8be1328f297e	G442A	-51	0.28
e2dd7ff377f5dd9a382fec4a981e0d5d	F701S	44	0.0
3052518cf0592aa448ded68f66348a9e	G185E	15	0.06
0d68239ad14cfcd335d6ee7d241e8428	M90V	-24	0.56
a1be1f15741c51977df5e34b88dd7f1a	E230V	10	0.08
02f05131406a2052ac06ecd980974f91	Q273R	20	0.01
38f3d80f40b1672caeaf932b2ce27527	L514P	25	0.0
1333217f876b13063d76149df14e937a	V2M	-85	0.46
ca0fe388cda2916b55a28f5169708343	E6G	-2	NA
0382746f306a4f276c1c50956ddba38f	T37A	7	0.38
7243488fe51f55f7475aaf6515aadcc8	P369R	11	0.21
b47d966ad609c004e835b331af2d45c5	D166N	25	0.01
0eda23cf4f3906104111020ed29a3c99	G3V	-50	0.16
67781b0ed094e39672895978d13c48af	I238T	-34	0.45
d521875e28ee545445d2f8292183c231	T534A	33	0.03
1c24a410225974cd2d702dd0a9f89bdf	E339K	20	0.04
9204560da2d7a551fb2ccc3934d80019	L7R	15	0.51
87da7b76dc0b1ecf38c2f72a74491e43	T384A	2	NA
113ebd978818ff1aeb63da8fc2db915b	L268P	23	0.0
8a7c7644c269f9f4b07b5ef0df5cbdda	L1310R	-18	0.48
56bd7fe2d72a115547adf65a73972fc6	K308E	37	0.05
db20170d2ae64abf511b2198ba0167a2	Y762C	35	0.0
6e13dca28fd8b750eab6268c16a28c6c	Y375C	48	0.0
b785680ab9c54cb28914e44ac27ef107	N316D	2	0.06
1b0c4405ce7213d74cf0e4d45874f2db	A2T	-22	0.0
e77a33d68021f2261926ea0c08ce472e	S2G	-77	0.55
1bafca080ce674084d7310c992d23d07	R281H	-26	0.01
14d58e2114461bc4a8df537f279c052a	V220A	14	NA
35bf96b2afe4d129607bcec464178c50	A550V	22	0.06
03d163139b387798b38c1a1ff13dce13	Q2E	-30	NA
8fc09b1d9a38a8c55176a0fa922df227	S145N	-1	0.21
1e4ff89fe68889dff63c363db65a5a99	E162D	16	0.01
8957c044249a2f0e506b13b06aa89877	L58F	-34	0.03
57e2f55bbfc2b004bf8274f17eed8444	P867R	19	0.04
f57cfd71a95785b1fe3d7f102153f961	E414K	45	0.0
dcb2e09f644acbae3e85880a666df36f	A87G	-66	0.56
229644422a78d405873b4fe7405333ca	L484P	-14	0.07
de0be5a494cbe79bcb82a8a4714468c1	P243L	-9	0.25
156847020978ec50c22cb9f448a0effd	P355L	3	0.0
ba5d121bb5777016fc5cd6b5c2fea453	S1938P	32	0.0
2738fcf43a918aa3263c04138eebd764	I215V	-32	0.14
c706e8551a38d40cfa4693179fcb3e7b	V126M	25	0.0
3246cbce25bab8c3521a98fe06896f7f	G711R	43	0.01
a9468d189c3bb40083c71f387a8079c7	G451D	-14	0.13
a4b20dfa91197ecbd8a1b139dc8b803d	L357I	-39	0.12
88c0f6f47e70298c5faac3e8bbd72d47	T188S	-59	0.74
5ffbda17252449df6c36a9415279a084	E2G	-7	0.04
54d6c5098e782c61f76e8f34fa63e7e9	E222K	-11	0.56
4111126d0bba3d825f6d560e777ece94	V407A	-7	NA
c1ec697d8bdbb72003b332d22ceea5a7	A359T	-60	0.75
6fbbb121ac9f21b22f9a2d2d7115e369	P59L	22	0.01
f39d4bce71143531178eb34e3ab48b8a	G475V	49	0.0
9bbe88661ad7224e20cefed18d28abaf	R59H	-30	0.16
194000ce3b174b46377e2ec22f86434e	Y507C	16	0.17
67da7ec084b734576a71cbecc5af0ebf	S7P	-35	0.25
2718f54ad5546fa938b8765e11d10e62	R124W	16	0.0
afefc0b5308a9fdad6830989f3811449	V268A	-1	0.05
6075093581e559ca5e80326cafdbc8e0	P509L	-7	0.0
565418ed15d8a2b2ea87a71e448e760c	E956G	14	0.0
414fd79c3fbd3c2611f267c640ef5b00	T246P	18	0.02
85789181b444e4b8ce28640e6743b0f4	E63A	2	0.24
b39f381357e83af0b0ced6bbaaacfd89	Q131R	3	0.85
6016e8f00d8502aa22d03f34ac987d90	K8E	45	0.0
11ae00ae8d4f59861e8a03f867b702ef	T3P	-22	0.01
99480afa91ce465ee19bd1dcca87c879	Q286H	-2	0.12
2773d093cab9f39ed76582844f773fb0	F11S	-2	NA
8596bccf971232cbb107ac735a67587e	T97I	-31	0.09
3710cbf5cf7c9b50da2f38224c4fa1db	M365V	-17	0.41
3b384646175fbd6cdbba1b6fe4520047	M180V	-46	0.43
7ae5e024df792f8f6150214e81674f84	L55S	30	0.0
189a19dbd3526cd54dc56a26cea2f36e	H250R	-43	0.62
01f9e8aae1edf6b00528a26167274acb	T38A	27	0.51
6d27b476dee0c67d3044aa086281bb24	D686N	-27	0.46
b4f299be5c4bd1cd59ddd33379f79c82	E2K	-43	0.23
9a53958aa802aca916dba9a14fba4e25	L204Q	20	NA
7aa6ca9682b51f1e15ede7b6e3260771	A2V	-74	0.74
f3b6bdd56c3e0aa568e78071d8eb4bb5	G456S	-28	NA
07221fa4fd022d286cf7ba565bf9484c	D307E	-20	0.38
9024ced6446dc1232d90949b31bbbc5a	T15A	14	0.02
f643c039f67b97984df2289f05b363b8	Q619K	14	0.09
205d37770813e832084e8c1bc1879f40	G225R	6	0.12
18d14934595cb019b1c7ba290adee75d	L871R	53	0.0
f432eb3a465be2a9deb88c9c40ba4fc5	R123I	28	NA
b76e1df5af48693201bdb60b93453f03	T5A	-24	NA
14eb79eea6f6989324f8f1f3eb39efcc	Q2K	-68	1.0
b07a62ab9983d55b10b1f6ae2e73dc3e	V297L	7	0.26
dd0ccc45d274071d543bcb9abc14a7b7	C147R	5	0.76
cbbdd8b1cdaea758608f1201ce1e5d44	T829M	-35	0.11
51853105bc3d09ea92387ba83f4926d3	L97I	-16	0.22
b7c89cf8d03a8de7ef05d380e956c25b	P9L	-2	0.37
787e28a4964fd4929ed25a2cbc27714e	T966A	20	0.15
23d6cceb4f13d2a515efff3c5e0583d0	P716L	-12	0.03
9478553ca2ed56c4cadf5bed2f21c32f	P4L	14	0.0
e3161465e270ba3ba5fe0d43b4fa5974	Y750C	29	0.0
d9588f89e6b1802f06f326dadda3d5e2	G3R	16	NA
e7ee0965b464a343e5914e228307486e	G32S	53	0.0
22f9d33a87f8f0169a81be4f72640ff9	P3R	-51	0.33
0524f0b02158aa6f7bea1bdbd56d87d6	K93R	-2	0.12
84b805f6789dc0c305a15f2d18933d69	R228Q	-5	0.23
e7ec793dc66620c9396ff1bfad11bd5d	L70P	44	0.0
e31f9ca1368c7796121c142ef77af423	E2K	-16	0.0
89514689f8af740b90166f04fe6282bf	I259V	0	0.14
079cf979e925150994552bbf75d3c9c1	P563L	5	0.02
879fb5d7f21d09a0393922671e33ac7b	T165N	-8	NA
487d754815294d1bdfd95540de7978d4	K533T	-68	1.0
cceeea788aa29a895109e66e94cf78fd	E135D	-39	0.55
5889f3d0e8c423fe7506af94686c83aa	G1165S	-5	0.68
e46b7a667af8ed08c3f3ccb3c62f2d79	R33W	55	0.0
5e921999c80ce02527c3c306ec7c447f	T257I	-24	0.2
92558b39181bd545229fd0873e489bbe	S555L	-4	0.07
cfc6ccf8247c06968740813ee9739ccb	I213V	-43	0.31
5ace9a46df227f433253d41c9a7b9fe6	S2F	3	0.0
d78ed04e3c9290eac61dd336a5d67263	K587N	-17	0.08
4e281a3bc2f7ba62344da45f6ea8ed15	F6L	-77	0.95
081cdcbf86a2af974508ffba9f2e102b	S341C	-63	0.21
85f38bc2877db97d8378486885f0cc73	G131C	37	0.0
4f520ffb9920d1c86cb65856519e6c60	S564T	-14	0.09
15d8b059cf8d7a5f6baaa0f1d491e205	T1308A	13	0.0
df2f79ab6cae75d872cde5ff6a97a1c7	G203S	31	0.03
ece580a48328ce69180cc5f33ac78930	G14A	16	0.53
3c4bea5b0266cace09fae2d385cc90e0	G973S	20	0.0
88a4501d3c238aa8726f6e6a0faba1b9	R2S	34	0.0
eb81fa353b4ef2685b524910275ebdda	L661F	9	0.01
ea019cf79d039a451dece6c8a25e0050	K646E	-48	0.85
3987dffd44f7559d3f1f7a522033134f	Q250K	-18	0.37
26e2e38bc2d224fbf4bf3cd19fc98a5a	K3R	-36	0.23
3f7b045b0e985aff9c6e39f604b557de	S175G	-21	0.5
2b5485c4179863efc9152ddf5d913567	P432L	-32	0.82
6df2396a70609ca5a80c9986de0cb1aa	G1243S	38	0.0
7bb6cd2dc445b5c9e2d3010017303a33	P282S	-15	0.51
47139146852f249ae9d6f4fd73382f97	S165G	14	0.03
e1fe802d2e7dbf89e13fbf026dcdd3f9	K114R	12	0.49
73859da3534d7802c733e5507884819b	A783G	-46	0.08
3834940fe763831fb458643eca46ea6e	V21G	24	0.0
998b7a510f7e3d1ad5054dec542a1ea0	L694V	-24	0.05
e1ec50776773a582a30d279b038baa49	E458A	27	0.0
bc440f5ef5fceda7989d795baf799475	S332N	-3	0.37
82f6a6bbc2e525c344a8f8ba31b20f69	N275T	-21	0.08
98c09c7860e31ec0855a428249accf10	A201T	10	0.0
f396c405fbb3ac9f5a6506d447019997	L240V	-77	1.0
30f0db922238dbe4da33238213311055	P496L	2	0.0
3e2f3119ed4523617f63e794576d9866	L155Q	4	0.05
cabfabff33eaa73d37bf998bf5f8f172	I409N	-46	0.36
53ef0d1b10a138afbe5ca914e3b98c46	A227T	-47	0.45
42799eef88fedf99a2d94455605fa3df	E2G	-5	0.05
8ce411ca1084300bac4c95f827063623	D961N	13	0.04
d82892f74e2d2284f5b49ea304c623d5	A293V	-12	0.18
98e5fb76a769feea21170c746f5807e2	G177A	-15	NA
595327c21d3546627c47c8d4634c0fe0	A3G	-64	0.02
cd7bb0247bfaa771c9a359b9c8cd0387	T1017S	7	0.0
f6d4243b9647bf8cfa7814d5ea1d689d	A176V	17	0.03
48d39148e88bfa065c3565a4033e3e76	R385H	3	0.0
e6ee1d3708e5aa1b6431daff39767ec8	L218F	-3	0.03
a024115a7cb63ee1169efa032a27032e	A3T	-32	0.25
95226a3c0562ec525b3646b17c5314da	M536V	28	0.01
92aef4daa0550644cbff654d8045dfd4	V217L	-39	0.12
c1b7e6ea88fe4789fdfa0c78501b6b86	G10C	8	0.11
f4f90b3d1580ac9adaad000481c3a3b8	R628L	26	0.0
7566e3237ae08de3f868b83a810bce79	I305V	-48	0.78
7769e7142f838da0a4c7f2d1ea212b90	F247S	33	0.0
012a1ce88069d63e8fb22003f7e06585	P3R	-16	NA
41601addae8b62c358c5ca9a8f28997e	R38C	18	NA
dc8573ec672b8e543c2d75743f1e8fda	N346D	-15	0.23
8ff327a0d07a27d1616872c76e2d70e6	K44Q	38	0.0
80a1bb02fc104349807ba3429798fa54	Y19H	20	0.29
d77a687a2be8d2f55138544b171dfb93	L125R	64	0.0
90d3e135063977d659e40d1456d818dc	G900D	30	NA
1a91297ba637a99d6c7fb2bbbfae004f	D2Y	20	0.0
d7bf712a53f79e3b86ba1a247e0be737	P20S	-55	0.77
9d3a7c1a69524b7845976a3cf02f2a5d	R103W	22	0.06
3773b36eb9e8df4e378b85b2b7ea48bb	A207E	-12	0.67
bb12f039133781e6357be2888814dadb	G23E	21	0.0
3e8d19052b87de5bfc4954b226c2ff8f	L397V	-9	0.03
51d38fc055ee9ddb476480aa6aff425a	L222F	-5	0.24
09dc8cd202f7208591eee296e47472f1	A306V	-4	0.1
ed5f70b261c6b8caf677ef7daaa83b32	A308T	-7	0.07
2606a8d01a31e67bca6333e6f63d4b38	V406I	46	0.0
ac3764e972ff591fcaaef31535647896	P4L	-46	0.23
a4b2b63314a67a071206d7db28f2c5e1	P3L	-31	0.03
4346abb47e1853cf9efb10aa67e8bed6	L349F	7	0.09
bab3ad0dfa268815c964e63e7f1c412a	A446V	-15	0.34
219029157021249588aceb10f43dec45	L71F	-29	0.61
7ab244f38c9c3df1a49efaa8de5dfe81	H293R	7	0.32
93669b7cabf1a1cdea9e6579a1f1df7a	S320G	-18	0.12
194a26f4226a9b5b8aa92f5b02121d92	G2V	-23	0.0
567a3967bfa9ba842f0475573519f5b3	R2T	31	0.0
22f3429eccaaf48fb5ad42001d8c9af8	K295N	13	0.45
f38a813b1b13fd5f0461dd148725837d	S3N	-1	0.02
f1afbee0dbbdf1bc5a1c16d686bdb633	Y745H	-42	0.06
f13977083961a0cb827c919ca12491d9	P267L	-65	1.0
7432467228ba3ca4062c292e41bb90d7	P4S	-60	0.83
8052ebef4566ebe689a190c74c2b9dca	A1110S	13	0.0
2a21bb79d44057411511ac1b019e1f25	E418D	-70	0.34
7834305c8f3b932e04d4d15e8120202a	P67T	2	NA
87b59a53f6a13778a27461ab5205601e	A50T	35	0.0
9045f6c75b3cae476f4c0069995738ba	Y172H	-71	0.15
eb1894e61adc0ed17c36fa6502f14019	K183N	-5	NA
e57e2f749a8708cb2d50b76e482c5baa	R77I	24	NA
db15b79e5b8514ca07d9e899a1daa302	A246D	3	0.27
74b270c184e9f422c7ffa8b76723d1ef	S6R	5	0.17
2c8e0e518ecf710e5aa99a6b51244941	P98S	-23	NA
cdcd87d0ab6fb1716cd8c65f16b63c62	L4P	-6	0.2
1d76668554a106d4a1ad92b7f98db8f4	I297V	-15	0.23
af887e8eb4f661d7f47b88bcf19e0a71	Q276H	19	0.0
147a66868ce3c4af3b2277be7ccc027a	T3A	-72	0.79
4f98270d436d2700962061ac3e0b6901	R105G	46	0.0
14c7afedf6db19b619fefba397661afe	R2W	-43	0.02
37497fa930678b162972872e4d5c063d	L157F	-30	NA
defac061cebc2a5a396ba10def6843d0	S91F	18	0.0
0390612dd2fa4380914409c6e054d163	R288W	20	0.0
7128779fc5f2ad50888ffa5866e7fd83	Q394E	-5	0.24
7f3c15aa2ae38159931e19387088539d	A4E	12	0.0
26e32f37f03bb6f7258908d21412f1ae	S272N	10	0.07
32f555a2d1a1d9719d12f223aeb9822b	K103T	-13	0.24
7316c1c880b456c27cca9e123fd6e1f7	P104T	22	0.01
ab6984efe8359c5eca6078c25910c23c	I297M	-58	0.17
a58fb84f59e3f40cc41bec2c757c19c2	G160E	59	0.0
46dee3bb50c117f034130e8ad7ebcfae	T4I	2	0.0
a11199a9973393f34f02aff5e04b091d	L390F	30	0.01
3b508f3d479c945b209cd59d75a96e6c	K8Q	-61	1.0
089914a2370f87cc8de10a489aa2ba3d	N713S	-42	0.3
15120261a129c739dbd3f1396e1d8403	G288D	-45	0.61
c16db387a983566ce769a43a18b182f9	L981P	-11	0.04
cf570acf3a9dc9e00cb6a34ad4c5ae17	N127D	-34	0.13
dd23ae3ca5f42c95525dbeae8bce23c4	P6H	33	0.0
1173048d50ecbc5d7933257e3447f194	L127H	20	0.0
c7afaa9d53d8d1dc5be2da92576b4daf	V218A	15	0.03
2873ee1490650327c3d9e510cd64533c	P62R	43	0.0
d2de2be85a15055cba242db308a6a341	E6K	-17	NA
25cefd4ce69f4f17c9f58337af4f6e9f	A1303V	-7	0.16
dd209b0cf3f88727a13c427ff5cb3b3d	V21A	-3	NA
396fb1c0679818238c7a4f02b2f5483e	H478L	5	NA
8589c80be52b2053b554f569daf8283e	S372R	32	0.06
89ac08c7c8f62c47a211b14d15454d13	G15R	60	0.0
1350acfcab182b2b29dd4d854a9c35f8	V64G	41	0.0
9364efbce8589a2ce4820b9e0e38ae54	G99R	18	NA
1210a5b08b97828a964092f8fc461af7	S499F	47	0.0
21986a795e708f8547577799e1eb46d4	L8V	-33	NA
432e99183adc05a2289410f4d49e5958	S9G	-21	0.58
4bc253bc870c81280df5f84b255a4a52	P3S	-58	0.37
8f339a5361c03cff6d22e8d1d7df1380	T282P	-36	0.34
3a0dcb38aa1f5a8b5d7807fd8c1f031b	S193G	38	0.0
298237450ae6c058411a5bb49c58af51	V393G	-17	0.1
a80bdc552952adec072e4dae9a48febe	S308A	-2	0.08
21d8e2567fc37fee2f597bc67fe7bb8e	V3M	-33	0.07
b78ac30dcda7dfdd114ead9d68b10a99	Q26R	0	0.48
d0f737942f1c85f5a227b305f36796bf	V452L	6	0.04
a59e30ac29a725961e85ae0d5cfbc62a	A6V	-9	0.14
598f890d132d31550788799e7fb31042	D156A	-7	0.08
a0708e4ebfb753b80f04bc89fc88c8ac	S4T	20	0.0
0e7a2ad931f94e14a04be2d28fb304bb	S212N	-19	NA
4d350be59f4e99d2b418f433eef2f98a	R67W	-4	0.02
eae2191a54e6005c136f6c53b8065687	N2472S	-42	1.0
94092f24e59eccea46aee1eb285397b0	R134S	26	0.0
00d4e92f054cec2a56b96f024e356a44	R259S	-15	0.11
90903b0960264fa52582afcf8bdf8f42	R75Q	-3	0.36
9179a521f4c9eafd78d5291b40f861b9	R215C	52	0.0
47190110eac948d3a7bcf929fe2a1321	L38F	-43	0.48
1a1b3cf09fdd4791c6964ebb7215ceae	S44N	51	0.0
2b001cb3624d12b2381cb26dbc19ac5d	A135V	-49	0.53
d5ba620599a27501f76affb58784a6ef	R249H	26	0.13
36076234a2955a146bfc62f264c81c51	V5M	-25	0.03
63db35479a525c9fd002b1f0226c8a33	G676A	39	0.0
d53ec8777f58c2030bccd6463f78814e	K99T	-30	0.16
8eca27f65b512b52df576abd342dcd22	D129H	67	0.0
94a03f867a479dd4e5db724c7e600cc3	H225P	9	0.05
07ce4b27556e8569f57b22924aa2382f	G215S	39	0.01
4baeb4f9179115859ba882816e556dff	S880A	-50	0.97
5d8ed82ddcf6dcac9ee9affab4e2dcc4	V116M	-36	0.13
d7fa82abf21d707ce7a69db3101dc183	R952K	-29	NA
b954bfc4559d6b39f8f850ad8229dd4a	G6R	46	0.0
10c1736a3ab0dacbcd18d20b17dd99f9	L293F	-24	0.07
0fc52bd42d057ff109208e47420e1b70	A831T	23	0.01
dfbfa7f9edc07848e441bd1db23a151f	T533A	-58	0.35
7da5c745f2444ab0b45b3d335942b379	Q619R	4	0.14
409f13cff38ea1bfae700e133e5a939c	P1166L	-10	0.09
6c05370d0b244f2bf5b6482b3e3682ad	E298K	-14	0.33
5fd2a40e110fa4eb9234ef2d7265b7c7	I414M	-11	0.07
e83c86bda32c0fd97064af1a74be4f41	S306T	-46	0.4
820702f18e5ba5f3c9d04a2f293ba692	R958H	0	NA
2fafcec4ef84f42144e431ea5ed63ed6	V455G	38	0.0
dd4637046c159a35cfa9543a28421e4e	G243R	58	0.02
109711b8919231164905406c5c948b68	V311A	5	0.06
9e40d40339e0f295733eb28ddd985777	G144A	-37	0.32
4f0a474a755af072900d84d3cacc6d92	L205P	28	0.0
a799be348ae8305df5243a49f8e10a84	D156N	-42	0.08
8749a8a901c77021bdcdd75f65325b39	T2A	-53	NA
82b61f2c5a6e69a44eaa0c0922eecde3	S1087G	38	0.01
e36a76d624658a5fca092c440df2c148	T26S	-51	0.18
86faf5b69439e3d4a9d3e671fc4caba6	P5L	-46	1.0
6b14dbcceb766bcd54bc399a61979095	D465Y	27	0.02
d761861115b1851da797972efa0f1d56	P6H	7	0.09
60bb27350a88e4624c63f781e6d1a60a	W92R	18	0.59
678ed8b524b72acbd3ef15cc9022f0fb	C8F	46	0.0
0681124c2e86f88c12cabd8272c9d938	G7D	68	0.0
8c078b1dee22375104efb31a0a4f5510	P346R	6	0.22
a50814e21d3d980598bb791db0b34034	S13F	-39	0.71
5c9a04a94848bc3d7c43ddbeca579561	G11A	15	0.0
9bb21a118bed8682628e90c4efc8f633	R220K	-24	0.31
81989a67714ee3526480debf7278bdf1	R275L	-27	NA
44f844fe30f2e4338cf57ed9d1f5f6c3	A7V	-67	0.61
a5c84c71d28b11839cbc48b9691272ca	L621F	-30	0.0
c6f47f7c944758ad872c49acbc316afd	F12L	-46	0.48
07c5dc86aa1ff0bcd7a0c37ad3d9e41f	P140L	-13	NA
6ccaebdb239a8763a28e9aa0fb6c2e41	L735I	-18	0.12
1e6f4c4bc08af43054454c6d5c49f3a6	D488N	5	0.28
537bcf19f191a9a1f9718bb622122aa4	E2K	-27	0.0
5ab71bef4acc3f066041608e8062b7cf	I604V	-7	0.22
ad842b042571b31cada4d0b8f3208e71	R2W	22	0.01
0853387de3998ee755ef75f4bc88983c	P243H	3	0.03
522f9c1098bf8d78f70336511ecb99f2	L4P	19	0.08
0a0314a032df05facdbfb7110f377fdb	S478G	21	0.01
d83315430a9a6c73df6aeeaaed91aa74	I137T	-36	NA
bad4f6e1f3d5b9d29922e6b32025b893	T78Q	-46	0.5
01c0837d56e2e65f7599ed13aa3c949e	V175F	-1	0.0
850e4b328d778fa0693b3ea54afd5bf8	I267T	27	0.01
875bce34c57f317dd4fd77e3504747c9	V2M	-84	0.22
adbe8ac3d3d8bf99d2c6e54d648938ef	N331K	1	0.0
8c4cd6148276bd76e5d0475423074665	A2T	-48	0.0
01799853e9653f5061382c1ee1463c20	K9E	-53	0.53
e8d5dfcfc1825b0b5f927dea32989547	S13L	40	0.0
2c04874aa444ffe7e0e108263977d4dd	V229I	-60	0.16
09bd8e7ce8317914c11b2678e6159b7a	S465N	10	0.01
17e3efd9ddeacd10afb1da912d3cf72a	R466W	37	0.02
fffab0ee6876a63156be7034dffe8fdb	V1741G	20	0.0
f1e6675fc94e4ed7af2b9b7540414ec5	S312Y	40	0.04
16a8081cfc5ffdef42c366ccccd80789	G230A	-29	0.07
ebe2db0c5110b5bc1d47dce6f0617ff5	A252T	-34	NA
b5e1e8e29adc1a1efce8cf7b86d4bdc6	P369R	6	0.32
d04cdfb0e2e908743e7e53f43ca6d9f7	L2V	-22	0.41
6a5f140e17d98acb59e92114309c988f	T556I	-62	0.16
89d4ae43fa1f929c184cd778d5ddd4c0	G646S	-49	0.66
8b8f623e72b89495992f31c451969829	S2C	-32	0.1
ce7b3beb690eccdd32f46ad0e211529e	N1101S	-75	0.73
a82d7a06f45a6c65e88a10709e9c3c3b	R1226K	14	0.11
9c6188bec0fed6e1cc48f033a52164ab	Y431D	41	0.16
93ee110444ab5e6af904931534b74de1	S170A	-31	1.0
b3abe20ac7dd1fb7cc62e8c2add95778	C144W	20	0.15
f86e89d73a3db07543f346b49dcb2069	S467R	33	0.0
91016ea881e8a1e59adf0975d1e4e7e8	T310R	-2	0.1
3928ee6b202dad772e43fafe2281b303	F216L	25	0.0
f0566dd38940528d766751f0f586243b	P3S	-31	0.02
0eafdcf808566784a68cdc560f80d1de	A408T	-60	0.31
31a3e7141673365d59b63472c809ab22	K2N	-89	0.49
5ca69d69e1df6742949d66a932e3df45	I312V	-18	0.56
f59e8ad97b36e4579d3c4ce4173daaac	S427F	20	0.04
9d307de822aee5df590cf972d849d343	T13I	-68	0.52
bfc7cf335ebb6f1111c82eb791e7be8e	R4H	32	0.0
0e246599a827efbc31be611c2740d28f	D884Y	6	0.0
35039f056c3b60dd678a0b7672321253	L73F	35	0.01
86d90474f7d0d295c5178969e3aa81b1	T104K	20	0.1
fb93ac5eb0377864ca3586fe0379f8f2	L160V	-66	0.34
48849fdf95feada6ea8c7be38cd7b5df	K136N	-1	0.08
ddf9156a60279f69e8148fb686dc771d	P201H	39	0.0
95ac1cadcf4c2222fbf3224989b33d7d	G87R	26	NA
8dee054b707600f0ec9e53113983ea79	F185C	-63	0.14
07b3c9d726499230ce08b842b2a36273	A8G	-13	0.02
9431a165c209004b7be41c099e8a9ecc	S2R	-12	0.11
3ac7d5a6dd67e3d734ebd2d141768251	R264W	-2	0.05
eca88c6f1c7fd6b89b04000db75c2c07	S589L	15	0.0
5b7cf489dff7caf9711d510f136bc474	V262A	4	0.0
b3dcf7fe3fa7159c312ae837306547b1	L5F	9	0.0
05bd88ca5f9f9aee47d59eea7c9b344c	K190R	-61	0.14
812b617a40b92b943981238318034d8c	L226P	-41	0.27
ea1c03f17205061060b845bc0d8ff7d7	V125M	-11	NA
e03812e2054175fd2a5d363c10564cfa	A2V	-29	0.0
414a69f307d625f27747c87c8f2e5497	K308E	-67	1.0
709164b3530d2dba4dd63102ded76744	R9C	51	0.0
c8cdd6436164b726e1483a8ef4ae0b86	L298F	-34	NA
83475950a0e2530f380fb9fea2edcc1a	S241L	-55	0.65
7621b261497b8c9400b13e79d7989be9	N127K	-50	1.0
5d3aedc2cdcf7b145380ccd8e677b1fa	R704K	-32	0.09
9d60e15bb3aa9236569a1f885542704a	R5Q	-24	0.34
c8aebe429da94965a246ff61c5c19590	R3C	13	NA
be49b0691a89ae963d56fcc8328799d1	T2A	-33	0.0
8e9211d14bd3fc2c758388323f222233	S360I	-35	0.4
ea73a00c1bbe550e96d46df5b96add18	T17M	17	0.0
bb2c66746846e42de28ed163ff86e4b4	R3C	-18	0.04
e43757f0376f7c198393509fb7ba9756	L283V	-69	0.22
2ee5a8293f2d758c983d77f0f48ff438	S609P	3	0.07
f199bc16aa4a3f54354f53b5c59e783a	K260R	10	0.02
3fb0532b917578370d85273afa38a89a	S1324R	33	0.0
75aa90f45797c89e221f15cbcc128586	R333Q	44	0.0
fd09af66adbe5739ebb6bd244014dbc1	L609P	1	0.0
b07c93011a01cb72fe69e1999c947c21	D596N	-45	0.42
18716566dfbdbe24abe0473daa80f361	G508C	40	0.03
4934dc420831c49e3fefbb0850a88c8f	T1046A	24	0.0
7344d03d6b3c1d9f5846a64825b6b8ec	D168N	-30	NA
e814f200d37db6170650a144a73312ce	L6F	1	NA
3ddc1fc37a9f0dcd13cec23364993990	V1049D	-5	0.41
b61b2764801f397705aa021f53480e1a	A556T	10	0.21
29013777be98e04c3efb70ad7e422572	G68S	-6	NA
fd079e04addb67967538d9d0b3628ba2	T551M	-35	0.25
52e27f9c0dbe0591986f64e34afbb5ee	Q344R	30	0.03
09e1c7c1886ed558b95770bb4949842c	I227V	-41	NA
94cca2653973b9e83f5edc0cccf1896c	A94T	30	0.01
bb7200b425f590e8fe1871f27d517283	A2V	-14	0.1
7aa1c93cde797015455e7b3eb826e2c0	P4R	10	0.0
d217ea2a9ecb9aef6167508d49ac5231	N206S	-39	1.0
33453deb269a15339619fb659da30ea3	L4M	-68	0.24
774c5735cd414c1798cffd489e11176f	R722S	32	0.0
5509518764ce2f96dc9c55e7c3470217	D16N	24	0.48
d6e48689b062f1c18edeb65853c6f48e	T119M	57	0.0
f4023cc75f0e4578510329c75e092cfe	T452A	-35	0.47
559b5959374bcc553312305756b72156	S3C	-7	0.11
1d953a4577bc5ee4e89cb9beb8b60b8a	V429M	-26	0.07
3ac247b09124ec4a152c8b5a32e88be2	F4L	39	0.41
68c3a63995ba93e5448525c42dc2eebe	A2T	-43	0.16
be8981e5dadf454a4a0c2385506ae3dd	L2F	-58	0.16
35482437d0f86076830116d3b041e11f	S246L	-1	0.15
c06298a6c0fd0404cfb5701f2917faa1	T3P	-31	0.21
2fe4fde241e1b1f60cfeb61b6c327e75	T2A	-3	0.0
86ca62d0993d298691fae6e6128b8471	A4T	-23	0.32
333ef427214e9264dcb499169ab076b8	S3P	-27	NA
db094b889a37564881c77dc8d2df2a8f	Y277C	-18	0.22
144484cd1d6a8be0c27a61c9ae9fc1ed	Y159C	2	0.08
2ef28af7492b98886defc08879a1d754	N195I	-26	0.18
4aa075e1d314d1885eef01a305ab56ae	S2T	-32	0.0
c708203014f7e3522c1eb455b0d961ca	A96G	-17	NA
896ad99a531d5c2da4f553757e1196ac	S180T	-67	0.47
90eab97149dbad765e558940943c62ba	R675H	15	0.01
b90c1c843a53ed2fe39207ec253a6261	I325V	-55	0.17
d6d172928a9b61057e9c8106c39196a3	R90H	-25	0.02
4b5d6b8a8577b740b8846d36ecb44dff	T1621N	9	0.01
685633ab209d0e9586c235d13fe30e7f	P140H	7	0.05
cf982b09d573897826b94f49a35ec401	L638W	33	0.0
4b89dbfce133459b6b943b29c250c392	V325I	-21	0.34
3788081629acbb555882018168dccbac	S3A	-44	0.23
46866ec7d50c7120100580f1dc830e33	K69R	-62	1.0
3b3e0434f51bb92c8777266d10603105	P3T	-9	0.03
bcb242e58f2f6c6c37435b3274c6d75a	L11V	-40	0.33
32dcd9a0e9c0049f2959eb15adefb44e	V124G	13	0.27
15a3352536e5abcf8cc37c57a444fa89	Q176H	33	0.02
088e6cbbd21f36cfa4a41197d36cc9c3	V87I	-10	NA
82a183c787c36e0df991817289b092c7	S45G	-3	0.05
0c801464ac3d2087ff2d9f290f5dd24e	S1565G	-22	0.42
589abc3d770ee659731c082a7099e788	S1532F	-40	0.27
5a46d52dc9550831d93e6d07b25ef46c	L526V	-20	0.0
3a8f5a7fc3c43b55ff45b8aaccace51e	R2H	4	0.01
1da7a240fafa07f2133eb63bece76221	P10A	-62	1.0
399ce488ee082533b720af5dcabca3f1	A2V	-41	NA
78ca639afffa6b11ab7f176ec9e98e33	E522K	42	0.03
90c3e344fad5b5594cf5aac40fe57815	L262F	-17	0.05
a7049bfb27b7c64f2071d6ddc8c5f808	D112E	-38	0.98
f5dcc3fe9a6481379336de057ed5ff60	G144D	42	0.02
d20e59be2af12290587ebfa6ec6e62ac	A31V	-13	NA
aee9feaa32dc46d98385b1c6b5a2c870	Q171E	41	0.03
db646c9b18694dbf49d22c78c3ffba9e	E272G	-43	0.34
e49f3b0d3f6ab3d47f282d3eb9e0f815	N838D	-5	0.01
5c1ac419f4f98d8e0e187b2c0237cffc	A309S	-66	1.0
36b29c651e566eafc689fa78e1d5d8d0	P9L	-28	0.14
0a02720964835dc8942a049e4956ea46	Q196P	-39	0.16
f339472b3446b784101f4ab139ac3a00	G224W	-2	NA
5892bb2070cb38d220d92c0301ed4ae6	K269T	34	0.02
644087d045094829e6107df8d858a226	E374D	11	0.02
7c706b23e15e2f7e49f1bf6bb60b4904	Q756R	-10	0.92
3899829daa5b18ce3dd1027936beae99	D15H	48	0.0
5978e4c91ae1afd23ce000d3b324af2f	L7S	3	0.18
4de06a46c826f590c2108c56e9e39b01	K698N	23	0.0
e8b6dfb634712bba212626345f7ccce1	E300D	5	0.04
9cbd686642dfdfc2f8cc9c9010501326	Q2R	-20	0.46
485bdf7e54727e93a54ed22469a876f7	Q752R	-17	0.02
78803a2f235d930642d6aa7ecbada915	T19M	18	0.02
cc6f37c2ffa6e08a787621d5aa3a8e83	K308M	-12	0.07
c28bc8459d80b088ec1a9cc71e17404f	I135T	-32	NA
c6d9b5e4a8eebae47c80d8f8a4aea7cf	R2C	6	NA
ec62f6a5082e8fb9d8eb9114813fc3c5	T335M	-9	0.25
9db3ce12f63dabdc8d1f0f54115ccb25	I604V	-16	0.19
5c2d877cf9f048fbaac64705680ed83b	A3P	-39	0.1
c8d15ae7950043e8198f793a530dd4c2	T237S	0	0.1
44616df3bdbf6615c84b953dded46186	P45Q	-2	NA
fb9271e7d69ef175a8a72b9ad30ed35a	V2L	-67	0.58
a30d83c9531bde8f33a7293c3ac7e0a4	D472E	-60	1.0
1d4d26ed9a267995981e16aeb405ae65	Q261K	1	0.43
e4a4644d1c25e55fbf7514cc0088c014	S275C	1	0.0
2d0d55f672bc1bd9648b7a8bdb290614	E189K	-32	0.36
fb4a6e5bc91af4350cd9d253772b5946	Q3R	-4	0.27
9646e3fe5aa2e9bb9988188b6498de9c	T2K	-36	0.93
4cd5beb9a8101c81efd6c591de4d8f89	K159N	-38	0.46
1a201515161495df9a09b627df6bb54a	T93A	46	0.0
33d9f5506a8701e4ab89c5f9c023368a	A200T	-53	0.41
13c553dfaa5f15721b46ffbc229d944e	T3I	13	0.0
d4e6a21169502cc61bd875b4264567ec	K98E	-35	1.0
93c5f0bf331ef2dd109292b7de12ed74	V1274M	-27	0.09
2a096976632e0f4759b1162b0b5eac9c	E2K	-20	0.04
42dd4b7a036bdc554f6d229d29ff6922	L436I	19	0.0
d397712ba7a2044e69d7fd843f0c317a	I1664V	-54	1.0
63a0d68b945f4cf5844c2c7efa43b058	E655D	-29	0.62
72c48f4de611de49b4d6e299b694691f	P3S	-34	0.07
c8b2f9b4d838c376cadfd18678d3287f	G237R	56	0.0
31f8d0025e93cf8dcbbf58ba5eca8a41	A86P	18	0.08
a3c4581186f6636922c3ec470bae85ee	P3L	-26	NA
2ea2c5e2973232f51f60846b3127dfd6	V224A	-66	0.15
4ef72e5e80c2916c3a97f291b0dde19d	V260G	33	0.04
2d0400bcb6b411c4ad57831ba3797b65	E846G	23	0.0
c7285d1a5f2d4219483c57736bdb4fc6	C294F	47	0.01
ae4d4a2fc1c8af7678ed3643a148f76f	F212S	37	0.01
bdc0b3ecf7ddae43dafb754068fc0a82	V707M	43	0.0
daecdf6a997c215ab5e52d732ed1664c	T68R	11	0.68
bf702c34bd70ea832ba1c23d9a5edc17	F162L	-41	0.72
063534a021359a8f7be94099cec2c4d4	V95I	18	0.18
8e479a5a582ddea2ce04194a4c1c533b	H209R	38	0.03
fe9aef32a09728abf67e8439152075ef	D141N	8	0.26
6b77c05c01da3c8841368a0324779a87	I1748V	0	0.14
a0655ed21d7c4b414420e95ec50bed94	S190G	-27	0.06
0bc0590df154e2f78eca947f7b7eadfe	A344V	-65	1.0
30e8115513d3eea15214e00f1cd351b4	Q392R	-42	0.48
6959aeb13641d457420ee4a557fc21ea	L15P	17	0.0
67e8bcca3a3b3278235f6d1a37f353ef	P301L	-11	0.31
9c1fe13fc77e0ec0893744b8991b932d	E5G	25	0.01
3b69a86a4c76b468655badb70ae287b8	D111N	-43	0.17
4f8abb4bbed6078dce1703b5382a3500	A2G	-10	0.01
7863b835314a8b12e514f52ef1e4665a	V4M	4	0.05
6351b9911cb319c608f432735da14eec	R2C	-34	0.05
38f060407f53c324ed9531a3a36b531d	V83L	-10	0.53
673d297a759fa9a881bfd781440868cb	P109R	18	NA
4bef06853109012611b5071b00af87ba	H297R	14	0.35
90ec395815a4db7384028a494c78bd59	I54T	4	0.07
26094794e370f0c1f42abc831102a6a5	S23Y	-49	0.22
67e6f5a1f47caa25e8c5aa27eda44902	A3S	-82	0.4
7059ab55574552472c02c89b6386c3dc	N7I	41	0.0
c53d382e39f67ba7faae4d1794178ef4	I3V	-86	0.45
9a2f9029932272063e70440227d1cdc4	W65G	11	NA
1d5ab1864d8aa181636c75acea67918d	R252Q	-16	0.17
63186875e8977c5e125bfe7e1da7c778	N804H	23	0.0
076b213ef0c0d2c8d0d42a6df9b4a7d6	A1727P	-1	0.06
1f2252add6579293ccf8e64630821c99	I283T	-14	0.12
d790101b504891b31f28ec9c6005b4cf	A2V	-19	0.01
208aadb5b48402de5498a3d7d779f0b3	R313W	39	0.0
619796256bb91989b3355811be4d1850	K661R	21	0.03
087ccfc16a812aea6d85265c6f25a190	N285S	16	0.0
d2180cc765d13aca2d2d2d4f407a40dd	V935I	-63	0.57
09980a292e09e5ba3df5bf359bbb5b83	C451R	25	0.1
2951d01a8934c56f7b897f4552010757	S87R	-11	0.32
70a4aaf24cecafc750c445a93fb21bef	P359S	1	0.01
9a620eaacc37f6647dbcecda46f18171	A98T	-17	NA
5b0999a2f0542fa734382a31fdba4ab0	A2T	3	0.02
73d32b2b19de4c89eb20df37b0ed799b	V199F	-9	0.08
30cfa5bb1d44670d9c359e1c5b0063f6	R127W	55	0.0
20c5248c434c21a38d3ddf60b6c1e703	E87G	12	0.0
c3f559b7022c3bb35e5938dc4849c000	A3T	-10	0.01
1e0528a616c21f49e7f89641c480aae8	I90S	-30	0.31
ce505da55f3d42ecc6fcaf1ed8d66555	G120R	8	0.09
7790c70953934a1d4839910a3707a868	I246M	-51	0.08
6b29e92b72128fbe5955081ac2737a10	V1042L	-81	0.8
c292561831c80eaa0351d463d52fb552	T363M	46	0.0
7385bee0802c32c6510f42d45104124d	R125G	31	NA
c1614f30ced91be21c7fd348310d3615	N7S	-66	0.84
554f0b902fd7851fb556069d9a7f8d94	S4P	26	0.0
e9f35182925371cbb3b2fb7dc54cd369	A3P	-49	0.25
5836d5752c99dcd2829c2042a73ea4fe	K107N	10	0.0
2bc52ca369b052eed32eeec8b320f4b4	A2T	-21	0.0
492f2fd476c8e56ce67c6d4ffd370b55	I2T	-65	0.38
566e9720205ca43fef8c95a9be507fce	E111G	-15	0.38
c5ac83603d463be446e1e219225a21e5	E38K	48	0.01
de2d8564941ccaae7b8ee786fdcbf6dc	C267W	51	0.01
660781ba6233855e3ab878c8d8780040	A2V	-26	NA
cadae08cedd0c8261ec68a4c56bc470d	R5Q	1	NA
f7deeab7b0823a48253e9f4d12e62b0d	E4K	-48	0.74
8eb04104be33f0a0cb376ed145e684ff	T605A	-32	0.78
f4e32b8bd1fb486b46c87eca0ca63912	S270P	-43	0.14
88c3b72db77204c30dd4c7c10cbf3ced	G237V	25	0.05
ad06ec33083d224c11ebe0f10f3103c0	A25T	-77	1.0
7d8fd1359c0a25d3bb00970a5d441275	E4K	-27	0.05
dd36da70ca28d8e81f18ff7b80d32870	A150T	-84	0.57
afffa7aa6f09567438887a62ce2540b8	T1103P	3	0.0
1883acc3dd7925fa3b0c712523440bb5	V3A	-78	0.28
8bd1b89f6b65f276d9e97595c1d52f0d	P454R	51	0.0
dc71a740e26fb4e81d4b5277cfe3772a	K69E	29	0.01
b84ed5c63a41cd0603f8a6e7ca32dcd2	G4S	-40	0.55
d012c80bc1c3aabe0f78cedf9514d97f	S98Y	18	0.01
88c7aea8c04d7d5209989640d12aa7ec	G538E	33	0.03
9eac966f3a2c46ade37da45882ed18bc	E403D	-34	0.15
b83d5c60c9b9b1e473abd1b24dc91a5c	V4G	20	0.0
2ea8e95857bffd4304a438620e6b8d36	G4D	19	0.05
b38e07c2d479c39af54977739c5de490	M490V	23	0.02
229503604a3727888580aa7ad3be9718	E2D	-67	0.48
147b60cfe16160932b7f390a5b952991	T307P	57	0.0
28f32f38ce799df61ec4a03d8659b986	R691W	39	0.0
8f8b1d044614eb97c80b88ed99719767	D175E	27	0.02
5ee4f660079cc4b3fa56055aeaba26b5	E342A	12	NA
666219f448a096023cd64f69c4fa077c	A27V	-74	0.32
ce65a44e8ca65078bef24a978a9e5978	A175D	-25	0.29
e9ea2b8d22b0bc894c0fb1f06d2a8247	D2V	35	0.0
1846330e111db24307e6062976129838	M581I	-47	0.27
a4d27ecaf5e2836469a187698744ac08	E261D	-30	NA
a1f2d60a6bad7a060eee669a3d0af2f8	Q417H	17	0.08
fcd1bba852eb9bb3146c2b94ef739688	A2T	-41	0.04
f736f995e7abf384ee9941580c873d07	T134P	4	0.04
d0d1c784d06ca39c75f57d81c5845dda	T136R	16	0.23
6b899920020b6c34d11802cab8a9fb1d	T127I	-41	0.27
3a286bef43a53f4e096028837ff49a27	T193K	22	0.0
30d6fdffdceffe2f00346c6cbe334a50	A65T	1	0.21
cafb05a6281249abc4e3055d37f4b477	L433P	45	0.0
7ad1122b09be6582057e84571ba0f69b	S469P	-8	0.17
bbdd7598e64eca245edfbb1eca9b0422	A79G	12	0.0
140bb4daaece62c5374f9d69ffaf8b1b	N278S	-67	0.91
9484bcfc078b4b32f17f823a308d3ba5	L227P	-8	0.02
ea22cac8dc5ad88468b937e5fbe83c51	S308F	-25	0.08
edea7d338d3a1220818d0f8b8dc8079c	A89D	40	0.04
d6c6ce526935d6c4359ae06c3ef3a0c7	D2H	1	0.0
465732b5564d4c68bdd6c67e09ad7d82	V510I	-3	0.0
f41c2ac5f143dcf8eeea0d088a8469c3	R167H	0	0.01
5070337a31918a8a64c4015b7cc6b8fd	R75C	17	0.06
d46881f371719d243f04e53385b57190	S324G	-55	NA
bc8eba9645634dfe747479b950676146	N9S	-13	NA
95cd4c1c839f08d6c58a91434fee4f93	I453T	-18	0.39
0f5004e42a6e29a4f81108666788db25	S150G	41	0.0
6caa7b12edadc52367dca801aab0baad	P127T	-59	0.66
b38fad7bcf4213c5f267b7efb88f73fc	V23G	11	0.01
ec1b7b5cd7487ac8808994f456ec0297	T1457A	5	0.73
45849a889ffadd67d81b89148ec16a44	A349D	32	0.01
006451a2066117c692622be58297f087	T13K	38	0.04
e5722461e6b9ec0d64761c425c88537c	K4E	16	0.01
1e15046ddacbe2e04df2ff9d5b88bada	E2Q	-18	0.01
cbaadd42a6a3538dc46abce5ae500e98	E441G	31	0.0
74a437de3b6054b8242fdacb5855fd8a	Q2K	0	0.0
967406c55205397b04ed0c53f46a0f56	L238P	-28	0.1
9c068b4a1dd67f792b2839468098235b	A2V	-43	NA
164860a6a9cc934078e8f8ad30e3a4a2	R415Q	0	NA
6879c396b6d1eb86aa6e70422a7cda28	A733D	58	0.0
963ffc66603f78d05e08926842e1d4ce	A77T	36	0.0
29a46cfe6ee1a18079ab1158d6ee9a64	L245I	37	0.0
f592417fb6b5b664b3c58da4d77694f8	T6M	35	0.03
2f71accb36d692597353503a02969191	R6W	40	0.0
0adcc7b96b5f551ac73188a8dae994d0	E307K	1	0.09
20a01ae0d665b1e26918178e990909af	P27T	-24	0.07
0032de4ccb8594a868c4bc03bc0d4cc8	H123Q	-43	0.37
f39a651a122a8cb9a1265478f01ef469	A2T	-6	0.01
529df00a2f1847fe931db43721a296ce	S139G	-44	NA
180c2366490355bf664c0e04a6953edb	G830R	31	0.0
6071ebeb5a9909a75c63ff57c1080f10	K1649E	-43	0.34
4b894ca0bcdd02c113332122c1b27cd4	P279S	45	0.0
97e102af6e82ec83e86ee93cfcccdb14	N415Y	-19	0.21
01658ef394ac4734da95cbcdf0126698	R129C	41	0.01
84318fed3a7907947a01af6171e1caf9	A2V	-1	0.0
f5c2d562620edbfa6e93a3f7d8c0a24a	C85R	68	0.0
b16aa9d62370c91361af74beeb75bdba	N433D	-34	0.05
11964f9dbb5d0063fe22349711a9734a	L54I	35	0.0
2685f907be7c326a7c51315940e8fedb	R211W	48	0.0
375aa6c458bd16ce0a75b20ef0f9080b	S53L	12	0.06
871c2a23c9d74c0db9c0c94dae7e3056	A56T	-63	0.15
526ec54894e503e7c84c46c68c160fd5	S616R	56	0.04
4b1111ad90dd6ee3dbd470e064bed788	T372M	-53	0.14
5aebc221428aa1f082a98b7aaf875ac4	G292R	61	0.0
ffe0ae89c1e12dfe03b1b72db3a0a797	K532E	33	0.01
742ede3b9766d77628a160f09ef05cad	S85R	37	0.07
56205c92a120d83ac5c3d4ad00d85c1e	Y9H	-6	NA
912e02459e2f088a8d5156a0cd53ae22	R3S	13	NA
8e8bfb160c2e769c0ceee3332cb88822	I177V	-58	0.84
4d4cb8e0fe5d85dd989b125e2efc4e8d	G60R	24	NA
80ef531e5ff478c46d7116204c6a555e	G179S	-69	0.73
92a9fa402809911039e8e9f18827a215	A566P	-3	0.28
94a7a61f66e7b2ef32110410eb9098b1	R713P	12	0.02
803b5d979fa4049fdaf354352aa2f5fb	L626P	-2	0.27
1c178df88fae04961e2c54717df5302c	R163G	25	0.01
4f576f89ffd8f48d2dc2894a70bba62a	D2G	-11	0.03
d4e3724da358c0a299284b5c6a45f685	S50F	15	0.06
e1d49cd2446ace27da63ad1ab3b89bcd	R2C	9	0.0
4406944b9899c1b678adc8403b9f668b	K330E	24	0.01
38bb0b30d50f8b0f8a022f36a3d535d5	D186N	38	0.0
2698bd7794a80fd8c482f9e2aa89fc6b	P70L	-56	0.6
25bc7a6f40626630a21b518ab7d39d49	R553T	22	NA
d69d74dc8c9495a78411309b6b8d98f2	R4W	27	NA
b6c72f6a59b449f1d1db3551b6e97fc6	K230R	-29	NA
de3725dab0523b970f88c954b0c2274f	P43R	36	0.03
28500a4f98d1524b59ac70f4301fc4b3	R13Q	-12	NA
3d3b616b3ad1a84a5f488e3371a99d30	G580E	-46	1.0
709221e04d939351533b3ca3c6377ab9	T440P	-30	0.21
e30aa59a950dd3e1fa070548b1710c11	H291Y	73	0.02
bc80e955d6d60127eefd43c7b668e566	D6Y	46	0.02
b2dbe43a6c19b0b89fcfa6c0e54af5b0	E2Q	-13	0.0
e920709f1fbf21eb019c04eedb734aa6	K152R	-22	NA
75ee9d60667970dde4254d33c1b36018	L127M	9	0.08
6b5e7896f2212b742b70ada97849adac	P2S	-7	0.01
4ee64ac9d9003fb2a72c878ff1e41683	I110T	-33	0.53
9bed8ad62a656bb34b38eebbedd65df8	S215G	29	0.0
b72564a7c70cd144bb40d1f573190b42	R9Q	0	NA
0a69db910d7a3c75aebd93fbe565c8f3	A269V	9	0.02
9ca1e6529fa39286ede75d9bdf9d61cb	R231Q	23	0.0
5917cdc470aabc7aad7d1b112ebee7b7	V93M	-76	0.12
244e175b0026605ff47c05b739400b06	L326F	-19	NA
83e3b9a77523d127517f0be7c980dfdb	T357I	26	0.0
5552334f03b1b9a806dbc2782498fdfc	C7Y	56	0.0
6fd005566636ad2d66d8b611e74feb9b	R142K	38	0.01
699102e232998fa050690cf7a29f4f7c	L241V	3	0.0
7774499022afb7d29ad3e855aa6e5328	Q21R	-6	NA
af0aa31dbcfdf6973e191cc94d6a54c6	G100W	-9	NA
e459ee69c5376bec3c6ee3cc65923fb4	T8A	57	0.0
e3cba32248b23f49104e31e3db730c95	L199Q	-4	0.01
37d82ed0dc18bcceb9ee2cec1daab151	G121D	-22	0.28
e3d72f5b32fa6bf97b323f73ebdf0d78	S22R	29	NA
695a67edc74b6f405b0734d8b15aac63	D276Y	17	0.05
12f9eebf806d7ea7658e6c2dd8a4003d	S428L	-42	0.27
837f5be3c35be9c59cc0c078d274ea58	T5R	49	0.0
5b4b9ec8f77a745f7ca2a1a8b5c3a82f	K144N	-31	0.14
2bda5decb720ec50d192beb1bf8b3f9a	K305R	-10	0.18
67100f48c23db42711af6b425a0014dd	S1943P	-62	0.63
30be2e9df997cb5cc4fd96f170fac18b	S567P	27	0.0
572e4a542b2a0965f318925d94d9bd0d	S236P	-13	0.08
a305739a67071bc1d9bbe84722cbb849	E226G	7	0.28
7356555eb99cbb9b3d7c7d26d1517c1e	E211G	5	0.93
c10c251cc0dc389a8b7de956e0428e4b	L11M	17	0.04
783f0983ae2d4df575b300d9256a5da3	I148V	-42	0.19
2bd06bdfce6fb9fd442d30ee4c44c4be	R210P	28	0.01
77f2a4cefdd7df4ddff3789d3345d911	E5Q	-30	0.46
9b252669ceb64b74af845032edd4f708	P504L	-32	0.1
c09ba20bca43d16c15513d43d1cac7fb	A19G	11	NA
b05845f2a5e2a936cedba9e72975ac5a	K41E	-9	0.34
0f20960fa1ab03187e36d330b5a5298f	C44R	48	0.01
f90e5c53fc570d85e49f666ad445dcde	Q2996K	-14	0.0
1b1b117d8fe42185084acdbda659cbed	S158N	11	0.03
b8788c72aec00a9fbaee7fdf6e59a9f4	E870G	-45	0.34
b32e002e92b4a8987605a142598acb84	Y160N	45	0.0
923ac553741e48aefbfe868055206a8e	A174T	-16	0.16
49c76a1d13d42c10a5320115e88c9bb3	Y305C	65	0.0
f398aaa079e667a498e0f77f2184c5ef	N93S	0	0.11
50a0efe6046e78f50f7ebd7463ab99f6	G99R	-6	NA
1ec51faa7d6b98382a7ccdd4d8223c37	Y2F	22	0.0
eed997dca0550a45572c21d9f736291f	R201H	-7	0.1
7ac65323721d2e3387efcadc35009f3c	H108D	-5	0.57
738ae764de089c91d5b2458b4ee97c52	P440R	16	0.04
209945eab35a6b617fc8474b991e70ae	E213K	32	0.06
e08208cf81454ac1248f31b2100a66fe	E139Q	-42	0.53
a923a145727c73f4cce047d0b24dac13	L879P	-49	0.15
f294c9f08218d5abcaac0660afc1face	A117T	-23	NA
ed31b2b6696330d7a1902dde9521e983	G76V	5	NA
a25dbfd73edf96ea0a12fdc2bb479722	P734S	-50	0.91
213054eea1d8c348cdaa5260392a2270	K1256N	19	0.0
46bcf10def9ea2aeb0594de4cda460bf	G450E	-2	0.24
8c8bd892f6aebf113b4ba86df976601b	L312F	2	0.06
d2c88fa7fa12e1b78ec3d9cd3157d53e	L3I	-81	0.49
011620fe16a7dc58a90d8c766ea232a2	C137S	-25	0.09
e07f1bbf485d765b0e0e0e4d80c10851	I101V	-23	NA
cc122c0030fa857ac7567013ec2b378e	V292G	-23	0.43
ea5128504313e8a2d1a9038122a8951f	T540A	-31	0.73
ca96fe97eaadc3834f13f07b5b9b62cb	V408L	-40	0.14
3629993dabfee4faa25b4aa7c055a749	R12Q	-30	0.55
addc642f2da28c9725d1242edefde52a	G527V	-29	0.65
6b4f5d56f96f829cd7e1d92f31dc0f73	I492V	-19	NA
1587ffa75442ce19c55f5f39d97252a0	P446A	14	0.0
c3484c489f0d850a097d644c87623147	D679N	13	0.0
a8e19e3d9d4f9fbeaa2c6e5e5e84c882	T390A	-42	0.11
bcc95b209491e0bb2b67a16f233dcd63	K378E	-38	0.9
05c00a6b7a584221588b03eb34fee845	T288P	-36	0.3
48e177d057c56e9a145fd9baf7409da9	T98S	-60	0.12
914523624169b6324da49efa61225535	R758S	13	0.0
4a74aca66ab406ad81ab1b94bdec57d9	R131C	41	0.0
583e37adda8eb35f5755f46262bbeee7	S2T	-37	0.27
a0adf4729437f6bd75af3534e7184f4f	P103T	-73	0.29
7d96331f14b33082d418750ed769611f	I2N	-20	0.04
854e827fcd4c7ad01c0172669dbbcc1a	A7S	-20	0.29
080a2e793a143a273c0f128a512451f7	S6G	-58	0.56
7b040ea7960c7d5894250dfee9a345cb	R13C	52	0.0
4adf59270764fe0ae91244785dfad70d	H171Q	-19	0.25
9decb40247e2d2e8342651f59f6a84bb	P2A	-8	0.02
57bd0024a45eeb6f62df32dd073d236f	L492V	19	0.01
55e8c8f9c69b05ec85e1e455d2a826b8	Q284H	-5	0.12
611a8f22cceb490eaf92507e7f936c3a	L270R	37	0.01
91a71dca8fd6b5b4a5909ed06813b125	V361L	-43	0.69
766d0912684514473948442014727b09	G520V	27	0.02
ccc632d84452d10ccb57fe51a98c71e7	N4S	-59	0.19
18e23b8235257ed54cdf5ceb1937d7af	P167L	-3	0.06
6bfb6a319631a5b0e047d5d8e0e1ef90	V13M	-9	NA
b58768bdd86e5f5d721c94943b73816d	S2C	7	0.0
04295387d18d7f43b1ac29f9c08b9838	S42F	11	0.03
47ec1ae2c6ed7c75e14554b9f873699a	D250Y	42	0.0
410d8bcf759fe796b1f19901d5dd2da0	G73W	36	NA
cc79956570133c9aab7b5fa3b023a90f	G177R	49	NA
c7bce5736d1ba6085ed376e500e019f7	V391I	25	0.01
b86d95b1e5c420460c9b6b6f89872699	P9H	45	0.0
979840fba25d83de4faf0a27427d607b	D634E	-23	0.2
969edc1a141e60b3a124c22beb54765d	R94Q	26	0.32
0c799cd8eb4a963b013291894bf69e69	V350M	-16	0.09
fc83f587346226e60cc701448008f89f	E800G	17	0.04
cd2cb551746a03e4e40a8db61cc4ac11	R5H	-41	0.2
f758f3566fa5c02ea133ec7a89a5d06d	V2A	-35	0.08
377f498674db63a699fbcc787b7e72e1	D335N	-12	0.28
06e0c7c1a6a4c29bb38c44496300775f	P140S	-10	NA
25b6627e9e53662e76859835f21b1281	V37A	-57	1.0
61dfbe37f2dbe4a5a5a7d0b1a2d65abf	G310S	8	0.05
acd5e84f3613b30401fe0c8e09c9a637	K773R	8	0.03
1d6b9082143c2f336da7ac1ab4a2f90e	V3I	-76	0.35
729e499ad45251a8d259f4a1af6a1800	P376R	-40	0.5
4755f82c8af679e5d7b1730f6dfae6f8	V3A	-75	0.71
3ec179c8b6c0c1aa9af29f6aa0b1fe50	Y106S	-82	0.64
6d4ce4de8342458a1722e1cba7875b96	G177W	41	0.02
915285476668d639f466813cdc36a870	P185L	-10	0.04
06e2e63907a815163f14bd7012b0d4ff	P755L	-14	0.32
caf7f7b854b598402c7fa3903bfccfeb	R377C	35	NA
ff1049a93a450853791e023ddcd133f2	V395L	-74	0.73
5e6a959d4e1d647ad96a3419a5036cca	L378I	-43	0.24
695b9ebe17c340a927ed9f2dd5856e07	R33Q	-7	NA
ddfd0a9146fe3aea248d5e03beb81dbb	H16R	-25	NA
8bd4bef8f1ff7ad93d8c5135b52bc614	P204R	43	0.0
ff091910c1ec0409fb2e85b4b7cb42a2	A541G	3	0.08
771b76b51d80b4a699cd0c0bdf280d1c	C68F	-10	NA
126550628ccfd545e95ace7143f620b2	A257V	-43	0.1
0cad6d0d1449363bcff626d93249d96a	P144Q	-3	0.02
1c3732020b3d46d879d6bd926288c336	L1204H	30	0.0
a8bccd0615aa10bc0354240ada816102	T712I	3	0.05
ef6668c52dedb92f2cd30c7233841faf	D129Y	14	0.1
5e3a3f2a09c944784f471bdbf35e6a63	V740M	-23	0.09
69148760c9276a9afa2a8baaac97616e	V2M	-80	0.06
3df4d1de412d71a658b474cadd8e5b5f	K604R	2	0.01
b04a39f079945c2ed753ba22476df0d5	L224S	17	0.0
69eb5559e0897f291fc40c181dfc53c0	N473S	-68	0.67
60e96a0b43ad4a882c85e57486e7d5d2	R141P	20	0.04
21f9a812b5b9d61c2636945a18104df6	R10G	20	0.23
e327552b925886212d5de58eabf97a46	L143V	-22	NA
0105eb71c41dd8ca015c11b602f2b624	R487K	0	0.16
73db81dd76ca45591ec4f4db5308117b	V1498M	-30	0.15
d45666a6047ba0f2698a0153f23174fd	R325W	56	0.0
f6f2b3e441ce285eb6eb147451faed30	Q56K	39	0.01
76a8037c47360bd88e8524de2c1a0a25	G4V	-59	0.44
faa58b9650c3d74b9cca55362771af87	T118K	11	NA
a3009c583cffa7cf0629c7a190b203d2	L15R	60	0.0
fbebe8d60b0cdcd0c7a5fde7a87a7b34	H12R	-73	1.0
5115f485d760dc8d668df864c2cd7af9	F565L	-35	0.27
bff5954d7d48b2f9f2682e15e7245f8c	E130Q	-27	NA
12034a9195a3e1559a4686f62011adef	L97F	11	NA
321dee9b7f05dba6ab1c8f6a66a6dfbf	R54G	-29	0.45
6951069710304b42abae60cbbbcdfbd6	L60H	15	NA
cbdb60a350d05524aea0353f81d20e75	Y11S	41	0.0
2d19741e9cf9a9a8665fcaea1b3f0828	R58Q	19	NA
d64beb67bf4b754f426b4c75efad5ec3	E4G	11	0.03
dc1f5227a40a6e0d4d65492b9ae07e68	T3P	-60	0.25
8f73b2e4d3ca3d457f5bba82bd8506b5	D455V	-48	0.3
32bb82e3e2b346700747e796aa67c432	I757T	23	0.02
e50ef85cba3c6a99a92c2e322fbef74d	S9N	29	0.0
241f93cd6d8bbfffea8af3a89db0b0b1	S782R	17	0.01
4cca50de98079db94b87acad461b0813	W265R	54	0.0
7995f24463b26cc3634677b4c3a4b35b	G66R	10	0.42
578c0aab604f3ac23388ee0a1659d606	L6P	0	0.0
9ad53b6f0ab3bec6fd7b5340a2a663b8	I192T	-14	0.02
2110d19cf755a59c3bfcee592b872ab6	T101S	-10	NA
d8488d0330ef7206260f2b7aa3d835ce	I6F	-10	0.07
e30d1417a60b1c5cb14e0ece4ca512f2	T3K	-25	0.27
53cd87e836de2f1eea4c89f46b70a090	T577K	15	0.01
fe12cda773a564473162040ae4d720f7	G10S	-1	0.13
fcdcf49b42cadd3fc200b58fe23ec346	K212I	12	0.16
5456c29c4374d4c9eb1edaedaa788b63	L404P	17	0.0
0166c2ac6d19da93925c0d64c4653715	E196K	-61	0.79
f6c0f6de62f37a41c047ea283c1b3db2	H5R	-25	0.15
7d4e0f0055b0d9e802bc20bd133b2874	D360G	44	0.01
d9c165876239ac8847787ecb41c856f9	S115Y	-1	0.11
a6d5668e6f8a2e8004fd184d3d35af31	S8P	8	NA
50bae7e3ebb59313ca01b2050ac9d111	H66R	-66	0.89
f18de865d4740a7eb98d5457357ca73d	R145W	-13	0.2
4beaacd37ddfbe274cafe42e2345d333	R304C	23	0.06
e969a08111a48fed9becf4440e6604e0	R12C	19	0.18
a08873a143d8f9d1e1c509354ab3649b	P291S	-57	0.82
56036660a5a62e91e0c7a85019be1448	G414A	7	0.37
b8b6b73b9e9b2534a066cdd02de1cb48	A418D	45	0.0
d7d20c6f476a39eb226c620fd3b1ad29	T530P	-54	0.53
e888f9557eea049521e72ecc59af6bb7	S345P	9	0.0
96f25869df443ff3c209d8f7530ac44f	G9V	46	0.0
92981b0ec4561aea3e2b47d0b406e723	G163E	62	0.0
de4e32ee712526a28f8f12d7aa3b1f8d	N416D	26	0.36
a3de1e733757a63bfef7ab34151a2d1a	K62E	-14	0.12
629f7a794a6cfbdbf17a0774417ae4de	E450K	9	0.17
45b846b23b2d081a0579639dc03b1320	Q188H	-76	0.39
6a9b1f7412e26f80be335d94975a53cb	F168L	-48	1.0
541eb17c5a2b0e9a1833653eb3aa6430	A2V	-39	NA
2b9cd1f109cc872f8c165e7d4f59a82c	S135C	20	0.0
cabd208db31c5c037948373fd4c2894f	D1751A	12	0.22
6fb5024d46e72e562f1f6ec97b73430a	S6P	16	0.05
7f3ecc8d0ec0bd69820b95df98feaf48	D2E	-74	0.44
1d292e28436ce4c1e7acd4ea97a6d529	L10P	-31	0.07
72468ea2e5ab46325146ce9950637ffc	S3I	-10	NA
2c6f5757c521f6f4fdcb3e6e338fc0ed	R4G	39	NA
15b43cd5a79ac8b82dfffcbf4332c4bc	A182T	46	0.0
f9835856a16215a198e5504b9d9de355	L146P	42	0.0
80f909bf05b3e2a8476f511d668ca271	S3F	-40	0.01
1fe9e68fd904e5015b472201546e7ab9	R424Q	16	0.0
bb8ebbab9b92b8762407200be4d7ad9e	A270V	4	0.02
e7a678c0826f95e975f1f51a532b44ea	G121R	34	0.04
aafeb0a1fd9661185e7fe67df13c0bf2	S479F	-2	0.0
cb39c7d78ae3ee1d4a787919562cf2e8	A2V	-68	0.29
baf71dd5c458cdbdf2cc34d2530b0f3b	P2S	-60	0.41
a171c35f35431dc06e80a0b36b1e5045	L859R	16	0.07
2ceab8c4fa7497e80c7953225d154047	N4S	2	0.0
30681e3c4c9bbe70229a36f9f01f9233	G2A	-35	NA
63d21f73474f3ff7aa636cb4ab39f08c	A6V	-5	NA
28c66b463fd78409b3261f019bf97b0a	G250S	21	0.0
1af337d6a6c52c80cbc90726f4b07608	S410C	40	0.05
209e8f11489dbd9577825bbc3a6cd021	T113S	-5	0.1
b7aa52d7e0988fe86298782917b89fab	E67G	37	0.0
97e815e1ae4273e46cc3afbeabd83823	T2P	-73	0.27
1c4c107534958b440062f26d3e7a42fa	S12N	-2	0.0
c79c7f998945f8f4c5e3db569f5bfe94	V6A	-1	NA
4da4a28a5ddea0c62c113e19a4a784f7	T308I	25	0.02
ccd2a26f59f1574faaadf6cc39b858b2	R8L	13	0.0
ca84524d4a7630a3ff280a3ae17f4a73	A401V	-11	NA
7a2105bb1cbc17ee0e2c6a428249ce25	Q3R	-32	0.05
caee2c50f211a8ec3b69d44e9a8406e7	V6F	-9	0.05
3f90b1cc3ed283913d3c690bdcf66915	L51I	66	0.0
f3d45a97be0022d7ed7155b45fc5f8b0	W460R	62	0.0
075abfa78bb57f2f1a2299ded889ab04	E12G	21	0.03
005eec6504575bbf613935a1c1dfa220	Q15L	32	NA
00f1f46fe720f3636358f9046e3e8662	R384S	25	0.18
dc356c723e48bab20c300ef08cdc5e49	C6R	47	NA
a81aa5244436122b5f70b1a55c727518	Y1576C	37	0.0
c669ba592070313ca66f517a982d9ff4	A570S	-78	0.85
e3737343f32a0465f8b3e6879f9d88ec	V378L	-27	0.36
4cf510769b08667558dff395284ae2b9	L126P	-55	0.13
c2eecd5fdfecc9bb8f3898b5e62e3f80	L667R	14	NA
2d0a1d446d566769940f594d39531240	F22I	28	0.0
60769fd6868b198f34138ac5634913b2	H120R	-20	0.34
ae9ddbcffc97c67c7c8296d85d50b45b	T200A	-29	1.0
9e98d4e733c9d6bd62dd96a2c15c7004	T141I	10	0.02
607e622c835b3d1658882255d70ea2dc	Q273L	-33	0.66
6ed31901af247dbb93008e8de7f58a42	L606V	2	0.0
02cf5f30c537cc29c04f7bb698df495c	G71R	47	NA
a167510bd2d122ad145e73d7d1b09a03	G334D	-8	0.2
1fa57c425f8c7b5f60d2ee747d0ed77d	H2Q	-2	0.06
7009389e749ec9c1e3511716a693732c	A302T	-11	0.03
8abba702727780e65fff443516c1b0c3	L177P	2	NA
f309981973cdb7971ed7cfec0da2ad8d	P416R	18	NA
9e2e5840cc775acac865b201402919ae	A251V	-26	0.22
beee3df62efcb22b7a2a0deda2cbc8ad	V4L	-49	0.07
3f36c8e82ae8f524e6beaa8dfc050f46	R133T	-53	0.56
d8d2433e232471e55c5a5170c8dec26f	S545C	-4	0.0
289470755298902e2ba137b765fce21b	H320Q	11	0.51
03593414dbb55b4a7f44d99b348723f3	E8K	14	0.01
acbfc1aa756c31ea72bc59f558707c0a	L19F	-6	0.23
b919bbc72b766a6802ac50f95b20f358	E112V	25	0.02
f0441c95417edb93f1bc9ca4ffbee89e	L110M	-41	0.12
90b730485641e1d15bfabee84b98fb41	A246P	3	0.2
8b6d1afd30b6c71006015bbacd37ae84	L51H	36	0.04
79e1f0e6ca3fb58410eb3a6b84188ceb	V62G	25	0.0
b5412c3e8c8871d13ffd260ebd3a1c6c	R3C	6	0.05
bc5f063728a4237769908f1924b1d816	L42R	36	0.02
da95cca4a6878fad512eddf3955fe716	A2V	-36	0.0
f86bbca85b347977ee70795d61775dd5	V24L	-72	1.0
63d6303bea4ba3274dd502638a5a998a	D326E	8	0.0
1c9a515a570217bf3f83edad11953b34	S311C	-57	0.07
7a146d1adfca842862e18400596d41dc	S176I	15	0.0
b1a59abe0fb9826c095ad14883a1d5a4	A341V	-18	0.13
72238e2b0a53a41c2dce80fdea27c3e1	G95E	51	NA
76a913091dd7246402b8b73723063a13	A110D	-11	NA
a890319c775c1a9c5dd9af11fa57e221	V2D	-23	0.44
9461f9bc11a967b9d335c1b61eb7293a	R315Q	23	0.14
b1c74c94251bc3c083a20754e97195aa	I4L	-31	0.01
f605dbfdc659eb4d21fa5326465fe61b	L1329R	35	0.0
267bbe73e3d96d259e86b95a18e05301	E426K	24	0.05
89bb9b4f626ff686072b5a6428054a4e	M55K	53	0.0
b26c556ae611e0183c14572a8a88ec80	A2T	-58	0.16
b1073b3d96ef3e50cf603d62b3b1043f	Y6C	23	0.06
26e0eb59a607ae4974dcc0d39c3b1594	A106V	-35	0.42
9e5fafeff11fd6e4464e59ccd88a853b	I119N	51	0.0
1992e954dce70ab394d37610273e6413	S902Y	44	0.0
28a98b465e0b337b0da5a086936e0880	T2S	-47	NA
a87f7000381afea2f2d2e5b9837f5561	L6F	-16	0.01
f420ccc70629dac2042d6c428e0eb4a6	G8C	-18	0.02
44c984377c007cc412a71c3f062cf982	A4S	-26	0.0
4499a1e0fe667601ede42f27ad70b3d7	V152I	-2	NA
6e6d415855886dd464cc4eda9a44abbc	D6G	-22	0.43
92b3eb59426ab6f35aa0564c9ac14793	L243F	-74	0.72
7389eff3478acb8f4e465462e46e41f5	T215A	-50	0.47
25c7f8f280660146297f597ba4856be1	G56R	-29	0.19
ddc5f05c63d647ff05223bf901190dc3	Q120R	45	0.01
a2755d3b4aa55987058b82f49ec1d7b3	P2S	-31	0.43
aaf3081667ec7f3c639f3bdca883c2ee	S66L	-13	0.14
6ef77a64aa95cc9db9b75c2afa459c3e	K124R	-73	0.16
665ae67f299ebac62bb7feeabf8abd4a	P333L	5	0.0
5dd7befbbf124908b94e435e6489d9ba	E173K	-20	0.3
8296932e5803f27bd15cf01f8ff7799f	R632K	-12	0.06
97702d1b4fb3f2266730aeef92dccfd5	A464V	-23	0.53
1ffc7a1fa43b2d5a744ab39d61071e20	L300F	-31	NA
c172608407f307eeafeffd25fd900c97	L272F	-18	0.04
7d9c0621d540866ff367bf1c9bf54c3b	I128T	17	0.27
07d390c3bdf75259449a06491475a8c0	D3N	-53	0.22
0077d01a57f849067dce735aa9ad433a	P553T	5	NA
1309fd3abfb765cd04e65ef1c87fbd5e	D149N	-56	0.49
22f215a089232a0033a662d1a21e7302	I328L	-69	0.71
c0c009b3b53504c829fdad55ba3abe44	N795S	-23	0.82
cbc4b2cb41c828cfed2e5cdc32b2f549	N400S	-42	0.43
5a76b4f5a06b4ef00de76c9f0dc0d064	R79H	10	NA
16c95ce8b6ff605f70702f6354fadb80	N8D	56	0.02
2e334f6e2b650de543e447463bc1ca76	A2G	-83	0.45
9b2d2214554adb1bf1685ede4bd766d7	L243F	-13	NA
7fb692da65c835673f9cdc0fda9fa3e4	V3M	-47	0.03
833fa8f6d7c180d913d235bd0008222d	Q111E	-10	NA
49f8903b085744774d957a6b91923af6	A5D	5	0.03
ab2c70e1677400fc10725120012aa1ee	E318K	5	0.22
dde11935f71135375caa4e8398661b11	A593V	-21	0.25
d510f6ed0de3cc30f8706ed0c53054a1	R10Q	27	0.27
a43db6f9b8044cdb846734b6fd4f8196	P235H	-22	0.13
1607d2a074d2d537ea297bfb5f2e4db2	V7I	-49	0.51
26008ed05c9aba5c54aaba04111bb35c	R3Q	-30	0.38
116f003a334aa3a2ca0ca5f6ffff3de4	N3Y	5	0.01
a108dfb16f8b9a2e31fd484d8e1ebcc1	L267F	23	0.0
1713352e9feaf088c61702bf9a7ae3c2	S350Y	8	0.0
12862b2de13eca2adbcef07e03542793	V8M	-53	0.25
61404b3505964d63151cea66c13373c8	S2T	-74	0.11
872070f3482decce63115d9a726a41cb	Y429C	29	0.03
be911e80ebb5cad53b84d361d2a99c5d	A94P	-48	0.23
4c211f63f187ea59fc79f4b6cab2946c	I302V	-19	0.17
387375e313268adebbdb48575cba9e11	P93H	30	0.03
a8cef8a9fb4c27b86df85f481d1e32c9	L314P	1	0.22
4197418ff660dd91b1b53b42c4532cd4	D425G	6	0.01
3304b21afa342558ea826841290b3342	T4M	10	0.05
4b4944cdd734c9eb6c392fcd3345b9aa	V10L	10	0.36
d9553379ef356f86a3e41f405285f887	E186G	30	0.1
f4214099ac8f8985fab06d4152157ca4	T223K	-11	0.83
559c1505ca5ca7cf4c05f1e46c4ee3f3	Q160H	-13	0.33
4954f64ecb3324f65bc7587847827ee5	T120M	6	0.0
3a533104b6a963a5ab8eb16b4f574d16	S5L	-2	0.15
2cfb72c6b9cb3419d4d60b4967e7349d	Y230C	-11	0.18
49b9ff3cf0df8f0794361fc1a77afb23	L570F	-19	0.05
99eebe229c3a1e838f44b7692630772e	K8Q	-50	0.18
dc0f40997ebd9095648ecccb22b0d636	T359M	12	0.02
4c4911c8ca1747c6d2a5c78941e55206	A4T	-50	0.14
a9ab29c8d2520ebce27e5462968bb6e8	G2E	8	0.0
3eb8c659d4d8de743bbb7b5f0a49f885	S876F	29	0.0
ba3220b72cbad89078d91cb490b13835	G107V	36	0.01
df940164ee8190318d439845c92974b4	G40C	22	NA
9aed94f50f51e3df7f029c4a5ce5092f	Q2E	-9	0.06
0fd2e2156661d97505e6f7ab5cc4252d	K126E	-4	0.19
1b5bbc16ac4124d4313e3012e7be9fb8	E318K	-21	0.46
820987c48ee4f57b36f85e0625366d1d	R4W	28	0.0
b67e611972a481a0e4e650bb6620dd08	I98L	-59	1.0
090e8c0cebe873b93a0b4320c173589c	V11M	-81	0.28
ea943eb5a8d51657263a5457f5aca7e2	C318F	12	0.06
6ec35c025df0d5cfdea2bfaa9bacde12	V3I	-45	0.5
627fab88204b39facadea2c2765e9cff	G1746R	-14	0.23
622aa4f01896410952da7ddf654295aa	S677R	-28	0.11
bcaa175f8a83d6d4a2e9a4dcbb80b509	C10R	68	NA
abbdda0061ba53b95d741c26391adbf0	R33Q	-73	0.51
8af7a08ee621581edf90e006bb378a8d	V4M	-18	0.1
c040810b37f6425d0801a0c4bdb6381a	R39I	49	0.01
3d6b2c1e28fef34da572a5a87cec8f89	D2V	-2	0.03
afdc288ea7cc2400431f93cc82bdd7fe	G549S	-6	0.02
dfae581f06fb31466f0c1bbddc2826b5	R227H	-1	0.04
a59d0a4f025334c111562f55eeec7056	G2R	-26	0.11
72cb4f839f8983a94869085ae707ca43	E209K	9	0.29
68869a653f33221fb0c89fe502595e9f	F9L	30	0.04
cae4cc25017c4e3ebcf9b70babca3168	T938I	4	0.31
940c5a9f34245cfdbfe11cd6e2d3ebc1	S30R	33	0.04
8f6495cde5929f636587b916370b49cb	T399A	8	0.13
a2c2dc9885c087836138df6e77379366	G486R	53	0.0
ee94e75fff4b26690ad3e9f217b47279	T11M	-26	0.03
95be27fef829b166a9406b23e78b3928	L3P	13	0.08
902ebe259a171147aec4cd29d60c62ca	T573N	4	0.0
0ae79c39e9f6758a1b202e1f03c6d6f3	R108H	-35	0.1
b376fb6e31ac3bab7605740f1613f45e	P322R	40	0.0
a8e233e9ee56ae982ddcf02fadc46fe5	P80A	-8	0.31
2c6cbe333fc0f17eae554422e4d7d1ab	G148E	-9	NA
1671fc413c5e3bb8d58e7f64779a2fc2	R213W	3	0.06
e49836d29cfdb56d393ce04fc37083c6	T192R	-9	0.15
f6bc29556dc053a48ce472b06d0bdc97	Q125K	-50	0.92
617fe6e46c36e3efbc470de628246270	A212V	14	0.04
33bc6257356c882508d432449471f62b	V2G	-11	0.0
e19b146b7fdb0c5b175e1c6e187bbdcd	P167A	-46	0.32
4ff1d7b30e1764a99ffd7b7d0c681194	L127V	-28	NA
79ec0d449713863df8f2f9fa81246d4b	C48F	0	NA
b364c6f5f56c067582e21f3c23d7eb24	Y85C	-32	0.09
0ad242f806e1b49e5676525ed23ea854	A29S	0	0.08
bb6d423daee33af175ee5e42a60456e0	E598G	14	NA
2bc40b37ce5a6279632e4f779275a35e	D2N	-21	0.07
51234ffaf47dc4812c397596ad7bc6ae	P3L	-1	0.0
c321318aefdf4ab03c9b3e488a67e064	N610S	-61	0.49
1f0c5bc5037a1ad3b36bc817ebd8ce28	K10R	-49	0.2
42791457b6d41a30286453472ea8cdba	V461G	26	0.0
2af417c5ad913a494eb75bda29dd85dc	P94L	31	0.0
f509634fa49b0fd673f2420a26435823	I3M	-51	0.12
c119344bc23310ed659b955e22a27bb7	S22L	13	0.17
ad8d491c92433f194ddd8bd04c6a8165	R154S	-10	0.47
1c5a794113777caef3247b8828fcb213	T1117I	20	0.0
ef67999eaec3c890e946edd6aad6336b	L5F	22	0.0
d965563c7f3caed110c785b9f755d745	A3G	-20	0.02
b4a451e02d164b380d8ff5e290b3aa5a	H251Q	15	0.11
65775d30f09e2e04630e102affbd7811	P4A	-69	1.0
24c632ff24f7d891299baad8cbeb5f76	A374S	-34	NA
e3e07d5cbb727c08b78d2b6fe3a9eecb	A2T	-64	0.33
ec6ae46ef50b45c4d71a8940aa5ffeae	G401S	-49	0.31
319c9e001e1954c30e5187a22568318f	V173I	-31	0.09
80ee3879f69f798359ca55bafa1e711b	V3F	4	NA
49b343ddc574d09a3603e7b3fc35e86d	L2M	-71	0.08
343fba5904a195ccff975dff3a7b96a5	H417R	-26	0.82
5ed3755de7b04c5bda5dedb679381cf7	E482K	51	0.0
a35574e4a459a088da36a4ec54438cbe	S449A	14	0.0
de8bedf145698e6e3a4456e984e1c9ca	V130A	-13	0.09
53ff5bd8a7d74986a1c1f6dba36a87e0	F70I	-13	NA
11b772cbfa54727c6efa78221dc7c177	V199M	-39	0.1
3c7107e3ec4f6a85e0152303333b21ad	T407A	23	0.03
f0043c28fc2112102453c807e31b0dd7	L181V	-75	0.65
56a6ea052f09b6496b8b10c2c6982f37	Y238S	0	0.18
83a190cf9d0fd879e10b4d5dfb38038f	A4V	-11	NA
981f010ecb5cd3e44fc9503b3fe00060	D308Y	18	0.07
3486311fe180e12e6bdd10055b8e237c	I1029V	-30	0.21
4b2df61cae2583434ecb09967615e637	N5T	-66	0.65
0fc912493f94a23a180f4be0a5ea4624	R162Q	-17	0.25
7c18ded711b87a1d0dec1a3d48f5d57c	S4Y	28	0.0
7beb6b1f38c086ac3b6a166f707e7a5c	R34W	6	0.05
18226e4358eeb6fc52b3f3ce5617ac94	L5F	-21	NA
7496bc0a7ad14384ad0e181fba8023c7	R1109Q	15	0.0
2b64fa49e074e8960b54a1d97b432602	R92G	47	0.01
13f59cf27f208f184ec0e2b366a04e1c	I266S	-71	0.56
5fb53f0521ca5c8f2750526bfb53c26a	R158K	-42	0.81
fce4b8aba7b9388f2e32826ac46b7ad3	A71T	-20	NA
8dd74cb904fc588e2527f72177087e28	A223G	-8	0.01
de0565e63f6807e93cc66a7c797d91f5	L424I	-11	0.0
0995c70d2122a6c5a6779eacaff63f5e	T7M	-37	0.12
68f454aa0b971733b9e24b5e60a4160e	K542E	12	0.0
d15c3e612cbfde6b4b960a66a96ac3ef	Q120H	12	0.37
287dd3788ef40460d3c4786d77fa1817	R15Q	-1	0.21
8f04190e7ce431f915c90cdb622e9702	E139Q	-10	0.17
c63d0d56af9df6e51bd7da5d1c26c482	C208R	28	0.21
29d877098691cacc154bc8b2742d9681	R8Q	0	0.3
231b9218207e235a04df277145bda923	E228K	-29	0.41
0a9b47c597bf7716545f00db3c6d7106	N3S	-36	0.48
c00c1e2ad5a52edf0a9c9b8edf91a2e0	R277C	35	0.0
01793393e3bd4833f22049ec93a1ee11	P748S	2	0.24
020640533f3292e6d660aaaffc30db87	G122V	-59	0.3
f2e07df44db7ae56bcada2a08b79513f	S3N	-2	0.0
44fb12dbe1a9cc1b5d6b8804bfee6d3e	R530K	-14	0.0
141f3b26bcaf711d1261a1a4a19b1acf	G84E	-54	1.0
004a69a3a09fe8e4395363671d2d8ee4	Q6K	-66	0.9
95f9616fa7c5d7e70de1d73e5b24d5b4	N479S	-59	0.56
12d940c6a090ae88223e5146fe3a1abb	A370V	-67	0.22
dd29f8a59c8524070c32a6f4c86702dd	G2R	-71	0.55
6a314ce7f0d6baa64915357b6ce5de12	V6M	43	0.01
fc478072af6e226be83f567cf8383da2	T14M	-19	0.23
7853f2357bf4bfab92e761fbd3837617	T186S	-44	0.46
d75793c769219d0f7436595ace4bfd82	V612M	-20	0.0
42608f8535dea78d16eb7e926f576590	H1314N	-5	NA
e31ee9dd555c3e1f27e225aa47dd5eee	V309A	-41	0.7
e9280f0b56d052d20752375040c45fd4	V539M	-59	0.29
91aab1bd03b2685ee1a3e3fe6c11528b	P362H	30	NA
899109c7b22f33ef60bb1198549397ec	P2S	-69	0.05
6b2cb0a91ddbf8f238e0c29552c50529	P272H	54	0.03
5faeac52439044fb3ad8ec46971d1c2a	A550V	19	0.0
6a82693f75b471f1ef28ee95208fc13e	K412R	-13	0.02
940357f12367b87a365e6487a0f5a8de	S314P	-34	0.41
91983f2babc4bf7eb49eae56eb6fa863	F158L	4	0.22
cc12b428476a5e2b6a5aa2279399d476	Q352K	14	0.0
d9f3028e64d7bde8f6aebe07759c1408	S2N	-2	0.0
4e4b0058760a17b63dc3a610b6215b20	P37T	10	0.08
a25ab52f286dd065eec274c2a66e383c	H82Y	-16	0.91
c4aad26e26e6b53c4da4d4e76f6ed3a7	N230D	6	0.13
2d2cd10e0fa0e265162d1cff52a757c8	L4P	1	0.09
bcf8c05b36e30eaa790b641c569740d4	R215C	28	0.0
6616857de2383eb3a45988a731f941fe	A83V	3	0.02
e926e2885e7e01f76a1714e0fb0472ae	E121K	31	0.01
c80c570a209edccfb4d61906d9a75baf	G263E	-2	NA
0f0263326a4464b14ef4f4b2e918c3f3	R7Q	-26	0.19
28179fa568f9f602fa7f0667dfba264b	I35V	-31	0.05
b0cb12da196bd5747a0f3e1f75d1b845	G3A	-18	0.19
4abb9b45fa3a17e746dccc86b031f9d0	L2V	-21	0.0
bc67f293c199c103582e563c04b1a7a7	V44A	24	0.05
eba2be488680484fa7350522827f6d68	R284C	-13	0.1
431d454486386a0faea3d478403364ee	R599Q	-18	1.0
1297ce4297abddc74a1d15e34a65ad1e	N16K	19	0.0
e58c7f8d119d0c4b041645dded3af4f7	P639L	24	0.0
9987edfc2db5dbee8737d6f65b0d427c	K26R	-34	0.2
806d3d6623658aa7fa64206db33c30d6	P2L	-21	NA
04d9c6e9d8c47abb0dca6aa99908d3e8	G9A	-7	0.28
2ba4d087d96bf49e95fe5c9bb0ccff96	G596R	22	0.0
cc44d2dfd2ac364ef54015d532259d5c	A4T	-15	0.01
2dbad5795442719cc7a6849124385530	V3I	-13	0.02
900634add6c2bced4c949d4a84571abb	G380E	28	0.0
fec41e357020b0c302465face89d7c98	T268I	10	0.09
6cefcaed71f28e23d669a9b07d224de9	G108R	-10	NA
ff3ec31d2e1c4362c4abd00f1a345677	P232H	33	0.0
05a10fd34153ac2f983f57b6c84ee32a	A114D	5	0.09
adc30632ae8d6ed34698af81859ee22b	H7Q	-50	0.53
138fb378de7f15c67375feefc36cc9c6	I912V	-34	NA
099c248c128b190e77144710c0d52b0c	S71R	54	0.0
26db6a495bdeddfd31cb69f43627f411	V896M	18	0.0
180c5be3ebf9013eee5f70691348c5e6	S14P	60	0.0
f8fe3a1ac6e91e89f4844f7caac82563	P253L	1	0.11
caae743447cbf3fbd015ffe26a4dc46a	V2048G	-12	0.0
73e31920e0217fd28c22ceee6f3f7457	V217L	-61	0.49
ea1d0fc824ffea0e65b34292bbaef5bb	V464M	-19	0.01
8e2884624aab1b19152316e2a7dcc8ba	Q381P	-42	0.07
322db37af1ab0fba28a08a4df799d7fc	S2T	-40	0.0
496b6d564da2752baa480849abbbf23b	G78V	51	0.0
01f0882f500136b292cd9a775e00438c	R372S	-43	0.66
f447ab05b4175a0807087235d7c04035	A279S	-19	0.01
2d3603dbc1ab7c01908805e71dbb21af	P171S	-20	0.06
309a1d2f01b90b60489f742000d7f69e	G86R	-25	0.31
54aebfac7dfd51a9ea34b2bdcd3fe309	R339Q	14	0.11
7df4eaf1b269a214ed7628ca7cdaed23	A2V	-49	0.0
b269ed4479487fef44b5624776e3382a	D101Y	23	0.05
005f9cb0fa24f63c4fa421e76fffa289	D336E	-62	1.0
c1ab96c50e506d135b4a4b105f1b7b21	P3L	-17	0.0
544ce377ae15bbf6fb15b98effd6be20	A128T	-33	0.18
426d12af0a4868e39e7194d01b9eeb41	T61M	53	0.0
a5ee2737a561fb937f8f97e06eba4e85	P244R	-4	0.26
34a697dc9761c222f3965fdd8592dfa8	P140R	-10	0.21
1cf051836c491a0afb64cc0f2efc583d	D299Y	44	0.0
30e2651ee523b6fc1b825a8cff942c61	A55P	-67	0.25
fc30225cd1d3909e3142ce2761e8fbfe	R55Q	25	0.12
3d362e32a8a7a55de6c8e30ed8bf281e	C125R	27	0.0
c33afdd7a8d0516045804bcadcb86092	D789N	16	0.01
53cf96ba534a5f522e9c2a14462ac5ec	L319P	10	0.06
cb0ab4e004b5dc8de792433f57f67ee4	H131P	-14	NA
77dc276b7b2291fe15411076bc2202e3	R418Q	45	0.0
4c5eebdfcd050d90039aadfb9bd45496	A2V	-9	0.0
4039e94d22c3cde5875fc0fe129f90d7	A3S	-76	0.34
ada704e125a8f82a187634836be0cf1b	V83M	-31	NA
8c6e895248d55a84b6566d7e95a8a9e0	G448R	-1	0.36
c585f37f28a8b4379701dd6a0fb6c5e3	T19S	36	0.0
6b8e7da1a4bc2f2d8ebf83b1e02ac187	A170T	-44	0.41
baa42a1edac906cce4027b40a8e471a1	D212E	-36	1.0
b2145feea143a04aee70231cd443064a	D5E	-68	0.97
b970d05c2026e69ca59d61830f5f0fdb	S796P	-32	0.21
4071363a8748c473eb6ba57c37657587	C242F	-33	0.64
29b2534537ec1fd55f39833fd7b70abf	R2S	12	0.0
cdeb523ed46547fb1f8d63871af82487	N77T	-26	0.24
d6e7a540112452f1cf88f3dae53c84f1	E190A	-7	0.36
85e99db4b8caf996acea361bfbd90a92	R2W	13	NA
1432c963001a06a4efc5cd7d41fe85b0	R78M	-39	0.21
9870f9c7d7e5a2a95b4c922f42f5b14c	T52A	-45	0.68
b6dfacb13c486b051d6be8fc1c6fa6d1	D586N	46	0.01
61aee43544738cc3a30be67a67547f35	L315P	-31	0.21
ea7663f6e91f6217a067f3e727b4dea4	N2H	-41	0.01
26fa10450a82426ec50ed6b307359309	G84V	-59	0.14
b4d4d9ddf81475ca1d9cf49c36d3f1ea	H89Y	27	0.0
784dd3e96ceda23714cc9c7a2629683d	D3N	-6	0.02
bc2faa4665e0988f649090cdc56e6082	K439N	-8	0.14
bfcdbb0c5819bc7e72da7336e4dae188	R130Q	22	NA
e555fe6319f1a9b0c42a7a7427b64290	S298P	-64	0.33
c8d2b29157154856815e0ba6e009c6cf	T431P	-12	0.08
70180bcf9eb49ffe116fc1b8abc0d976	Q183E	-26	NA
983db46708f567e1865a1e4d73e22d43	R15H	0	0.13
98df60cbb36139555b8a647f66c303f0	T440P	28	0.0
31bc0098f59b02c43f19eaf34162b6ea	L4F	0	0.0
352f6af49f2ede4b6fa77af89c46e03d	P417H	20	0.0
e45f0434d24d5d68eba450e29a220fa2	D346G	7	0.02
e9302107d621fe8c42ce34934e486ce0	G26S	14	0.07
1c04806d4a8536810a9b4b79b3a8c831	G253S	27	0.0
5c77abae4a5d60a7deeedd755a57686c	M126V	-39	0.43
2b87b90a88b70d0ecb401c4d0f529c84	C367S	-49	0.89
3b87a6425ca06c428e6127ee4e946d3d	K971R	-20	0.18
12a71c8d83addfbe6e183da64935f2e4	I82M	-11	0.0
42e3bf14bfa727f16d07709a333bb156	T159M	-31	0.24
0225b00fe46f449e782d605d313cee4c	P252H	0	0.05
c41b6129929e99cf2571ff97e0857dbc	R294S	-17	0.41
aaf219bb9a8c1cb5eb2d5b9f497c501c	G2E	14	NA
53b7647955d0641899898be11d0871a6	S271I	-40	0.24
516cab426b61628047ab4a3ef618a6c4	R182Q	-40	0.32
0f5ca216f27c3053b21ef0b3e34ff762	V658M	-22	0.08
d194a4111b2e28bda06795e61f3618d4	G107E	-5	0.1
44278a6b393158d03a2f48ce7a2f9314	T2P	-70	0.19
bbc9bba5d6c7d642b29588602f5af829	A2V	0	0.0
f2e67f31be5059441c5497ad102179d9	P285R	14	0.02
208e9b22fa58f96e17320c9285be1c9d	E131D	-5	0.02
f8f723d5bc7f5fe423b6d7aae0f2599f	W4G	8	NA
c676dcdade24f886e3b5d8fb49cf8e6b	A5D	18	0.03
3e69256f08b2d3f4b6448145684c752a	H858Q	69	0.0
056d7538afe115e2036e4bfa0e948e67	E712G	17	0.01
40b59efff1178c2ded3e417f6a1cc6dc	A4V	-27	1.0
fcae3a8158baba3f7e6c37eb8d227e09	R404H	-14	0.35
a91203509535444ea897b75ac05daee0	A81P	27	NA
30597ceac51b4fb54b71bea5b8b39639	T287A	-34	NA
a69fe1be262c81d2cbe996497b70d22e	H736R	-36	0.41
d0a137109923be9b9ce83639e3c4d6f9	K169R	-25	0.39
5cd24bce06feb45bc74d4a8cd5bd5c91	D28N	-48	0.17
9c70551fc285fa1caf78228cc3b69944	Y931H	31	0.0
e8c571a646fa824507b79bb581464cbf	A2V	-76	0.11
e6acc337d6fe7d70b3703e35c2d7aa3a	N4S	-67	0.56
b0fb751461b3850f650061df636ee305	T2P	-74	0.33
c9db38052c2b13f5b75a9ec95554cf33	R87C	33	0.04
cf7e4a8427f143a2fc7e2faaf58ee8c8	A5T	-7	NA
3c7d3bf370441d92a208a56ee5505686	T919A	2	0.3
00e9272eef23737a9611e582f3df88e2	P154H	42	0.02
a1ee5b17b358ae8f5c3786c01cc058e5	V1038L	17	0.01
2d0d42ef3aa6675dde69ad1ff345a067	I264T	-59	0.29
707261cb3eb60a2f33474ddac0f4be52	K4R	-4	0.0
05640933350bb028b8bb2fa8d6108d89	R4Q	-49	0.34
2950e5320fc620a879e6ad2805c12e74	G506S	-8	0.11
d6468e8cb3bf750e067cb9a8eb1c7036	P462L	12	0.02
c963ffc82ee23d3bc6ebfc29559e8e41	D42A	7	0.49
365b3b00f1d85a5064cefdd8f3786278	L378V	16	0.15
e07b6b281e20986128c806472ef66ed8	A281S	-62	0.97
1e29a1d876865c5e86c86097550d1045	P8L	-14	0.25
cd5411ca80d67e6b0df7377f6621a9eb	Q163R	8	0.0
f093cd53aef4bd92fcb69e348e3908fd	S357P	17	NA
0aafafcc213a18290d18442254bf9885	R386Q	16	NA
52559319b137ce6aa6e969f5ee006d87	L597V	-21	0.51
ccbe23d8d5a438c60fa7d1debae6dbe1	S4R	1	NA
f77eacbc4b1f90a27840bb04453c1e0b	D93N	-41	0.12
daa3801eac0a4b8f9861e58f3bec5b38	F447I	50	0.0
911baf3330fe07e4cdfa006fb2821b1e	R224S	-42	0.84
79846b29bc16f1639bfdcc2d82312915	P308L	-15	0.01
41d2ab848706c17e0a49f37c38cab93c	K126E	-60	0.84
2ad44074a0c99773922d5decb3b7e43d	Y105C	58	0.0
90b8d0286cb837687f00c5b4e227cce0	L13V	24	0.02
8781e41e32665048d11a0e23663b39c8	M303V	-67	0.53
73dd4132c8e440b5eae38123e2d395c2	R412Q	-16	0.29
608d3fbb701324a3b94c5dd8aafa6e98	R4W	-13	NA
5b89e2974e4e25c126875f21105e4fab	K66T	46	0.0
36a5c0cda1994646500984d8364e1db6	A132E	18	0.0
c3de12de251246ad6c4bf84353374730	S389P	49	0.01
f01f1c88978732bc0b862f31071ca4a9	P425A	26	0.0
30e62aa6c672c81e2304231bc60193d0	V194M	2	0.0
a54124b45bf901c43aa751117da8ba9c	L135Q	-38	0.44
0a26338b4bf80d9db2e2e07561f28608	Q166K	-17	0.23
c0bab0b57fcc86199e38ab6f809da343	S432R	33	0.04
9a9454133781052df8ceabe8d12a4401	R3K	-40	0.33
dff5db6ba47b3c2b6b87cd06e048c9b9	A75V	8	NA
5f1af105781d4f61c95fec5d90786c9e	S3Y	-7	0.0
d656c4c04107f4c15bec8fb95cb6a3d3	L149Q	-66	0.34
6a79d1fbfbc9fb62e11c35a21a3ce152	V66L	-11	0.16
047d4a6a4d6914fdd70c4ded472fce22	L312R	13	0.62
7aff5795178d01c1582f2e59a66053f6	V7L	3	0.03
c18d3be1a52d07a1809ec62094982f60	E78K	3	0.39
e66147e42d5b99fca26d6904c9b50d3e	S7Y	16	0.06
ce4cf9a8830bb4eab35e5c3f6414d306	P39R	-20	0.34
49d1081b062208f5a4d50658f2d98d35	V3G	-9	0.06
660464d00e87707b0c73a8af5df8286a	L2S	-15	0.0
c8168ca3ac5ab546cb8386f415b6bbf6	A49V	7	NA
4655fa8794f2fa3e3c5b8b8803d66cbc	A161V	23	0.01
df3fad64771a337e8cd451a113b9c7a2	R94K	-51	0.59
61bb2437a5ff68d18f95b0083f1ede5b	L3V	-56	0.28
ec41ec96a85f261b85e7b56c67609246	T337P	-35	0.17
00fcc7f5595765e31bf628df181e4388	R12L	29	NA
6dcf7d9a31d4732a1df2391b929eeca8	D9G	-14	0.28
d1b5ec0ce91159edff6894b1db50cbb6	D352N	-43	0.4
1b0eafa6d96875a32f5d7f1ad4d99972	R230K	28	0.0
2414ea4ca02935701c03957fe6d0415f	A2T	-50	0.27
9d2baf1fecd3a79d1b72decd257af866	S1037L	25	0.01
57d244d07cf8df1b8c3add231cc20f17	E2K	-77	0.79
813d45ff392fb3ce5b7839a3276e5e1c	A2T	-67	0.29
ae3d844d455142fd59b30be87a5744e5	L151Q	-36	0.02
b7eb7ab0650e30f6233ca1f1691b6181	S1091F	28	0.0
0273a7f575849f74dfa1abb107f283e5	P7L	-7	0.05
22e34e2084f0ccb4b5e337e143c403b9	S6C	29	0.01
d14d61fd93390c854548339a14622f61	C657S	39	0.01
85407d7afe60bd62601668d503ddb2b8	G561D	0	0.3
2e49fd30ccd085a001711f97edca1d85	P306H	53	0.0
27c000079ac387976ea3cad7bf1fb964	P20S	-2	0.04
484ccd42d98634a03d3bc79b8d37a08d	D745E	-33	0.43
2172076ac37ed06cf725f8dd21b7f470	S1091N	-21	NA
4ec7f56eb74204b061979997a27095fe	L151Y	-6	0.06
6ac7e4f30cf7463ae704d0717d6b833e	T139A	26	0.01
5000f7819f94f5da722dde575ded17e6	R670W	41	0.0
c54a490eeb6abce6cb671f1e4a6fe1a1	S4L	15	NA
172598e221004042ed7ca446d8ac2976	L138P	58	0.0
aebf4a94812586a285e10b2ba33bd189	R4S	14	0.09
433387e009260238f10095767184c3ea	K8E	-19	NA
da7dcdc51f5729f838fa221a713df499	N549H	-69	0.1
5d8e95a5c0707343cc7a06ec0fa4a9d9	N146S	-51	0.8
c1be86310593429e1d5f59798fd29f2f	A73E	27	NA
39fe8c60093e772db3f08debabc0a0a2	P305A	29	0.01
fb5646caffff3adf066673ba242942d7	P1135L	-4	0.2
e2f632434a74334faa235269983f2f7e	E3803K	-44	0.45
d1df0877fb59deeafdc2fb393e54a1ef	T2A	-13	0.0
01e8d0fd07f7a72d2d1c7a39d7e52422	Y119C	31	0.01
c8747b3a4fc0a477b8d4db75a2760f36	T1371I	-4	NA
81974e7caec4453913f74402154872e6	R523T	13	0.03
06e952f9f64e29fd83b8a430887891cd	E407G	-7	0.39
21f157422620dc92b343e49ce18442c6	H582Q	-68	0.26
60b240a30c9c712a30baebd03c831129	I273L	-23	0.63
51c3a32ca6e7e567363c1e034d3d2b65	A372T	-67	0.88
0c2556121054075f2f91075bfe5e7d59	P287S	-2	0.27
67b944694ae5b21e989f2ac0c88b6e7c	V522I	4	0.2
32a392212aca163bf08d341e6830c4ef	T1758P	-67	0.29
ce7c4eabe9969857c3aea22d4069eb23	H1042Y	41	0.0
04c8f1f10ad3b871afea4ec4a62a9f75	V147I	-9	0.04
eb926ea25e9e7d58b3aa705dd582351e	L5V	-74	1.0
e99e65aa9eb951e83cbc540de5aeed6d	C191G	12	0.01
eca539aaa6207b441084bb6bb53df7ed	S3N	-35	0.26
9dd2c4c60449272b5928195502308c1c	S56R	55	0.01
be5d79d89bed00f3e2a69ba09b25532b	E2K	-13	0.07
f9a172806fb4c32387a0d49f1a943297	K790R	11	0.0
e6d60614ca542724997728e7aab3b842	K3E	-5	NA
f1dc33fa4d45b9b529ebc672d1fa0072	L7V	-9	0.5
d8ca118f91884fa7e34b24da3c2482e8	S2C	-1	0.0
ee4659ef46a3d83f41fcc6b0fe39642e	M360V	-11	0.0
cbecf13eacf0c5d7e150339d1cd69ce6	H426Y	-4	0.05
4b2d2ffa55cb3325dc5c4b1c10429d8f	F139L	-32	NA
8ab8c42273addd8d9253f31a0bf6406c	T26S	-14	0.06
7141f69934863d9d8f81a76884b0e383	G191R	22	NA
5c7e3f512c5db3ecb16b68457bf6c3a7	K714N	9	0.01
546ad6fa126b9d081343b007ace563ff	I542M	-67	0.17
49a6769f59688693c5ae81870a09b9ed	R380C	-8	NA
512719e196a237eb0de4d0b452a05c11	L1392V	29	0.02
68c5eb027d8f6a4fbb39efe0ddc9a569	P112L	-15	0.24
5d1633fc0bf5177ff8c87b5d744687e2	R267G	-18	0.5
28efce54ae084368ee9ad199518fb238	S3F	26	0.0
ce74b46e5951827cd6baaac8a3f1f85a	E197G	18	NA
70524723909a760d8dc6ca0ea41c9064	P2S	-16	NA
c900b764e8879d208e165ab095ac0df0	S411P	7	0.03
a2944517f44d4db5bd9cd0e4384b0e19	S222N	-46	0.14
d08af54655bfa5fae8e5ca3b74a9d21e	Q456P	-20	0.13
34a2ac67a8248aa0f8480ab95d0fc323	K449Q	-51	0.37
e1de6353ca8b35e6e215fc92f6a42ceb	M62V	53	0.01
e5138d479ec7e6635ff557c1b5cb464b	T405A	19	0.01
52d7c3fed7abc7a864956cc0ad4e0ed6	A345T	-64	0.14
87b9414226396abf5baa46dbd9de7fc6	T631I	-45	0.24
4e86cda2a624d6eb252e3b29697e7868	P369L	5	0.01
f241a32b9355fb9dffc3e86befcf4871	I53V	-48	0.51
ed7d7b1f8268e8303a580abeda6f331a	V7A	-5	0.72
568e52d00c5f951b3022f75c07e7557d	L53F	14	0.01
f0ababb2038bbf1927f00d444e0c4f78	N85S	-11	0.3
35745bdf5e8157830f87fbccfdbb8c52	P49T	2	0.05
c168f7f887af790108271eb1fe3a842d	S4N	-71	0.13
38461544c2494cc8d0f2a1c16e0483f9	R184Q	-35	0.68
b6383a9448976900de3f96fec6d2409d	V181L	33	0.0
147aeb1f5b35e0a894172c829b098f36	G180S	43	0.01
b29b2a7b6a83ef5104707a88ca357c7e	N56D	-43	1.0
0d95fa36fd69da2589dad23468668f53	N6K	6	0.12
60400cbd3785554a4dae51c34a9f7671	L295Q	-54	0.11
d9106223038cfc308add0e6a21c03b21	V353A	-65	1.0
d1428a7c7677eaae2f688a53d1db6630	W13C	56	0.0
c54951bf7b632cc7697a9e095515107b	R3K	-8	0.64
3061a3df90afc31dd14ed69bd50ca3fd	S1378F	5	0.0
0d3b7942ea2c0798e0c0e203787e7709	G95S	13	0.04
7dbebb7385d4622d8c4d6e195de636af	R6Q	28	0.03
44f13f3cd9791a39030171252f54278d	E150G	1	0.14
ee9d3ebd6e8a4f61f4e87bc17877f3f9	H107Q	60	0.0
3b4525db7ca42891afab09089c1dc690	E433K	-6	0.3
5683b0cd029e1476620bad80f603d2f7	G147R	32	0.52
fc350027a00a9abba2cd8163f81561cc	R1082C	64	0.0
8f4e31a5f8c3c0ce673316ea91e9a20a	E637K	33	0.01
3539e0548151498466ed4eaacdb0d954	M783V	-52	0.62
0fbc5d46ac466bd1d593b3be9c516eb6	Y107D	44	NA
0fc93a360e31633af786d3b2827e5437	A284S	-58	0.9
0fea13a671bce878fab9f5176869dc93	N109T	9	0.05
b59ca17d0b8c86c19cc78e5998181761	F201Y	-44	0.56
4878a9ea94679cfc04715d42f61831cd	T4M	-6	NA
7e02373b69a691cdacd90a04049eca61	P16S	-25	0.34
df974c23bad750f67001b61caa20854b	V644L	-61	0.47
a2274faebe1fa907bd63ee173c7f8f73	A301G	-45	0.09
5fc1de113b4f92689516d21e7faf4445	S4T	-66	0.59
2a860ba4357c7738b2a8ac42b52712f1	Q123R	-12	0.42
5aa1934f2a9def3294bea2f2978751fa	R262M	44	0.02
1620296e269940b19bafa78ca71e003a	V4A	-74	1.0
8475ff5bb6097c2c4a437840c7e75fcd	K211R	-69	0.64
b7211874387ef3b629b09c3481bd427f	D224N	16	0.0
a40168c8b9d8ed646982a536cd553ac4	C330Y	38	0.01
f651a66daf6607b2d11532347c88740a	D855G	43	0.0
ae7e2d8b3da6c8ca5d95c12174ad0e55	D12E	-51	0.31
8e2cdf6bc4d6fd5dd707cbeeafff265c	S3F	-16	0.0
575802a19ade13d53e0e0a3d8d3b8f3c	Y3477H	39	0.03
ba713b9711b2f951602658b5ce1b993c	E376A	25	0.0
b36767ffbc300d73456e2aecaaf97a0c	Q108E	27	0.02
06cb124f3f75772ae331e218c8c2ba66	T1113I	1	0.0
005ce7c9203914dd03a9e0cb3f9588f3	L2S	-5	NA
d037753320ebf7598be0b846d6d24f6c	R9W	46	0.03
30ee081c1da43b685718d93091e103b5	S2R	-2	NA
c28412ae89398bd5ee599a2157f9bc58	V309I	-65	0.4
3ac85352213cf2b521011db0ff31b6d3	V2I	-67	0.1
0965756626e3e1fa4c642ca7e1015c54	S658W	27	0.01
237d57ee30b7f1616ee1c752ea0769c5	K5T	31	0.0
732605ff0afb06d5cbdf51cbb0588070	P2L	-22	0.01
15f10f9cd2dd0016b8c1e6bf9470b740	V219L	-27	0.3
3eda3a45cb180566188c0e1aaf3d431f	E29G	14	0.18
751d4a9dbb0661daf14461d41459a422	P28T	-25	0.36
c60b6356db85782026ac80ab7d53041e	I27V	-63	0.5
0355ac26007b9631816b8a10aa8350c9	S725T	-54	0.28
74f96fa33d7199e484c82a94f6467a58	L2V	-83	0.43
c26c08bcc75ef0eefcb6df76d8908d84	A4S	-66	0.17
8c901a62c387007b7b4c902fbaedc509	A8V	-22	NA
2f05149a6586efcbc568e034a3cdc1a1	A67T	-3	NA
bf3a4d69eeaacd00ed6fbe562dd31840	L403V	-28	0.18
93e70312c376d011c279ef9494614433	V454A	-11	0.13
1fad2e90a3084f8eeb3e4730931825d4	N566S	-28	0.33
65492170586ff5715a251e021e1a518e	K365E	-5	0.01
f0ca768e1872663333edabb95b42593f	S25F	-74	0.12
d3cacc9442784c9f877f3928f32b3969	S129A	-56	0.5
0a79574b92365d08487ecad403b7fa5e	R6H	21	0.0
89eb7fd530475459b10509c100f0f28b	R371H	-21	0.08
18e9fce94134bcdeef955bbe3f8d2d16	Q127H	-40	0.1
77bcfaf85b3c1d9772ebfb5372d08237	Q249H	16	0.02
3b00def3618eade4b29cc6d0421a9eef	E5G	8	0.01
2384b8303cf754fa1b560afd8a02eeb3	E194G	3	0.45
4f1832f273c1f9e8492e3e62dbfd74a9	N561S	3	0.01
57a52502043a3686cf48c97ef051a916	G138E	43	0.0
f7c98b859907f45a65962bc281f63623	G3R	3	0.01
c3b4e4b15569d4f46a68495e9781d32b	R2H	-81	0.55
646a2ef91618da5e3344a25a8d62d148	P3L	-30	0.71
fc7bb1019fa1d7962bf1ab2ea7b26a37	F456S	23	0.0
9a5275e5a7601dc354524d8895d1b854	E83K	38	0.01
b7d183a0148b5bddb04c91a15e018d8a	A7T	-46	NA
b74cdab4b996497e83fae236d182a4b1	A155V	-10	0.49
1160aaa05161f2ed948dfc34a4822eb7	A51V	-14	0.29
ef165ef121765170cbb87d745220fdfe	A2P	-42	0.05
669a215d3a26d3f2d96799b3b3b4d2a9	K316Q	-41	0.28
65137145a82ae5e8053f09c0189a54ff	E340V	-8	0.01
62f76d42dc1dacdf4a7769cf10f61bfa	K602Q	-58	0.85
074c3704affc01993277b8ccd7108681	K3Q	0	0.04
80e12d0f9865f20381f822ad6edfdaa9	D231H	27	0.02
f7ce754f99258be0935d547d1ef9dda8	G145R	62	0.0
76e2f668a10fbd94f5f4f1d3ab07ad84	I80M	12	0.0
df5843c8cde656c2a550871ba21a2cb4	R5C	22	0.08
59b5717aef295bfdaba454042788fe8c	R408M	43	0.0
e6d246debbd085a1db73de9317457dfe	A2D	-18	NA
7dd3a4354c65fc84e579b1c94015d5a5	V83I	-32	NA
571c61e3784b611dacecd25b99c5815d	S2N	-21	0.0
131e9c56aa8ad9ec16bff60b49c38715	T306M	-1	0.08
a7ba0403ff5bbf41d8561bb5ffb115f0	G1247S	36	0.0
efae72f364a6683032eb5aa13edf2095	M148V	36	0.0
1d775a469ae75bb45b56a0b1f2ef6417	G3S	-81	0.51
77cbfdb56bf91ff5eb142c272052e5b6	I135V	-43	0.26
ed73e3750998449a50f4522d231c3ad0	S457C	13	0.0
362e54332494a2d4f63c03930512ff10	K3R	-35	0.08
1931352de429590fe86986c43fe86a02	R4C	0	NA
371bbe855c35fe5ec5edf0f5ff70534d	T2A	-87	0.34
3ea1ed4847e093a53245d53ed123bc57	E2D	-75	0.41
0c74ec8b1fdb020b5ecd23dcada4ca25	E11K	13	0.0
eac75554c0ba5659a8b9762b9ef0462a	R3Q	-70	0.53
7e93ca1579745227fa1ebb34f61eca79	R129W	13	NA
ea113b906723262b8dd6859d2e70ca36	A538P	0	0.02
e509d270caef1eb574b6db7c02cbbfb6	G280R	43	0.17
05222c000c0354484687c68b09398667	A4V	-28	0.15
60aa39bf6d8e71a5336043c86e558cdb	I5K	-50	0.32
13c2a93d06dedeb6fd0d3052ba662572	D4G	-23	0.08
052c699c4fd8b6a6c1bef28cafb47b07	R633H	0	0.14
7e9dd2594598c7defdd74d4dc562688e	V142L	-50	0.4
bf5756ed51c83ce708d78c44b135fed9	R2Q	-24	NA
628f9014a1a0cacff5f3eef6ff61e9e7	P4L	-11	0.03
aaaffb9ae20fc9e11272ca11da84f75d	K364Q	2	0.0
10c4d8c6032af2f8db41abbe5dd49bb2	G82R	41	0.0
4eaf2d65ebf57286b71a8ea788b89357	E2G	-56	0.43
b68ca3de61b26dd39616289e8238dfaf	L163F	41	0.0
35b959e82352126e597a21c914598195	S238C	2	0.01
918d22b14a3880e7bf1c6f4be081212c	A2V	-93	0.65
6f8a17704b78bb29de967d8ed5cc45b6	P242L	-32	0.61
d7a0f6bb1088da27377ffa1271e6bb85	L405P	-11	0.26
a6843c9de387b3d13e71eb176f6279be	Q19K	2	0.04
29e777e6e91423d07ecc30fac39cb365	S514C	19	NA
0d543f097bc30260a17e459a10fd2a12	P167H	-10	0.07
8d9531cff5570fb044861337598fa563	I175T	5	0.0
109333990fcfcf8d41dc5d5392d16aee	I253T	27	0.01
8638bf205a95c54a43e33ae29b25ef6a	N272K	-6	NA
beb498ee935a6bd2dbd457a8123020b9	V651M	-27	0.06
b79dfc19e9cfbfdac503a0e169a101d8	E859G	8	0.58
bc5a08273bd7729e7dc71d1153b112ec	A281V	27	0.04
8012f3addcf37dddbd0f92299611cd35	T1215P	5	0.04
f33255bb700bf3ccecb22a7c180d42a9	L273F	-5	0.0
338fe55c840b77de2d53cae0c4bd4e58	H104R	67	0.0
a4554222869c00fd751dc364e23f6a4d	A146D	2	0.26
48612c6f77b7d099751f2619f02da4b1	T461M	31	0.0
437fb91ee9479c63089499c6d1b2cbe7	L297F	-22	0.04
4cbb234f0edcc9725c90c000f6405a88	R105G	12	0.0
b41d12922bf62aedcc72de9c608f3364	F187L	-30	0.79
78b79720816cb23d837a4c1445c87f66	E2G	-5	0.04
4962113ae5bd0a930496347794fd16a0	G60S	13	NA
c991de27faa0a2b9e393f4ce633a599a	T916I	3	0.0
7c72553deb8ea11d3b00a66443804941	H283R	61	0.01
d779878e4fc9fade4af6b9b182632f54	E123G	-10	0.4
7793c64e2eaea4c0be5d8bdc648a8bf0	H26N	11	NA
a99e4acac4da661381e88305a41b70b8	G115R	-4	0.43
bb7b5840de53058e85e1eb8e2af50d29	N5D	28	0.01
f4cfeaf808d97e49315481f181d98f24	K134E	8	0.33
8be78d68a7cdd14ac731309b4993b969	I3V	-84	1.0
f9d5a392c9c417eedca1fced7738ee44	R231Q	-1	0.16
a32b8397425f91ff24a4d2233a845b67	R957H	-53	0.54
0ffaf7ed79c69f9db1c6fe1440558d57	G498S	22	0.02
5e7c1c0c8e3d7062ca2240eb929f35ca	T617A	4	0.02
d1ad9c149d07beeb02b56a7c5fd99c02	A508V	-11	0.0
d0f2785e425f4a8e3ecef669a9384a38	S314T	2	0.0
307985378eba8d054e5fcbb5193ae2fd	K152T	30	0.02
1eaac7d33f9846f096e84f427c7abbf3	P383S	-25	0.68
7f5189f7220051c3ef6f858312396061	K4E	-1	0.08
134e868cae6871289839fc8b480ccfb3	D52N	43	0.04
9f6700d3f1fa910df571d5b20bd2fbde	Q356E	-28	0.32
4bebcf019e7f11688a2bcab32e7b356a	R274H	-12	0.11
73cebbde193f89d9747caaa8f3bae929	A3G	-27	0.0
a09c33bf46654db6fad51846f9219e6c	T163A	-67	0.7
e799495020f2842aa3fb5d4f1c0e9b58	N172D	-5	0.29
4b189cf8db8646258241150d0ff3bf55	V170G	-15	NA
3213c1d1b86e27e7c1c8341a884c7691	G10V	-16	0.21
491c0dc35842ed4133b58592b60a4684	G115R	55	0.02
[truncated: 26,398 more rows]
