# Supplementary material for: Disease-related mutations predicted to impact protein function
Source: BMC Genomics. 2012 Jun 18;13(Suppl 4):S11. doi: 10.1186/1471-2164-13-S4-S11 (PMC3394413; doi:10.1186/1471-2164-13-S4-S11)
Supplement: Additional file 2 — Mutation and sequence data. Archive of the five different mutant sets used in this study separated by SNAP/SIFT and PhD-SNP predictions including the protein wild type sequences. [file 1471-2164-13-S4-S11-S2.zip › unknown_disease_relation_PhDSNP.csv]

seq_md5	mut	PhDSNP
53c7fb7e45cb5a9705212c694705f229	V75I	Neutral
53c7fb7e45cb5a9705212c694705f229	A412P	Neutral
53c7fb7e45cb5a9705212c694705f229	R125C	Neutral
3568364a27de6e230a43ed8ed93b1c25	E223Q	Neutral
d462963aea134fa39d3fc7f539f27f34	T12P	Neutral
d462963aea134fa39d3fc7f539f27f34	E20K	Neutral
d462963aea134fa39d3fc7f539f27f34	R34C	Neutral
82faf697cfba177f48e6ac0448cc7d63	S360C	Neutral
82faf697cfba177f48e6ac0448cc7d63	D343Y	Disease
82faf697cfba177f48e6ac0448cc7d63	V163F	Disease
850feaad6905f4cc2a8fd2036b6b37ba	P23L	Neutral
850feaad6905f4cc2a8fd2036b6b37ba	V191A	Disease
850feaad6905f4cc2a8fd2036b6b37ba	P69L	Neutral
200c5546c3d8a4b8cf79f75d6ccbd255	D138E	Neutral
200c5546c3d8a4b8cf79f75d6ccbd255	D19G	Neutral
200c5546c3d8a4b8cf79f75d6ccbd255	V303I	Neutral
200c5546c3d8a4b8cf79f75d6ccbd255	A353V	Disease
ecb16cdc9d713679179fc8e2c4e86898	T134S	Neutral
ecb16cdc9d713679179fc8e2c4e86898	T103M	Disease
ddd9b0ac26221d5d3f70a7bf73dbb1b6	P62Q	Disease
3ce4553ca167808c4cbac4a24d7878b3	S416L	Neutral
3ce4553ca167808c4cbac4a24d7878b3	L171V	Neutral
0caf049a5ccdd49bc550b5c98181cdbd	G141S	Disease
d40a5b9df482ee0a9661762b963aa5a4	D126Y	Disease
d40a5b9df482ee0a9661762b963aa5a4	R131S	Disease
d40a5b9df482ee0a9661762b963aa5a4	A93V	Neutral
caed10fdad859d9793bb3e21a9419ab8	R182L	Disease
caed10fdad859d9793bb3e21a9419ab8	T296A	Disease
caed10fdad859d9793bb3e21a9419ab8	F20L	Neutral
caed10fdad859d9793bb3e21a9419ab8	R151K	Neutral
ec0f791c5443cd245b689bd8d679c2d7	D233G	Neutral
f516e88809a5e2c728f0cf2b22b4e933	T27A	Neutral
f516e88809a5e2c728f0cf2b22b4e933	S221A	Neutral
f516e88809a5e2c728f0cf2b22b4e933	L500F	Neutral
f516e88809a5e2c728f0cf2b22b4e933	N78K	Neutral
4849b1e5fbdb768bcfd7f11661553e52	S128L	Neutral
4849b1e5fbdb768bcfd7f11661553e52	K162R	Neutral
4849b1e5fbdb768bcfd7f11661553e52	A83E	Disease
4849b1e5fbdb768bcfd7f11661553e52	R86W	Neutral
4849b1e5fbdb768bcfd7f11661553e52	L97P	Disease
98f0c50ad2fa2177284ef7d99235f04f	Q92H	Neutral
98f0c50ad2fa2177284ef7d99235f04f	R12Q	Disease
98f0c50ad2fa2177284ef7d99235f04f	R39G	Neutral
98f0c50ad2fa2177284ef7d99235f04f	V113M	Neutral
98f0c50ad2fa2177284ef7d99235f04f	P88T	Disease
0f1fa136f38b455a3d32ca8e44280398	V88L	Disease
46049aaca35deee6eeec693cf2509c12	A365T	Neutral
46049aaca35deee6eeec693cf2509c12	P423L	Disease
46049aaca35deee6eeec693cf2509c12	R235W	None
46049aaca35deee6eeec693cf2509c12	V426M	Neutral
46049aaca35deee6eeec693cf2509c12	T71P	Neutral
bb2d3c2b03ca5fcece1bcf0695d89d60	I211T	Neutral
bb2d3c2b03ca5fcece1bcf0695d89d60	T229I	Neutral
bb2d3c2b03ca5fcece1bcf0695d89d60	N166S	Neutral
bb2d3c2b03ca5fcece1bcf0695d89d60	S46W	Neutral
bb2d3c2b03ca5fcece1bcf0695d89d60	D157N	Neutral
e2cb5ac3f24173652fdb5b4486f7ffef	P8Q	Neutral
e2cb5ac3f24173652fdb5b4486f7ffef	V54M	Disease
1b3b1778681ca36711be02b4e05c0a92	R20S	Neutral
1b3b1778681ca36711be02b4e05c0a92	T9M	Neutral
1b3b1778681ca36711be02b4e05c0a92	G77R	Neutral
1b3b1778681ca36711be02b4e05c0a92	G101E	Neutral
1b3b1778681ca36711be02b4e05c0a92	L126P	Neutral
1b3b1778681ca36711be02b4e05c0a92	A41T	Neutral
1b3b1778681ca36711be02b4e05c0a92	G73R	Neutral
1b3b1778681ca36711be02b4e05c0a92	V38I	Neutral
1b3b1778681ca36711be02b4e05c0a92	P42S	Neutral
1398ec7e3b765cd2f94c091955e7d934	I198T	Neutral
1398ec7e3b765cd2f94c091955e7d934	F166C	Neutral
1398ec7e3b765cd2f94c091955e7d934	H157N	Neutral
1398ec7e3b765cd2f94c091955e7d934	M384V	Neutral
8974f3db08bc12481156e24a117a4645	I150T	Disease
b54b7605b52e50b5dd896aeae088b102	G252V	Neutral
b54b7605b52e50b5dd896aeae088b102	A387S	Disease
48e40d86febdb00c95b22277acda44a1	R274H	Neutral
48e40d86febdb00c95b22277acda44a1	R274C	Neutral
48e40d86febdb00c95b22277acda44a1	A283V	Neutral
be960ffc827c290a574d56f5c60bb266	P106H	Neutral
be960ffc827c290a574d56f5c60bb266	A31G	Disease
be960ffc827c290a574d56f5c60bb266	E49K	Neutral
932aad4635e3576d64bb229cf61239af	I344F	Disease
932aad4635e3576d64bb229cf61239af	A220T	Neutral
932aad4635e3576d64bb229cf61239af	D217A	Disease
932aad4635e3576d64bb229cf61239af	P159R	Disease
4ff02d7fbad2f7ae3be10caeea5cbbe3	S354T	Neutral
4ff02d7fbad2f7ae3be10caeea5cbbe3	G62R	Neutral
4ff02d7fbad2f7ae3be10caeea5cbbe3	M153R	Neutral
4ff02d7fbad2f7ae3be10caeea5cbbe3	R214H	Neutral
cdcd87d0ab6fb1716cd8c65f16b63c62	N260T	Disease
cdcd87d0ab6fb1716cd8c65f16b63c62	Q78E	Neutral
cdcd87d0ab6fb1716cd8c65f16b63c62	R120W	Neutral
cdcd87d0ab6fb1716cd8c65f16b63c62	L248P	Disease
fe0baeee7628a5cfa0bdd4a3d9747aed	D50N	Neutral
fe0baeee7628a5cfa0bdd4a3d9747aed	A5T	Neutral
fe0baeee7628a5cfa0bdd4a3d9747aed	G29E	Neutral
fe0baeee7628a5cfa0bdd4a3d9747aed	A26V	Neutral
fe0baeee7628a5cfa0bdd4a3d9747aed	R60C	Neutral
6e49688634920ace7d06f59a03421604	K74T	Neutral
6e49688634920ace7d06f59a03421604	L192F	Disease
5fef2e49c651749e8958f7c2c0fcf11e	S284N	Neutral
5fef2e49c651749e8958f7c2c0fcf11e	P342S	Neutral
5fef2e49c651749e8958f7c2c0fcf11e	D130G	Disease
5fef2e49c651749e8958f7c2c0fcf11e	E285D	Neutral
ce7a4e6cd03a77b7207bedb7c16308a8	P282L	Neutral
ce7a4e6cd03a77b7207bedb7c16308a8	L333P	Neutral
ce7a4e6cd03a77b7207bedb7c16308a8	C10W	Neutral
ce7a4e6cd03a77b7207bedb7c16308a8	F511S	Neutral
6efc943b3d04cae3de20f039131588b6	E61K	Neutral
6efc943b3d04cae3de20f039131588b6	S158F	Neutral
6efc943b3d04cae3de20f039131588b6	D57E	Neutral
ea69f9428d6f913ebaeec9f535f2e5f3	R292Q	Neutral
ea69f9428d6f913ebaeec9f535f2e5f3	I273N	Disease
ea69f9428d6f913ebaeec9f535f2e5f3	P143L	Neutral
ea69f9428d6f913ebaeec9f535f2e5f3	S67I	Neutral
ea69f9428d6f913ebaeec9f535f2e5f3	C205F	Disease
bd81ef5e1f0f8623ca73f84fe8af99fd	R69H	Neutral
bd81ef5e1f0f8623ca73f84fe8af99fd	V68I	Neutral
6609542cf965f7b383c921f4a306aeca	G245E	Neutral
6609542cf965f7b383c921f4a306aeca	H268P	Neutral
6609542cf965f7b383c921f4a306aeca	E258K	Neutral
6609542cf965f7b383c921f4a306aeca	E266K	Neutral
6609542cf965f7b383c921f4a306aeca	L221F	Neutral
d997e4026a204d453202587fa58502b4	R113G	Neutral
42a42dca623f19db2eba866d667509c5	E177D	Neutral
42a42dca623f19db2eba866d667509c5	A180V	Neutral
816a5d1604a39ba6250fcc80620bf5e2	N233I	Neutral
816a5d1604a39ba6250fcc80620bf5e2	P18L	Neutral
816a5d1604a39ba6250fcc80620bf5e2	K242Q	Neutral
90092cf68205318deb62cefcecd2bca3	G545A	Neutral
90092cf68205318deb62cefcecd2bca3	T499M	Neutral
90092cf68205318deb62cefcecd2bca3	L498F	Disease
86d584de61c060ffd653dc29ad87096e	A145T	Neutral
86d584de61c060ffd653dc29ad87096e	Q25H	Neutral
f9d5bdd68ee25c03c3911e0a1744c06a	K330N	Disease
f9d5bdd68ee25c03c3911e0a1744c06a	V218G	Disease
f9d5bdd68ee25c03c3911e0a1744c06a	H67Y	Disease
f9d5bdd68ee25c03c3911e0a1744c06a	S166G	Neutral
f9d5bdd68ee25c03c3911e0a1744c06a	N219K	Disease
f9d5bdd68ee25c03c3911e0a1744c06a	A349P	Disease
f9d5bdd68ee25c03c3911e0a1744c06a	T184S	Neutral
f9d5bdd68ee25c03c3911e0a1744c06a	A350V	Neutral
f9d5bdd68ee25c03c3911e0a1744c06a	N219D	Disease
f9d5bdd68ee25c03c3911e0a1744c06a	A217G	Neutral
584c4ec9928d2e6544e61e6f721c5a7b	N54K	Disease
584c4ec9928d2e6544e61e6f721c5a7b	R22M	Neutral
52e13b4e7194e01dca5e424350f837d7	E148K	Neutral
52e13b4e7194e01dca5e424350f837d7	I4M	Neutral
52e13b4e7194e01dca5e424350f837d7	S231R	Neutral
52e13b4e7194e01dca5e424350f837d7	S280T	Neutral
52e13b4e7194e01dca5e424350f837d7	C192G	Disease
8bf7cff52a8cbf3bdc41ec19c2b9e026	R192S	Disease
4bd8f116dd4fa83fc668dc16fbf29f1f	L64P	Disease
4bd8f116dd4fa83fc668dc16fbf29f1f	G220S	Disease
1da7a240fafa07f2133eb63bece76221	A442P	Neutral
1da7a240fafa07f2133eb63bece76221	T169P	Neutral
1da7a240fafa07f2133eb63bece76221	P190A	Neutral
6807a009677e5a581c536d9b19895a41	Q253K	Disease
6807a009677e5a581c536d9b19895a41	T367A	Neutral
6807a009677e5a581c536d9b19895a41	E365K	Neutral
65687f17ae7bdd358300700895cc5d08	T489R	Neutral
65687f17ae7bdd358300700895cc5d08	E533K	Neutral
65687f17ae7bdd358300700895cc5d08	N106D	Neutral
65454a263fb36a8f379b31d955bade6a	H288Y	Disease
65454a263fb36a8f379b31d955bade6a	D193N	Disease
65454a263fb36a8f379b31d955bade6a	I208T	Disease
a00fdf2fa256017d9574ea66db51c060	T68I	Neutral
a00fdf2fa256017d9574ea66db51c060	A64T	Neutral
7182f3aaa91145b4990d7fc5cf05db73	K11E	Neutral
7182f3aaa91145b4990d7fc5cf05db73	R187K	Neutral
4ce5f0b78fee8d7c87e7553e2f56e376	M1I	Neutral
4ce5f0b78fee8d7c87e7553e2f56e376	R142Q	Disease
4ce5f0b78fee8d7c87e7553e2f56e376	R202W	Disease
4ce5f0b78fee8d7c87e7553e2f56e376	V184L	Disease
59a2edf37715c8b6938de3071cd146e1	K308N	Neutral
59a2edf37715c8b6938de3071cd146e1	N112D	Disease
59a2edf37715c8b6938de3071cd146e1	R533H	Neutral
59a2edf37715c8b6938de3071cd146e1	K121N	Neutral
15a7455fdaecfe7e4b4010eb77e4c851	R187L	Disease
15a7455fdaecfe7e4b4010eb77e4c851	R187G	Neutral
15a7455fdaecfe7e4b4010eb77e4c851	R20C	Neutral
15a7455fdaecfe7e4b4010eb77e4c851	R121H	Neutral
15a7455fdaecfe7e4b4010eb77e4c851	P151S	Neutral
fc4631452a8115a436d27ee547709d79	Q79E	Neutral
fc4631452a8115a436d27ee547709d79	M35T	Neutral
fc4631452a8115a436d27ee547709d79	E54G	Neutral
5549f7b1c7af96be7c3dc58243de6dbe	V370L	Disease
5549f7b1c7af96be7c3dc58243de6dbe	R260C	Neutral
5549f7b1c7af96be7c3dc58243de6dbe	G482S	Neutral
5549f7b1c7af96be7c3dc58243de6dbe	A65T	Neutral
5549f7b1c7af96be7c3dc58243de6dbe	I12V	Neutral
5549f7b1c7af96be7c3dc58243de6dbe	R441H	Neutral
5549f7b1c7af96be7c3dc58243de6dbe	K298E	Neutral
99cb0c7bcf1ab588cb4e35dd5d28f731	C122Y	Neutral
99cb0c7bcf1ab588cb4e35dd5d28f731	N99S	Neutral
99cb0c7bcf1ab588cb4e35dd5d28f731	Y139H	Neutral
99cb0c7bcf1ab588cb4e35dd5d28f731	V330I	Neutral
99cb0c7bcf1ab588cb4e35dd5d28f731	H419P	Neutral
99cb0c7bcf1ab588cb4e35dd5d28f731	K199E	Neutral
99cb0c7bcf1ab588cb4e35dd5d28f731	P396S	Neutral
99cb0c7bcf1ab588cb4e35dd5d28f731	R433H	Neutral
99cb0c7bcf1ab588cb4e35dd5d28f731	I16V	Neutral
99cb0c7bcf1ab588cb4e35dd5d28f731	L134F	Neutral
b7b09e96d055af1ed21052c1ce0187f9	R58Q	Neutral
e715bc231cc4da7aee8c960bffc68c56	N217D	Neutral
e715bc231cc4da7aee8c960bffc68c56	Y591C	Neutral
e715bc231cc4da7aee8c960bffc68c56	R154Q	Neutral
6b4a18a2f9ee3794297c825f537e4863	T210M	Neutral
ebf185dd1066adb6dfd9d4b2bb4ab668	G54S	Disease
ebf185dd1066adb6dfd9d4b2bb4ab668	N191S	Neutral
ebf185dd1066adb6dfd9d4b2bb4ab668	R197K	Neutral
ebf185dd1066adb6dfd9d4b2bb4ab668	T273A	Neutral
ebf185dd1066adb6dfd9d4b2bb4ab668	P115S	Neutral
ed27c975379db0323af16f5857e5e9f0	C79F	Neutral
ed27c975379db0323af16f5857e5e9f0	A99V	Neutral
74e5191b76c711aa63826f68a4120e63	E355G	Neutral
74e5191b76c711aa63826f68a4120e63	W337G	Disease
74e5191b76c711aa63826f68a4120e63	Q64R	Neutral
0e95af526d4b5de85d8c36e8fedb36cb	G134S	Neutral
0e95af526d4b5de85d8c36e8fedb36cb	R7P	Neutral
b15e2ec45ffa84a6010fb5270080d87e	A272T	Neutral
b15e2ec45ffa84a6010fb5270080d87e	H254Q	Neutral
b15e2ec45ffa84a6010fb5270080d87e	Q173R	Neutral
b15e2ec45ffa84a6010fb5270080d87e	R102H	Disease
54631183c24e38d3cd4d80d1f0ca6e26	S129G	Neutral
54631183c24e38d3cd4d80d1f0ca6e26	V106I	Neutral
54631183c24e38d3cd4d80d1f0ca6e26	A24V	Neutral
54631183c24e38d3cd4d80d1f0ca6e26	P375L	Neutral
54631183c24e38d3cd4d80d1f0ca6e26	S382A	Neutral
54631183c24e38d3cd4d80d1f0ca6e26	G178A	Neutral
7867b38ec2c29aa1af022b44d3577b51	L16M	Neutral
7867b38ec2c29aa1af022b44d3577b51	K145N	Disease
3d20064fc3b2faf5cf3625d4ea3c88f9	S202T	Neutral
3d20064fc3b2faf5cf3625d4ea3c88f9	V108G	Neutral
3d20064fc3b2faf5cf3625d4ea3c88f9	F127S	Neutral
3d20064fc3b2faf5cf3625d4ea3c88f9	L222F	Neutral
8a7a22a9064c37b0e229b7f4a8aee426	A874V	Neutral
8a7a22a9064c37b0e229b7f4a8aee426	M296V	Disease
8a7a22a9064c37b0e229b7f4a8aee426	A595T	Neutral
8a7a22a9064c37b0e229b7f4a8aee426	R168G	Neutral
8a7a22a9064c37b0e229b7f4a8aee426	L988V	Neutral
9ebed5681bf040b275d3a97c0f2e26f2	A427V	Neutral
9ebed5681bf040b275d3a97c0f2e26f2	D138E	Neutral
9ebed5681bf040b275d3a97c0f2e26f2	E436G	Neutral
9ebed5681bf040b275d3a97c0f2e26f2	S439F	Disease
9ebed5681bf040b275d3a97c0f2e26f2	L116M	Neutral
9ebed5681bf040b275d3a97c0f2e26f2	S114L	Neutral
9ebed5681bf040b275d3a97c0f2e26f2	W440C	Disease
b0a190d7f490abc19ae961d96ce57026	S228P	Neutral
b0a190d7f490abc19ae961d96ce57026	I48T	Neutral
b0a190d7f490abc19ae961d96ce57026	R336G	Neutral
b0a190d7f490abc19ae961d96ce57026	G266R	Neutral
b0a190d7f490abc19ae961d96ce57026	D56E	Neutral
2d92e2ff4941c3f183a3d070d4199bb8	D398E	Neutral
2d92e2ff4941c3f183a3d070d4199bb8	S623A	Neutral
2d92e2ff4941c3f183a3d070d4199bb8	P547S	Neutral
2d92e2ff4941c3f183a3d070d4199bb8	V594I	Neutral
16a023494190518100037ff370146900	M416V	Neutral
16a023494190518100037ff370146900	D226Y	Neutral
16a023494190518100037ff370146900	T740A	Disease
16a023494190518100037ff370146900	W475C	Disease
e233a7f619bb09925c63911c2dd67156	D52E	Neutral
e233a7f619bb09925c63911c2dd67156	Y45D	Disease
e233a7f619bb09925c63911c2dd67156	T23R	Disease
45a9535fde53c310fa2577798cf28b4b	D368H	Disease
45a9535fde53c310fa2577798cf28b4b	P50H	Neutral
f4edf25fa37667014cd46fcf028cda8d	K283N	Neutral
f4edf25fa37667014cd46fcf028cda8d	G281V	Disease
f4edf25fa37667014cd46fcf028cda8d	E250K	Neutral
f4edf25fa37667014cd46fcf028cda8d	A112T	Neutral
f4edf25fa37667014cd46fcf028cda8d	E226G	Neutral
f4edf25fa37667014cd46fcf028cda8d	V222G	Neutral
f4edf25fa37667014cd46fcf028cda8d	T229A	Neutral
36e743e9d6871ac78415ab1210e2ed54	H80N	Neutral
f15341866be74661b9d0828dcb9cfdba	D81Y	Neutral
f15341866be74661b9d0828dcb9cfdba	A67V	Neutral
f15341866be74661b9d0828dcb9cfdba	S99I	Disease
f15341866be74661b9d0828dcb9cfdba	N120T	Disease
e08b4cbaf30e30552423fe3857211e90	S71F	Neutral
e08b4cbaf30e30552423fe3857211e90	S155C	Neutral
e08b4cbaf30e30552423fe3857211e90	P105L	Neutral
e08b4cbaf30e30552423fe3857211e90	T184A	Neutral
1f81a296a8429b5463ba7e0337af903c	P156L	Disease
1f81a296a8429b5463ba7e0337af903c	C196Y	Disease
8370ab1a731e965aa870d76ec334d302	G209D	Disease
8370ab1a731e965aa870d76ec334d302	A286T	Neutral
8370ab1a731e965aa870d76ec334d302	R310Q	Disease
9e2bd60ef7fa2c7e144f74c411a1823f	P155R	Neutral
9e2bd60ef7fa2c7e144f74c411a1823f	R25L	Disease
9e2bd60ef7fa2c7e144f74c411a1823f	E56Q	Neutral
9e2bd60ef7fa2c7e144f74c411a1823f	A124V	Neutral
9e2bd60ef7fa2c7e144f74c411a1823f	N13S	Neutral
9e2bd60ef7fa2c7e144f74c411a1823f	R171K	Neutral
9e2bd60ef7fa2c7e144f74c411a1823f	I49T	Disease
9e2bd60ef7fa2c7e144f74c411a1823f	Q113H	Neutral
9e2bd60ef7fa2c7e144f74c411a1823f	A74G	Neutral
9e2bd60ef7fa2c7e144f74c411a1823f	A167T	Neutral
9e2bd60ef7fa2c7e144f74c411a1823f	I109M	Disease
46314359a15da8cd124677200c68adf6	E212K	Neutral
46314359a15da8cd124677200c68adf6	Q153K	Neutral
46314359a15da8cd124677200c68adf6	G306E	Neutral
0fc93a360e31633af786d3b2827e5437	N130D	Neutral
0fc93a360e31633af786d3b2827e5437	H158Q	Neutral
0fc93a360e31633af786d3b2827e5437	A30S	Neutral
0fc93a360e31633af786d3b2827e5437	N216K	Disease
0fc93a360e31633af786d3b2827e5437	N130S	Neutral
be21f81b5b4f4c3f17466f9b4c02af76	R271S	Neutral
9942697b3da8540093e2b53d088340de	Q566R	Neutral
9942697b3da8540093e2b53d088340de	H526P	Disease
acddd619ad573676178a202f7e22fe74	C108G	Neutral
acddd619ad573676178a202f7e22fe74	V16E	Disease
acddd619ad573676178a202f7e22fe74	R92C	Neutral
2f2a76fdf8c3de26ee6c4c4513a93514	R421W	Disease
2f2a76fdf8c3de26ee6c4c4513a93514	R216K	Neutral
2f2a76fdf8c3de26ee6c4c4513a93514	Q210L	Disease
2f2a76fdf8c3de26ee6c4c4513a93514	H33Q	Disease
2f2a76fdf8c3de26ee6c4c4513a93514	T252M	Neutral
2f2a76fdf8c3de26ee6c4c4513a93514	I236T	Disease
2f2a76fdf8c3de26ee6c4c4513a93514	E126G	Disease
2f2a76fdf8c3de26ee6c4c4513a93514	V381M	Disease
692da172ab772f27754795a8c6728aa3	D106Y	Disease
692da172ab772f27754795a8c6728aa3	V224M	Disease
692da172ab772f27754795a8c6728aa3	S221T	Neutral
692da172ab772f27754795a8c6728aa3	G277R	Disease
692da172ab772f27754795a8c6728aa3	D106V	Neutral
692da172ab772f27754795a8c6728aa3	T148S	Neutral
692da172ab772f27754795a8c6728aa3	L296F	Neutral
692da172ab772f27754795a8c6728aa3	T318P	Neutral
692da172ab772f27754795a8c6728aa3	T76M	Disease
133eb445e0e3bdfb3ff405511afd3cb6	A36V	Neutral
133eb445e0e3bdfb3ff405511afd3cb6	R46L	Neutral
133eb445e0e3bdfb3ff405511afd3cb6	F19V	Neutral
133eb445e0e3bdfb3ff405511afd3cb6	V272I	Neutral
133eb445e0e3bdfb3ff405511afd3cb6	F243L	Neutral
38b96f91654e0ade4cf04d5e4752273c	P118R	Disease
38b96f91654e0ade4cf04d5e4752273c	L44P	Disease
38b96f91654e0ade4cf04d5e4752273c	Y109H	Disease
38b96f91654e0ade4cf04d5e4752273c	P117L	Disease
38b96f91654e0ade4cf04d5e4752273c	R166Q	Neutral
63b4f907dcc43c24ddc825676695d13c	V296L	Disease
63b4f907dcc43c24ddc825676695d13c	W52G	Neutral
63b4f907dcc43c24ddc825676695d13c	R113G	Neutral
63b4f907dcc43c24ddc825676695d13c	V7A	Neutral
cc23cfe105540df5cf9103df687184ef	P109L	Neutral
cc23cfe105540df5cf9103df687184ef	T45I	Neutral
cc23cfe105540df5cf9103df687184ef	P170L	Neutral
cc23cfe105540df5cf9103df687184ef	F38V	Disease
cc23cfe105540df5cf9103df687184ef	F191Y	Neutral
7322b9c50afdb191e25488e79ec6dc68	K88N	Neutral
7322b9c50afdb191e25488e79ec6dc68	D37G	Neutral
726693ad2dc5e4ce64374d94ff4a38f1	Y218C	Disease
726693ad2dc5e4ce64374d94ff4a38f1	T106S	None
0fbc5d46ac466bd1d593b3be9c516eb6	T160A	Neutral
0fbc5d46ac466bd1d593b3be9c516eb6	Y60D	Disease
0fbc5d46ac466bd1d593b3be9c516eb6	S16P	Neutral
36fba712be65ee799f49ed4f2407cea1	Y241C	Disease
36fba712be65ee799f49ed4f2407cea1	V17L	Neutral
36fba712be65ee799f49ed4f2407cea1	D174N	Disease
f205123c6fa123752250dfc5e5e27cf6	E25K	Neutral
f205123c6fa123752250dfc5e5e27cf6	E216K	Neutral
f205123c6fa123752250dfc5e5e27cf6	N138K	Neutral
f205123c6fa123752250dfc5e5e27cf6	Y140C	Neutral
f205123c6fa123752250dfc5e5e27cf6	V32I	Neutral
f205123c6fa123752250dfc5e5e27cf6	V148M	Neutral
9eeb77a139efc89a193e7d0b3a434e8e	L217F	Neutral
0c1f343bff6a2c8dd6cffa946069650c	Q210K	Neutral
0c1f343bff6a2c8dd6cffa946069650c	S221N	Neutral
66ce4afe6dc1d74b47db74267ee679df	S144F	Neutral
2eadf94978452454a030b03d6a17a69a	A123P	Neutral
2eadf94978452454a030b03d6a17a69a	G31S	Neutral
2eadf94978452454a030b03d6a17a69a	A556P	Neutral
2eadf94978452454a030b03d6a17a69a	D26N	Neutral
2eadf94978452454a030b03d6a17a69a	A591T	Neutral
2eadf94978452454a030b03d6a17a69a	L255I	Neutral
2eadf94978452454a030b03d6a17a69a	S42P	Neutral
2eadf94978452454a030b03d6a17a69a	A399S	Neutral
ba6d3b46320310045caeb093cae40d92	S129G	Neutral
ba6d3b46320310045caeb093cae40d92	S399A	Neutral
ba6d3b46320310045caeb093cae40d92	V106I	Neutral
ba6d3b46320310045caeb093cae40d92	A24V	Neutral
ba6d3b46320310045caeb093cae40d92	G234A	Neutral
ba6d3b46320310045caeb093cae40d92	P392L	Neutral
bcef665fad77129ad2388bf0432723c3	R93H	Neutral
bcef665fad77129ad2388bf0432723c3	E13G	Neutral
bcef665fad77129ad2388bf0432723c3	R79Q	Neutral
bcef665fad77129ad2388bf0432723c3	M87V	Neutral
bcef665fad77129ad2388bf0432723c3	V148M	Neutral
bcef665fad77129ad2388bf0432723c3	V113M	Neutral
bcef665fad77129ad2388bf0432723c3	N8S	Neutral
bcef665fad77129ad2388bf0432723c3	G141R	Disease
bcef665fad77129ad2388bf0432723c3	R88W	Neutral
9e4ff7c9dd660ab8c9ad480fb9eb25c6	E190D	Neutral
9e4ff7c9dd660ab8c9ad480fb9eb25c6	S103F	Disease
9e4ff7c9dd660ab8c9ad480fb9eb25c6	R201C	Neutral
9e4ff7c9dd660ab8c9ad480fb9eb25c6	K48R	Neutral
9e4ff7c9dd660ab8c9ad480fb9eb25c6	G404C	Neutral
9e4ff7c9dd660ab8c9ad480fb9eb25c6	A251V	Neutral
9e4ff7c9dd660ab8c9ad480fb9eb25c6	P84L	Neutral
9e4ff7c9dd660ab8c9ad480fb9eb25c6	H23Q	Neutral
099dc53dad8c9223ae18bc6e6228fda5	E182K	Neutral
099dc53dad8c9223ae18bc6e6228fda5	R206C	Neutral
099dc53dad8c9223ae18bc6e6228fda5	Y305C	Disease
099dc53dad8c9223ae18bc6e6228fda5	P333L	Neutral
099dc53dad8c9223ae18bc6e6228fda5	Y314S	Disease
099dc53dad8c9223ae18bc6e6228fda5	T296A	Neutral
099dc53dad8c9223ae18bc6e6228fda5	S327P	Neutral
099dc53dad8c9223ae18bc6e6228fda5	A201V	Neutral
200c120c7291aee7d6d68fd10c26f1d7	E122K	Neutral
200c120c7291aee7d6d68fd10c26f1d7	G340S	Neutral
200c120c7291aee7d6d68fd10c26f1d7	L129V	Disease
200c120c7291aee7d6d68fd10c26f1d7	S297T	Neutral
6fdbee6d0dba42510bd9a10ad991aa99	G118V	Neutral
6fdbee6d0dba42510bd9a10ad991aa99	C101F	Disease
6fdbee6d0dba42510bd9a10ad991aa99	S75N	Neutral
6fdbee6d0dba42510bd9a10ad991aa99	E263K	Neutral
6fdbee6d0dba42510bd9a10ad991aa99	A30V	Neutral
b5bbbea67846dc0d81129c14c01df7a6	T85R	Disease
b5bbbea67846dc0d81129c14c01df7a6	K258R	Neutral
b5bbbea67846dc0d81129c14c01df7a6	R168G	Disease
b5bbbea67846dc0d81129c14c01df7a6	V13I	Neutral
b5bbbea67846dc0d81129c14c01df7a6	R451Q	Neutral
b5bbbea67846dc0d81129c14c01df7a6	P219L	Neutral
b5bbbea67846dc0d81129c14c01df7a6	T87S	Disease
b5bbbea67846dc0d81129c14c01df7a6	R4H	Neutral
b5bbbea67846dc0d81129c14c01df7a6	R376G	Disease
b5bbbea67846dc0d81129c14c01df7a6	A455T	Disease
b5bbbea67846dc0d81129c14c01df7a6	E453G	Disease
b5bbbea67846dc0d81129c14c01df7a6	R376M	Disease
b5bbbea67846dc0d81129c14c01df7a6	A68S	Neutral
b5bbbea67846dc0d81129c14c01df7a6	I430V	Neutral
97f5a918f78a1fbdeca881111ff9f991	G7D	Neutral
97f5a918f78a1fbdeca881111ff9f991	R78C	Neutral
97f5a918f78a1fbdeca881111ff9f991	T311R	Neutral
97f5a918f78a1fbdeca881111ff9f991	H133R	Neutral
97f5a918f78a1fbdeca881111ff9f991	A396T	Disease
97f5a918f78a1fbdeca881111ff9f991	T277M	Neutral
97f5a918f78a1fbdeca881111ff9f991	R63G	Neutral
97f5a918f78a1fbdeca881111ff9f991	T421M	Neutral
97f5a918f78a1fbdeca881111ff9f991	A225T	Neutral
97f5a918f78a1fbdeca881111ff9f991	F126L	Neutral
97f5a918f78a1fbdeca881111ff9f991	A176T	Disease
29ef62353e83cdc5f499551a046b1d6d	P2H	Neutral
29ef62353e83cdc5f499551a046b1d6d	R5W	Neutral
29ef62353e83cdc5f499551a046b1d6d	Q42E	Neutral
29ef62353e83cdc5f499551a046b1d6d	R60H	Neutral
29ef62353e83cdc5f499551a046b1d6d	E58K	Neutral
4450ddf94c9d7d67628c369f9ca7aa21	Q413R	Neutral
4450ddf94c9d7d67628c369f9ca7aa21	G172R	Disease
4450ddf94c9d7d67628c369f9ca7aa21	F5L	Neutral
4450ddf94c9d7d67628c369f9ca7aa21	R289G	Disease
4450ddf94c9d7d67628c369f9ca7aa21	D223G	Neutral
4450ddf94c9d7d67628c369f9ca7aa21	P338S	Disease
4450ddf94c9d7d67628c369f9ca7aa21	N335D	Neutral
4450ddf94c9d7d67628c369f9ca7aa21	R366S	Disease
4450ddf94c9d7d67628c369f9ca7aa21	Q421R	Neutral
4450ddf94c9d7d67628c369f9ca7aa21	N335H	Neutral
4450ddf94c9d7d67628c369f9ca7aa21	H20D	Neutral
4450ddf94c9d7d67628c369f9ca7aa21	E370Q	Neutral
4450ddf94c9d7d67628c369f9ca7aa21	T52A	Neutral
4450ddf94c9d7d67628c369f9ca7aa21	A400P	Neutral
4450ddf94c9d7d67628c369f9ca7aa21	R18S	Disease
4450ddf94c9d7d67628c369f9ca7aa21	R347G	Neutral
4450ddf94c9d7d67628c369f9ca7aa21	Q355H	Disease
4450ddf94c9d7d67628c369f9ca7aa21	P377S	Neutral
4450ddf94c9d7d67628c369f9ca7aa21	K361Q	Neutral
4450ddf94c9d7d67628c369f9ca7aa21	K361T	Neutral
4450ddf94c9d7d67628c369f9ca7aa21	K422E	Neutral
4450ddf94c9d7d67628c369f9ca7aa21	K361E	Neutral
4450ddf94c9d7d67628c369f9ca7aa21	C330Y	Neutral
4450ddf94c9d7d67628c369f9ca7aa21	G190R	Neutral
5ec9b4505f0ec5b7d754159b01192288	S13T	Neutral
8501faf469e77a9fbdc0166f5a18bcf6	E339K	Disease
8501faf469e77a9fbdc0166f5a18bcf6	D300A	Neutral
8501faf469e77a9fbdc0166f5a18bcf6	A114G	Neutral
3fc07b8dfe657d82bb583f457c9c73e3	Q349R	Neutral
3ffb76b59216d44b93e305eec7107e40	E31D	Neutral
76da3dcee50d9357a2159896c4fb16f3	M501T	Neutral
76da3dcee50d9357a2159896c4fb16f3	Q569E	Neutral
76da3dcee50d9357a2159896c4fb16f3	A529V	Neutral
76da3dcee50d9357a2159896c4fb16f3	I264S	Disease
76da3dcee50d9357a2159896c4fb16f3	D162G	Disease
76da3dcee50d9357a2159896c4fb16f3	I264N	Disease
76da3dcee50d9357a2159896c4fb16f3	L556F	Disease
dd68a19eaa35a7b6ef6841198f3bbb39	A84V	Neutral
dd68a19eaa35a7b6ef6841198f3bbb39	H127R	Neutral
dd68a19eaa35a7b6ef6841198f3bbb39	R187C	Neutral
dd68a19eaa35a7b6ef6841198f3bbb39	P133L	Neutral
62286a1e0589c566442405655b615765	Q91K	Disease
62286a1e0589c566442405655b615765	P154Q	Neutral
40b0a5b730bfc93bb216e6ef8344eceb	R213W	Disease
40b0a5b730bfc93bb216e6ef8344eceb	L339R	Disease
40b0a5b730bfc93bb216e6ef8344eceb	G271V	Disease
40b0a5b730bfc93bb216e6ef8344eceb	M1T	Neutral
40b0a5b730bfc93bb216e6ef8344eceb	R353G	Disease
40b0a5b730bfc93bb216e6ef8344eceb	M1V	None
40b0a5b730bfc93bb216e6ef8344eceb	A294G	Neutral
40b0a5b730bfc93bb216e6ef8344eceb	H228Q	Disease
40b0a5b730bfc93bb216e6ef8344eceb	A196V	Neutral
40b0a5b730bfc93bb216e6ef8344eceb	M208V	Neutral
40b0a5b730bfc93bb216e6ef8344eceb	V250G	Disease
40b0a5b730bfc93bb216e6ef8344eceb	R333Q	Disease
40b0a5b730bfc93bb216e6ef8344eceb	R333W	Disease
40b0a5b730bfc93bb216e6ef8344eceb	D212G	Disease
40b0a5b730bfc93bb216e6ef8344eceb	T359K	Disease
40b0a5b730bfc93bb216e6ef8344eceb	N258S	Neutral
40b0a5b730bfc93bb216e6ef8344eceb	S122L	Neutral
40b0a5b730bfc93bb216e6ef8344eceb	L243F	Disease
40b0a5b730bfc93bb216e6ef8344eceb	E119G	Neutral
deb54ba6b79a4c2c87d89278d8ca88b4	R118Q	Neutral
deb54ba6b79a4c2c87d89278d8ca88b4	R70K	Neutral
deb54ba6b79a4c2c87d89278d8ca88b4	H164R	Neutral
eff48cccd150fde3db2b7a5275f753ac	S106A	Neutral
eff48cccd150fde3db2b7a5275f753ac	M284T	Neutral
eff48cccd150fde3db2b7a5275f753ac	C255S	Neutral
eff48cccd150fde3db2b7a5275f753ac	A274V	Neutral
4d870e6b805d5399dfa987366de42cc6	P356T	Neutral
4d870e6b805d5399dfa987366de42cc6	A151G	Neutral
4d870e6b805d5399dfa987366de42cc6	T162A	Neutral
4d870e6b805d5399dfa987366de42cc6	N270S	Disease
b42c8a0a6d832de4ff2ce38322844b4c	T341I	Neutral
46ae5a8a199ed1cbfcec569e4bfed83b	R137H	Neutral
46ae5a8a199ed1cbfcec569e4bfed83b	M30V	Disease
46ae5a8a199ed1cbfcec569e4bfed83b	I82T	Neutral
5e8d4c5c39bf570acdf00221ed7f8a81	L221P	Disease
5e8d4c5c39bf570acdf00221ed7f8a81	M261V	Neutral
5e8d4c5c39bf570acdf00221ed7f8a81	A115V	Neutral
60e96a0b43ad4a882c85e57486e7d5d2	P265S	Neutral
60e96a0b43ad4a882c85e57486e7d5d2	R242P	Neutral
60e96a0b43ad4a882c85e57486e7d5d2	Y41H	Neutral
5fa0642ebaf8cbbc6b9d953338ce5ca5	L161V	Neutral
5fa0642ebaf8cbbc6b9d953338ce5ca5	P10R	Neutral
5fa0642ebaf8cbbc6b9d953338ce5ca5	H54R	Disease
5fa0642ebaf8cbbc6b9d953338ce5ca5	Q40R	Neutral
5fa0642ebaf8cbbc6b9d953338ce5ca5	E107K	Neutral
a418aa580772ec5fe5efc9bce712f6ef	F406S	Disease
a418aa580772ec5fe5efc9bce712f6ef	S486A	Neutral
a418aa580772ec5fe5efc9bce712f6ef	G6E	Neutral
a418aa580772ec5fe5efc9bce712f6ef	Q463K	Disease
a418aa580772ec5fe5efc9bce712f6ef	R314K	Neutral
a418aa580772ec5fe5efc9bce712f6ef	T100A	Neutral
a418aa580772ec5fe5efc9bce712f6ef	K259E	Neutral
a418aa580772ec5fe5efc9bce712f6ef	A286D	Disease
a418aa580772ec5fe5efc9bce712f6ef	G144R	Neutral
a418aa580772ec5fe5efc9bce712f6ef	R524K	Neutral
28b7692ec2c045a7b0e091e0cfaffc95	P75L	Neutral
28b7692ec2c045a7b0e091e0cfaffc95	E189G	Disease
28b7692ec2c045a7b0e091e0cfaffc95	M4I	Neutral
28b7692ec2c045a7b0e091e0cfaffc95	P179L	Neutral
cb70724a77e4ea9bac7781e976d1e838	V504M	Neutral
cb70724a77e4ea9bac7781e976d1e838	G516S	Neutral
cb70724a77e4ea9bac7781e976d1e838	V18I	Neutral
cb70724a77e4ea9bac7781e976d1e838	Q231R	Neutral
cb70724a77e4ea9bac7781e976d1e838	H533R	Neutral
cb70724a77e4ea9bac7781e976d1e838	V194L	Neutral
cb70724a77e4ea9bac7781e976d1e838	Y461S	Neutral
cb70724a77e4ea9bac7781e976d1e838	S164N	Neutral
cb70724a77e4ea9bac7781e976d1e838	R270C	Neutral
f6fb67a73db119f7b1717562a378f7db	S207P	Neutral
ea90fe45d3105499e432a3df9c8eb11a	R115C	Disease
ea90fe45d3105499e432a3df9c8eb11a	S4P	Neutral
78b7e425f8dc1cadbe9a5c2642507b8c	F136L	Neutral
78b7e425f8dc1cadbe9a5c2642507b8c	E98A	Neutral
f256df5fed6a8a26358f19d7799a9f55	I583V	Neutral
f256df5fed6a8a26358f19d7799a9f55	T251M	Disease
f256df5fed6a8a26358f19d7799a9f55	R287Q	Disease
f256df5fed6a8a26358f19d7799a9f55	E602K	Neutral
f256df5fed6a8a26358f19d7799a9f55	K123R	Neutral
f256df5fed6a8a26358f19d7799a9f55	G158R	Disease
f256df5fed6a8a26358f19d7799a9f55	E611K	Neutral
f256df5fed6a8a26358f19d7799a9f55	A343V	Disease
f256df5fed6a8a26358f19d7799a9f55	I445L	Disease
f256df5fed6a8a26358f19d7799a9f55	R334C	Disease
f256df5fed6a8a26358f19d7799a9f55	P280S	Disease
c0cb3e691652d23cf1325f7ab5e79385	L12P	Neutral
c0cb3e691652d23cf1325f7ab5e79385	F345V	Disease
c0cb3e691652d23cf1325f7ab5e79385	Y293N	Disease
c0cb3e691652d23cf1325f7ab5e79385	H133Y	Neutral
c0cb3e691652d23cf1325f7ab5e79385	L349F	Disease
8bed50c10d7127db94ac065c83b26c0a	S622A	None
8bed50c10d7127db94ac065c83b26c0a	R91H	Neutral
8bed50c10d7127db94ac065c83b26c0a	E292Q	Neutral
8bed50c10d7127db94ac065c83b26c0a	P196T	Neutral
8bed50c10d7127db94ac065c83b26c0a	L32V	Neutral
8bed50c10d7127db94ac065c83b26c0a	Y357F	Neutral
8bed50c10d7127db94ac065c83b26c0a	V281I	Neutral
8bed50c10d7127db94ac065c83b26c0a	V468I	Neutral
9f5091bf3853f24ae53552491dc51f4c	R121W	Neutral
9f5091bf3853f24ae53552491dc51f4c	D541E	Neutral
9f5091bf3853f24ae53552491dc51f4c	E513G	Neutral
9f5091bf3853f24ae53552491dc51f4c	T563M	Neutral
9f5091bf3853f24ae53552491dc51f4c	M873V	Disease
9f5091bf3853f24ae53552491dc51f4c	S66F	Neutral
9f5091bf3853f24ae53552491dc51f4c	K917R	Neutral
e5e6d92d0e6eaf951b26f3440f7135b5	P43T	Neutral
0ff22e0a7c3442ca04d6d8dccc8f51db	K218E	Disease
0ff22e0a7c3442ca04d6d8dccc8f51db	E422K	Disease
0ff22e0a7c3442ca04d6d8dccc8f51db	T134P	Neutral
0ff22e0a7c3442ca04d6d8dccc8f51db	E307K	Neutral
0ff22e0a7c3442ca04d6d8dccc8f51db	D55G	Disease
0ff22e0a7c3442ca04d6d8dccc8f51db	S474G	Neutral
be86d13c0c6ee8f6ebc7dd6c2ebd1d21	Q244K	Neutral
63ab1ce63028a4153fa548080ba9bedd	V181G	Neutral
63ab1ce63028a4153fa548080ba9bedd	Q124E	Neutral
63ab1ce63028a4153fa548080ba9bedd	V183G	Neutral
bffe28f8aa424873f7864a842f842f72	R600Q	Disease
bffe28f8aa424873f7864a842f842f72	S479C	Neutral
bffe28f8aa424873f7864a842f842f72	L9F	Neutral
7e0c305ab4c9f3d915f0c581bc7f0a7a	A482V	Neutral
7e0c305ab4c9f3d915f0c581bc7f0a7a	F139L	Neutral
7e0c305ab4c9f3d915f0c581bc7f0a7a	Q260R	Disease
65775d30f09e2e04630e102affbd7811	L90F	Neutral
65775d30f09e2e04630e102affbd7811	P122A	Neutral
1b1674727ac3ed3748b2991f7ac2f5b1	S688G	Neutral
1b1674727ac3ed3748b2991f7ac2f5b1	A771V	Neutral
1b1674727ac3ed3748b2991f7ac2f5b1	I735M	Neutral
1b1674727ac3ed3748b2991f7ac2f5b1	T337I	Neutral
1b1674727ac3ed3748b2991f7ac2f5b1	H608Y	Neutral
1b1674727ac3ed3748b2991f7ac2f5b1	A1001P	Disease
1b1674727ac3ed3748b2991f7ac2f5b1	F497S	Disease
b6fee42c086d92aeba841bf2053fc147	Y51H	Neutral
b6fee42c086d92aeba841bf2053fc147	G128V	Disease
b6fee42c086d92aeba841bf2053fc147	R180S	Neutral
b6fee42c086d92aeba841bf2053fc147	G124D	Disease
b6fee42c086d92aeba841bf2053fc147	Q78R	Neutral
b6fee42c086d92aeba841bf2053fc147	S37F	Disease
b6fee42c086d92aeba841bf2053fc147	A269V	Disease
b6fee42c086d92aeba841bf2053fc147	R180K	Neutral
b6fee42c086d92aeba841bf2053fc147	H117P	Disease
b6fee42c086d92aeba841bf2053fc147	H117L	Disease
b6fee42c086d92aeba841bf2053fc147	S129C	Disease
b6fee42c086d92aeba841bf2053fc147	E85D	Neutral
b6fee42c086d92aeba841bf2053fc147	G40S	Neutral
b6fee42c086d92aeba841bf2053fc147	V252M	Neutral
b6fee42c086d92aeba841bf2053fc147	Y183H	Neutral
b6fee42c086d92aeba841bf2053fc147	T282M	Neutral
b6fee42c086d92aeba841bf2053fc147	L290Q	Disease
b6fee42c086d92aeba841bf2053fc147	R243Q	Disease
b6fee42c086d92aeba841bf2053fc147	T187M	Neutral
b6fee42c086d92aeba841bf2053fc147	R243W	Disease
b6fee42c086d92aeba841bf2053fc147	T55S	Neutral
b6fee42c086d92aeba841bf2053fc147	T55M	Neutral
b6fee42c086d92aeba841bf2053fc147	L134I	Disease
b6fee42c086d92aeba841bf2053fc147	F219S	Neutral
b6fee42c086d92aeba841bf2053fc147	A114G	Neutral
a5a28b0c9275d9d6632be4069291c7df	V116M	Neutral
a501f04bd2ce845007a7125b760febae	R8L	Neutral
a501f04bd2ce845007a7125b760febae	S107L	Disease
a501f04bd2ce845007a7125b760febae	V104I	Neutral
a501f04bd2ce845007a7125b760febae	G52R	Neutral
ce7b3beb690eccdd32f46ad0e211529e	G882C	Disease
ce7b3beb690eccdd32f46ad0e211529e	E662G	Disease
ce7b3beb690eccdd32f46ad0e211529e	G80A	Neutral
ce7b3beb690eccdd32f46ad0e211529e	T664A	Neutral
ce7b3beb690eccdd32f46ad0e211529e	T489I	Disease
ce7b3beb690eccdd32f46ad0e211529e	C267W	Disease
ce7b3beb690eccdd32f46ad0e211529e	Q861L	Neutral
ce7b3beb690eccdd32f46ad0e211529e	R485W	Neutral
ce7b3beb690eccdd32f46ad0e211529e	Y191C	Disease
ce7b3beb690eccdd32f46ad0e211529e	F473L	Disease
83723448f996486143c2880eaf70a72f	Y58C	Neutral
83723448f996486143c2880eaf70a72f	P64L	Neutral
05546ebe9b40f5ab003763833a0b06c1	M458V	Neutral
05546ebe9b40f5ab003763833a0b06c1	M458I	Neutral
05546ebe9b40f5ab003763833a0b06c1	R345W	Neutral
05546ebe9b40f5ab003763833a0b06c1	G460D	Neutral
05546ebe9b40f5ab003763833a0b06c1	D365V	Neutral
05546ebe9b40f5ab003763833a0b06c1	N92S	Neutral
05546ebe9b40f5ab003763833a0b06c1	R28W	Neutral
05546ebe9b40f5ab003763833a0b06c1	K192E	Neutral
30e9bd9ce4467992de872de208aa1803	A130V	Neutral
30e9bd9ce4467992de872de208aa1803	L270V	Neutral
30e9bd9ce4467992de872de208aa1803	N529S	Neutral
30e9bd9ce4467992de872de208aa1803	Q552R	Neutral
30e9bd9ce4467992de872de208aa1803	G447W	Neutral
30e9bd9ce4467992de872de208aa1803	P68S	Neutral
30e9bd9ce4467992de872de208aa1803	R504P	Neutral
11128b1a2173ed30baa5f3647c315e59	S114Y	Neutral
11128b1a2173ed30baa5f3647c315e59	T141A	Neutral
11128b1a2173ed30baa5f3647c315e59	P103A	Neutral
11128b1a2173ed30baa5f3647c315e59	T128A	Neutral
11128b1a2173ed30baa5f3647c315e59	V213A	Disease
44824bb2acc693d58f04c3c13d91b8a5	R825W	Neutral
44824bb2acc693d58f04c3c13d91b8a5	G933S	Neutral
44824bb2acc693d58f04c3c13d91b8a5	I124V	Neutral
44824bb2acc693d58f04c3c13d91b8a5	V1055I	Neutral
44824bb2acc693d58f04c3c13d91b8a5	F96L	Neutral
44824bb2acc693d58f04c3c13d91b8a5	V3I	Neutral
44824bb2acc693d58f04c3c13d91b8a5	L561M	Neutral
44824bb2acc693d58f04c3c13d91b8a5	R1050Q	Neutral
44824bb2acc693d58f04c3c13d91b8a5	K170N	Neutral
44824bb2acc693d58f04c3c13d91b8a5	S894N	Neutral
4686bef9fc9e8f9bbfe08847a0fc6f59	E44K	Neutral
4686bef9fc9e8f9bbfe08847a0fc6f59	V79L	Neutral
4686bef9fc9e8f9bbfe08847a0fc6f59	D418E	Disease
ad2fe7ce08a5dde5e3eb4b5d43f82983	P361S	Neutral
ad2fe7ce08a5dde5e3eb4b5d43f82983	R383P	Neutral
ad2fe7ce08a5dde5e3eb4b5d43f82983	T186M	Neutral
ad2fe7ce08a5dde5e3eb4b5d43f82983	T611I	Neutral
ad2fe7ce08a5dde5e3eb4b5d43f82983	S129P	Neutral
ad2fe7ce08a5dde5e3eb4b5d43f82983	P282S	Disease
3e105d5dd2a83623fe40ca99722b690d	N88S	Neutral
3e105d5dd2a83623fe40ca99722b690d	Q154R	Neutral
3e105d5dd2a83623fe40ca99722b690d	I63V	Neutral
3e105d5dd2a83623fe40ca99722b690d	C96S	Neutral
3e105d5dd2a83623fe40ca99722b690d	R256S	Neutral
3e105d5dd2a83623fe40ca99722b690d	Y40H	Neutral
3e105d5dd2a83623fe40ca99722b690d	C96G	Disease
3e105d5dd2a83623fe40ca99722b690d	L242M	Neutral
3e105d5dd2a83623fe40ca99722b690d	R257H	Disease
3e105d5dd2a83623fe40ca99722b690d	A330T	Neutral
5077e376ccfd1b3f28be894441930844	R41L	Disease
5077e376ccfd1b3f28be894441930844	E24D	Neutral
5077e376ccfd1b3f28be894441930844	R26Q	Neutral
5077e376ccfd1b3f28be894441930844	D25Y	Neutral
5077e376ccfd1b3f28be894441930844	Y33C	Disease
482628ed587f19ef7f39a5a63c59d3de	S134P	Neutral
482628ed587f19ef7f39a5a63c59d3de	Q428R	Neutral
482628ed587f19ef7f39a5a63c59d3de	K416T	Neutral
482628ed587f19ef7f39a5a63c59d3de	A223T	Neutral
482628ed587f19ef7f39a5a63c59d3de	R41K	Neutral
485bef8e12b5ec118bf8460298f5efb6	I38T	Neutral
641d199a4b4a02b05b1dda2772fc5f5a	L310M	Neutral
641d199a4b4a02b05b1dda2772fc5f5a	S318G	Neutral
641d199a4b4a02b05b1dda2772fc5f5a	F154S	Neutral
641d199a4b4a02b05b1dda2772fc5f5a	T245S	Neutral
641d199a4b4a02b05b1dda2772fc5f5a	P293A	Neutral
94d88e3a07e154d4a324d698bac294c0	E180D	Neutral
5485a2ef82ecccf0bcb5c8df09764bb0	R55L	Disease
5485a2ef82ecccf0bcb5c8df09764bb0	A46T	Neutral
5485a2ef82ecccf0bcb5c8df09764bb0	M103I	Disease
5485a2ef82ecccf0bcb5c8df09764bb0	R131S	Disease
5485a2ef82ecccf0bcb5c8df09764bb0	L51V	Neutral
70ae0f4d12c76a65b6e0e49cee557282	K144E	Disease
70ae0f4d12c76a65b6e0e49cee557282	P687L	Neutral
70ae0f4d12c76a65b6e0e49cee557282	P540S	Neutral
70ae0f4d12c76a65b6e0e49cee557282	I696V	Neutral
70ae0f4d12c76a65b6e0e49cee557282	Q822R	Neutral
70ae0f4d12c76a65b6e0e49cee557282	P767L	Neutral
70ae0f4d12c76a65b6e0e49cee557282	Q822G	Neutral
70ae0f4d12c76a65b6e0e49cee557282	R730H	Neutral
2cda71efed3f35a9ad753a003f7d5a2b	G787D	Neutral
2cda71efed3f35a9ad753a003f7d5a2b	S1284I	Neutral
2cda71efed3f35a9ad753a003f7d5a2b	V1145I	Neutral
2cda71efed3f35a9ad753a003f7d5a2b	E167G	Disease
2cda71efed3f35a9ad753a003f7d5a2b	S673L	Neutral
2cda71efed3f35a9ad753a003f7d5a2b	R861H	Neutral
2cda71efed3f35a9ad753a003f7d5a2b	A343V	Neutral
2cda71efed3f35a9ad753a003f7d5a2b	A870T	Neutral
2cda71efed3f35a9ad753a003f7d5a2b	E247K	Disease
d7fe215f3ab6ba4ea24085fad374508f	S1110P	Neutral
d7fe215f3ab6ba4ea24085fad374508f	T486A	Neutral
d7fe215f3ab6ba4ea24085fad374508f	L1127P	Neutral
d7fe215f3ab6ba4ea24085fad374508f	E850D	Neutral
d7fe215f3ab6ba4ea24085fad374508f	L1343Q	Disease
d7fe215f3ab6ba4ea24085fad374508f	K121N	Neutral
36d07eea85856582709271d29d51b5e7	V17I	Neutral
36d07eea85856582709271d29d51b5e7	T240N	Neutral
36d07eea85856582709271d29d51b5e7	T150K	Disease
36d07eea85856582709271d29d51b5e7	R194H	Neutral
36d07eea85856582709271d29d51b5e7	M91T	Neutral
36d07eea85856582709271d29d51b5e7	H25P	Neutral
36d07eea85856582709271d29d51b5e7	Y228C	Disease
36d07eea85856582709271d29d51b5e7	M355K	Disease
3683ade66c0b516c2d584c38a5ff5741	F105Y	Neutral
3683ade66c0b516c2d584c38a5ff5741	V14L	Neutral
3683ade66c0b516c2d584c38a5ff5741	G48R	Neutral
ee653a03306d2477f1e80e11f5941f16	A5T	Neutral
ee653a03306d2477f1e80e11f5941f16	L11V	Neutral
ee653a03306d2477f1e80e11f5941f16	A23P	Disease
ee653a03306d2477f1e80e11f5941f16	D75N	Neutral
20b005188b1388cd5f72e2009cdd93da	R101G	Neutral
20b005188b1388cd5f72e2009cdd93da	R101K	Neutral
20b005188b1388cd5f72e2009cdd93da	S10T	Neutral
20b005188b1388cd5f72e2009cdd93da	L51F	Neutral
410bba9e34f126fba29e8d0d922edf6c	R85C	Neutral
a7de99b65094619a20bf9104f0ca3b74	S251G	Neutral
a7de99b65094619a20bf9104f0ca3b74	P269R	Neutral
a7de99b65094619a20bf9104f0ca3b74	G307E	Disease
3ecd0936d108ab9c22effdde77e67f6f	T187I	Neutral
3ecd0936d108ab9c22effdde77e67f6f	A124V	Neutral
3ecd0936d108ab9c22effdde77e67f6f	A151P	Neutral
3ecd0936d108ab9c22effdde77e67f6f	P186L	Neutral
e5722461e6b9ec0d64761c425c88537c	R280L	Neutral
e5722461e6b9ec0d64761c425c88537c	V485I	Neutral
e5722461e6b9ec0d64761c425c88537c	E857K	Disease
e5722461e6b9ec0d64761c425c88537c	K105E	Neutral
e5722461e6b9ec0d64761c425c88537c	L634F	Neutral
e5722461e6b9ec0d64761c425c88537c	I139T	Neutral
e5722461e6b9ec0d64761c425c88537c	R252K	Neutral
e5722461e6b9ec0d64761c425c88537c	E184D	Neutral
edd99d2878a19eb6926a00e83a0476ba	D146N	Neutral
edd99d2878a19eb6926a00e83a0476ba	S175G	Neutral
edd99d2878a19eb6926a00e83a0476ba	D266N	Neutral
edd99d2878a19eb6926a00e83a0476ba	R16C	Neutral
edd99d2878a19eb6926a00e83a0476ba	L143F	Neutral
edd99d2878a19eb6926a00e83a0476ba	G193R	Disease
edd99d2878a19eb6926a00e83a0476ba	Q127L	Neutral
edd99d2878a19eb6926a00e83a0476ba	G82S	Neutral
edd99d2878a19eb6926a00e83a0476ba	T235R	Neutral
edd99d2878a19eb6926a00e83a0476ba	C58R	Disease
edd99d2878a19eb6926a00e83a0476ba	V260I	Neutral
edd99d2878a19eb6926a00e83a0476ba	G46C	Neutral
a3194ee57a6c080d2b8abc416d90f76e	I257V	Neutral
a3194ee57a6c080d2b8abc416d90f76e	R394Q	Disease
a3194ee57a6c080d2b8abc416d90f76e	C256W	Disease
a3194ee57a6c080d2b8abc416d90f76e	L396V	Neutral
a3194ee57a6c080d2b8abc416d90f76e	R311K	Disease
a3194ee57a6c080d2b8abc416d90f76e	H209R	Neutral
a3194ee57a6c080d2b8abc416d90f76e	L47V	Neutral
22256dcc14a964b431fa231a00834c91	D3Y	Neutral
7693751620d9f0cc8b462488e9335362	R229K	Neutral
7693751620d9f0cc8b462488e9335362	A19T	Neutral
7693751620d9f0cc8b462488e9335362	L222P	Disease
7693751620d9f0cc8b462488e9335362	A327V	Neutral
7693751620d9f0cc8b462488e9335362	A40T	Neutral
7693751620d9f0cc8b462488e9335362	P34S	Disease
7693751620d9f0cc8b462488e9335362	R312C	Neutral
7693751620d9f0cc8b462488e9335362	V180M	Neutral
7693751620d9f0cc8b462488e9335362	R248C	Neutral
b3cc055dcee50325aef418727fca4c7e	G111S	Neutral
b3cc055dcee50325aef418727fca4c7e	I253V	Neutral
b3cc055dcee50325aef418727fca4c7e	A90T	Neutral
b3cc055dcee50325aef418727fca4c7e	V53I	Neutral
485562d1d482efd2d141fd3c36c1a084	V269I	Neutral
485562d1d482efd2d141fd3c36c1a084	S81N	Neutral
485562d1d482efd2d141fd3c36c1a084	P228T	Neutral
cfcf88efe2425c7be73d7ff5e58708f9	E39K	Neutral
cfcf88efe2425c7be73d7ff5e58708f9	R94W	Disease
cfcf88efe2425c7be73d7ff5e58708f9	Y56C	Disease
cfcf88efe2425c7be73d7ff5e58708f9	P111L	Neutral
fba94a44371a571c3e3ec592f859d1f8	L211P	Disease
fba94a44371a571c3e3ec592f859d1f8	Q277P	Disease
fba94a44371a571c3e3ec592f859d1f8	V176F	Neutral
fba94a44371a571c3e3ec592f859d1f8	T422M	Neutral
7c658f4efe7d85744ca465a0267f7792	L39W	Neutral
780c0b858e6b94c8d701d25a3ad7a4ee	Y42H	Disease
780c0b858e6b94c8d701d25a3ad7a4ee	L373M	Neutral
780c0b858e6b94c8d701d25a3ad7a4ee	I427T	Disease
780c0b858e6b94c8d701d25a3ad7a4ee	M64L	Neutral
780c0b858e6b94c8d701d25a3ad7a4ee	R18W	Neutral
780c0b858e6b94c8d701d25a3ad7a4ee	D89H	Neutral
780c0b858e6b94c8d701d25a3ad7a4ee	A8V	Neutral
34e50a2abd5f936a320e5e51d7e298dd	T318M	Neutral
34e50a2abd5f936a320e5e51d7e298dd	E221G	Neutral
34e50a2abd5f936a320e5e51d7e298dd	I323L	Neutral
34e50a2abd5f936a320e5e51d7e298dd	N202S	Disease
97e0e0745bff566060a0666526224873	Q135K	Neutral
97e0e0745bff566060a0666526224873	Q103R	Neutral
bb594157ee7fdca957681eec53ceb17e	Q142K	Neutral
f0260e1a3b4373089dcb17606b797e2b	D29N	Neutral
f0260e1a3b4373089dcb17606b797e2b	L102V	Neutral
f0260e1a3b4373089dcb17606b797e2b	R36K	Neutral
f0260e1a3b4373089dcb17606b797e2b	G99R	Neutral
f0260e1a3b4373089dcb17606b797e2b	G98R	Neutral
f0260e1a3b4373089dcb17606b797e2b	R31Q	Neutral
f0260e1a3b4373089dcb17606b797e2b	E6K	Neutral
f0260e1a3b4373089dcb17606b797e2b	S168L	Neutral
f0260e1a3b4373089dcb17606b797e2b	E34K	Neutral
f0260e1a3b4373089dcb17606b797e2b	F115L	Neutral
f0260e1a3b4373089dcb17606b797e2b	C253Y	Neutral
f0260e1a3b4373089dcb17606b797e2b	R310K	Neutral
f0260e1a3b4373089dcb17606b797e2b	R310S	Neutral
8dfe6c9a86d0048303ffb3cd9efec95e	H92P	Disease
8dfe6c9a86d0048303ffb3cd9efec95e	Q44R	Neutral
8dfe6c9a86d0048303ffb3cd9efec95e	A83P	Neutral
8dfe6c9a86d0048303ffb3cd9efec95e	G58R	Neutral
8dfe6c9a86d0048303ffb3cd9efec95e	A83E	Neutral
de6edbe295dfbfd7307893761d99057d	R137C	Neutral
de6edbe295dfbfd7307893761d99057d	R87Q	Neutral
a746dab25c73c131d857f636be34201e	G76S	Neutral
a746dab25c73c131d857f636be34201e	G56R	Neutral
a746dab25c73c131d857f636be34201e	G79A	Neutral
a746dab25c73c131d857f636be34201e	M129T	Neutral
a746dab25c73c131d857f636be34201e	S21G	Neutral
59b67b49698a9c8be2d09be79ae19c3f	Y244C	Disease
59b67b49698a9c8be2d09be79ae19c3f	R63C	Disease
59b67b49698a9c8be2d09be79ae19c3f	I607V	Neutral
59b67b49698a9c8be2d09be79ae19c3f	P111R	Neutral
59b67b49698a9c8be2d09be79ae19c3f	T539M	Neutral
59b67b49698a9c8be2d09be79ae19c3f	V293A	Disease
2ad3b1497480c322ae69b9ee2f583add	Q226R	Neutral
2ad3b1497480c322ae69b9ee2f583add	E135K	Neutral
2ad3b1497480c322ae69b9ee2f583add	S131R	Neutral
2ad3b1497480c322ae69b9ee2f583add	E3D	Neutral
8f8cf2f9d7681d985178f887ffcf9241	E221Q	Neutral
8f8cf2f9d7681d985178f887ffcf9241	I748V	Neutral
8f8cf2f9d7681d985178f887ffcf9241	D588G	Disease
8f8cf2f9d7681d985178f887ffcf9241	G303C	Neutral
05bd88ca5f9f9aee47d59eea7c9b344c	R649Q	Neutral
05bd88ca5f9f9aee47d59eea7c9b344c	K506R	Neutral
05bd88ca5f9f9aee47d59eea7c9b344c	T341M	Neutral
05bd88ca5f9f9aee47d59eea7c9b344c	Y365C	Neutral
05bd88ca5f9f9aee47d59eea7c9b344c	R302K	Neutral
05bd88ca5f9f9aee47d59eea7c9b344c	F609V	Neutral
cd9050995bb3aa9f42ca5d1eedd10b2d	S249Y	Disease
cd9050995bb3aa9f42ca5d1eedd10b2d	A183V	Neutral
cd9050995bb3aa9f42ca5d1eedd10b2d	L91P	Disease
cd9050995bb3aa9f42ca5d1eedd10b2d	V117A	Neutral
c30acc02e15516892dced70b9af37f1a	A79T	Neutral
c30acc02e15516892dced70b9af37f1a	E285Q	Neutral
c30acc02e15516892dced70b9af37f1a	Q52H	Neutral
c30acc02e15516892dced70b9af37f1a	A79E	Neutral
c30acc02e15516892dced70b9af37f1a	R92Q	Neutral
c30acc02e15516892dced70b9af37f1a	L343F	Neutral
9ae5ed4189fcbe8cd34b78502b42aab2	L85V	Neutral
9ae5ed4189fcbe8cd34b78502b42aab2	M420I	Neutral
9ae5ed4189fcbe8cd34b78502b42aab2	G38D	Disease
9ae5ed4189fcbe8cd34b78502b42aab2	V461L	Disease
9ae5ed4189fcbe8cd34b78502b42aab2	R488T	Neutral
9ae5ed4189fcbe8cd34b78502b42aab2	V490I	Neutral
9ae5ed4189fcbe8cd34b78502b42aab2	G220A	Neutral
9ae5ed4189fcbe8cd34b78502b42aab2	S14C	Neutral
9ae5ed4189fcbe8cd34b78502b42aab2	L23V	Neutral
9ae5ed4189fcbe8cd34b78502b42aab2	V519F	Disease
9ae5ed4189fcbe8cd34b78502b42aab2	G414A	Disease
fe77525456f7d64822163810e03945db	S89N	Neutral
0e98bc9e7d57b8d16fa4530f9347869b	N135K	Neutral
0e98bc9e7d57b8d16fa4530f9347869b	S79N	Neutral
0e98bc9e7d57b8d16fa4530f9347869b	S123G	Neutral
0e98bc9e7d57b8d16fa4530f9347869b	S95T	Disease
0e98bc9e7d57b8d16fa4530f9347869b	V171M	Neutral
37f1cde83d8805164c67ab9e9d523818	I122T	Disease
37f1cde83d8805164c67ab9e9d523818	K157N	Disease
37f1cde83d8805164c67ab9e9d523818	P168L	Disease
37f1cde83d8805164c67ab9e9d523818	G11R	Disease
37f1cde83d8805164c67ab9e9d523818	K88N	Neutral
37f1cde83d8805164c67ab9e9d523818	R10T	Disease
37f1cde83d8805164c67ab9e9d523818	N43K	Neutral
a3c16fe00562c0ebf385f4a4f951eab7	V463I	Neutral
a3c16fe00562c0ebf385f4a4f951eab7	A227V	Disease
a3c16fe00562c0ebf385f4a4f951eab7	A326T	Neutral
a3c16fe00562c0ebf385f4a4f951eab7	P34R	Neutral
a3c16fe00562c0ebf385f4a4f951eab7	K330Q	Neutral
505da572a73b69f8accd95427bc43ec3	R320W	Neutral
505da572a73b69f8accd95427bc43ec3	E480K	Neutral
505da572a73b69f8accd95427bc43ec3	R263Q	Neutral
505da572a73b69f8accd95427bc43ec3	N106D	Neutral
505da572a73b69f8accd95427bc43ec3	T436R	Neutral
7280916a01cbcd75fd575162fe5544bb	N303S	Neutral
0efe72168519b192a3c33c6938f57402	P322L	Neutral
0efe72168519b192a3c33c6938f57402	L306I	Neutral
0efe72168519b192a3c33c6938f57402	K454R	Neutral
0efe72168519b192a3c33c6938f57402	R570Q	Disease
84f3a3baec3bcf746d6d5e9742996843	V342L	Neutral
84f3a3baec3bcf746d6d5e9742996843	P192S	Neutral
84f3a3baec3bcf746d6d5e9742996843	F188L	Neutral
84f3a3baec3bcf746d6d5e9742996843	R382Q	Neutral
84f3a3baec3bcf746d6d5e9742996843	E105G	Disease
849821d4dd7c80a77a9ea0f5340066dc	L439I	Neutral
849821d4dd7c80a77a9ea0f5340066dc	S383P	Neutral
849821d4dd7c80a77a9ea0f5340066dc	S335P	Disease
849821d4dd7c80a77a9ea0f5340066dc	V405A	Neutral
849821d4dd7c80a77a9ea0f5340066dc	N295K	Disease
28a72df278a2d45188286b2d08d12296	T103A	Neutral
28a72df278a2d45188286b2d08d12296	P199T	Disease
28a72df278a2d45188286b2d08d12296	C41Y	Neutral
fbe561829211c8f6a45aa79f04e5cdff	T408P	Disease
fbe561829211c8f6a45aa79f04e5cdff	A157P	Neutral
fbe561829211c8f6a45aa79f04e5cdff	I317M	Neutral
8c6e895248d55a84b6566d7e95a8a9e0	G165R	Neutral
8c6e895248d55a84b6566d7e95a8a9e0	A310V	Neutral
8c6e895248d55a84b6566d7e95a8a9e0	R604H	Neutral
8c6e895248d55a84b6566d7e95a8a9e0	I18T	Neutral
8c6e895248d55a84b6566d7e95a8a9e0	E586K	Neutral
5f834393abd4629420855ee0986bcd66	D33G	Neutral
5f834393abd4629420855ee0986bcd66	E18K	Neutral
5f834393abd4629420855ee0986bcd66	I145V	Neutral
5f834393abd4629420855ee0986bcd66	R257C	Disease
5f834393abd4629420855ee0986bcd66	R9G	Neutral
4ff07bba9878e87427b3de68af07010d	G162S	Neutral
4ff07bba9878e87427b3de68af07010d	L127I	Disease
4ff07bba9878e87427b3de68af07010d	A32V	Neutral
4ff07bba9878e87427b3de68af07010d	V86M	Neutral
4ff07bba9878e87427b3de68af07010d	D164H	Neutral
4ff07bba9878e87427b3de68af07010d	E181K	Neutral
b33e7b1a814bac39e4ddfe9f6c59d10b	G150R	Disease
b33e7b1a814bac39e4ddfe9f6c59d10b	I43N	Disease
b33e7b1a814bac39e4ddfe9f6c59d10b	L260P	Disease
b33e7b1a814bac39e4ddfe9f6c59d10b	C430F	Disease
b33e7b1a814bac39e4ddfe9f6c59d10b	A183G	Disease
1f9e5022edb9ce4d6ad433a3a887a7b5	K5E	Neutral
1f9e5022edb9ce4d6ad433a3a887a7b5	N128T	Neutral
1f9e5022edb9ce4d6ad433a3a887a7b5	P66L	Neutral
1f9e5022edb9ce4d6ad433a3a887a7b5	R152W	Neutral
1f9e5022edb9ce4d6ad433a3a887a7b5	A23S	Neutral
44b293bb452ac891600ee3ddc72c9152	N178Y	Disease
44b293bb452ac891600ee3ddc72c9152	P349L	Neutral
44b293bb452ac891600ee3ddc72c9152	Y120H	Disease
09bcfd77a31496f3a56deaffab5d3ed6	Q835H	Neutral
09bcfd77a31496f3a56deaffab5d3ed6	E32K	Neutral
09bcfd77a31496f3a56deaffab5d3ed6	A1124V	Disease
09bcfd77a31496f3a56deaffab5d3ed6	I713T	Disease
09bcfd77a31496f3a56deaffab5d3ed6	P433L	Disease
09bcfd77a31496f3a56deaffab5d3ed6	H702P	Disease
09bcfd77a31496f3a56deaffab5d3ed6	A1191T	Neutral
09bcfd77a31496f3a56deaffab5d3ed6	I1049V	Neutral
09bcfd77a31496f3a56deaffab5d3ed6	A434V	Neutral
09bcfd77a31496f3a56deaffab5d3ed6	A454T	Neutral
a12b175e681f5386d7f2ecf0e1ee3b13	V48L	Neutral
a12b175e681f5386d7f2ecf0e1ee3b13	M103V	Neutral
a12b175e681f5386d7f2ecf0e1ee3b13	S71A	Neutral
7b75f366caa062fb849fda504d35d4bd	S6L	Neutral
7b75f366caa062fb849fda504d35d4bd	S4P	Neutral
e8c571a646fa824507b79bb581464cbf	P156H	Disease
e8c571a646fa824507b79bb581464cbf	S318P	Disease
e8c571a646fa824507b79bb581464cbf	G258R	Neutral
e8c571a646fa824507b79bb581464cbf	H171N	Neutral
0bbbf6cdcf9157ee37b4a440348e4be1	G378R	Neutral
0bbbf6cdcf9157ee37b4a440348e4be1	A385T	Neutral
0bbbf6cdcf9157ee37b4a440348e4be1	G453S	Neutral
e3226bb35a5c0f624e3b20c25bb885ba	Q20K	Neutral
e3226bb35a5c0f624e3b20c25bb885ba	Y151S	Neutral
ab03235172eb13987235e599a7b71ece	H418Q	Neutral
ab03235172eb13987235e599a7b71ece	A561T	Neutral
ab03235172eb13987235e599a7b71ece	A585V	Neutral
ab03235172eb13987235e599a7b71ece	I158N	Disease
ab03235172eb13987235e599a7b71ece	A236V	Neutral
ab03235172eb13987235e599a7b71ece	K106E	Neutral
ab03235172eb13987235e599a7b71ece	T541I	Neutral
ab03235172eb13987235e599a7b71ece	R568S	Neutral
8afb52b2e46ac407e7b19ea309dd7806	R51Q	Neutral
8afb52b2e46ac407e7b19ea309dd7806	V55M	Neutral
8afb52b2e46ac407e7b19ea309dd7806	T91M	Disease
8afb52b2e46ac407e7b19ea309dd7806	M1T	Neutral
8afb52b2e46ac407e7b19ea309dd7806	M1V	Neutral
ffd53936217cf2e533c455d2a55e7cf2	V734G	Disease
ffd53936217cf2e533c455d2a55e7cf2	R1220H	Neutral
ffd53936217cf2e533c455d2a55e7cf2	A871V	Disease
ffd53936217cf2e533c455d2a55e7cf2	A377T	Neutral
ffd53936217cf2e533c455d2a55e7cf2	P1202L	Neutral
ffd53936217cf2e533c455d2a55e7cf2	V1132I	Neutral
ffd53936217cf2e533c455d2a55e7cf2	A160T	Neutral
ffd53936217cf2e533c455d2a55e7cf2	M588R	Disease
ffd53936217cf2e533c455d2a55e7cf2	V571I	Neutral
ffd53936217cf2e533c455d2a55e7cf2	V506L	Neutral
ffd53936217cf2e533c455d2a55e7cf2	H1219P	Disease
ffd53936217cf2e533c455d2a55e7cf2	E815G	Disease
ffd53936217cf2e533c455d2a55e7cf2	Q805H	Neutral
ffd53936217cf2e533c455d2a55e7cf2	N1225H	Neutral
44594d053716463d470385821e9e3d20	N51S	Neutral
44594d053716463d470385821e9e3d20	T129I	Neutral
44594d053716463d470385821e9e3d20	F48S	Neutral
44594d053716463d470385821e9e3d20	A111T	Neutral
b8c03419679d210090ae658ea817c39b	L275F	Neutral
b8c03419679d210090ae658ea817c39b	R219C	Neutral
b8c03419679d210090ae658ea817c39b	R232T	Neutral
b8c03419679d210090ae658ea817c39b	I1M	Neutral
b8c03419679d210090ae658ea817c39b	R201G	Neutral
b8c03419679d210090ae658ea817c39b	M287T	Neutral
b8c03419679d210090ae658ea817c39b	I53V	Neutral
b8c03419679d210090ae658ea817c39b	I45M	Neutral
b8c03419679d210090ae658ea817c39b	T233I	Neutral
b8c03419679d210090ae658ea817c39b	S176R	Neutral
b8c03419679d210090ae658ea817c39b	P227L	Neutral
b8c03419679d210090ae658ea817c39b	R229G	Neutral
b8c03419679d210090ae658ea817c39b	S284C	Neutral
3d8a71769a1e93a5d89087155801ee0d	R70G	Neutral
3d8a71769a1e93a5d89087155801ee0d	R105W	Neutral
3d8a71769a1e93a5d89087155801ee0d	G93V	Disease
3d8a71769a1e93a5d89087155801ee0d	D91N	Neutral
3d8a71769a1e93a5d89087155801ee0d	R84C	Neutral
3d8a71769a1e93a5d89087155801ee0d	V90I	Neutral
3d8a71769a1e93a5d89087155801ee0d	R105L	Neutral
3d8a71769a1e93a5d89087155801ee0d	D88N	Neutral
f1d33e2f53a2d427c21c07c7180e76df	S41L	Disease
f1d33e2f53a2d427c21c07c7180e76df	T195I	Neutral
f1d33e2f53a2d427c21c07c7180e76df	R147H	Disease
f1d33e2f53a2d427c21c07c7180e76df	T197S	Neutral
f1d33e2f53a2d427c21c07c7180e76df	R144H	Disease
f1d33e2f53a2d427c21c07c7180e76df	P58L	Neutral
df86c7cc6fc3a25bed9f4d3cfa530af4	A20S	Neutral
df86c7cc6fc3a25bed9f4d3cfa530af4	A459G	Neutral
f30a838ab1d2964454aac6e7c21e6467	G326A	Disease
f30a838ab1d2964454aac6e7c21e6467	R14W	Neutral
f30a838ab1d2964454aac6e7c21e6467	T328M	Neutral
f30a838ab1d2964454aac6e7c21e6467	R128Q	Neutral
f30a838ab1d2964454aac6e7c21e6467	A221V	Neutral
f30a838ab1d2964454aac6e7c21e6467	H431Q	Neutral
f30a838ab1d2964454aac6e7c21e6467	A395S	Neutral
f30a838ab1d2964454aac6e7c21e6467	H431Y	Neutral
f30a838ab1d2964454aac6e7c21e6467	D52E	Neutral
f30a838ab1d2964454aac6e7c21e6467	G263V	Neutral
f30a838ab1d2964454aac6e7c21e6467	C207Y	Disease
f30a838ab1d2964454aac6e7c21e6467	K88N	Neutral
f30a838ab1d2964454aac6e7c21e6467	V500I	Neutral
f30a838ab1d2964454aac6e7c21e6467	L27R	Disease
f30a838ab1d2964454aac6e7c21e6467	R97C	Neutral
f30a838ab1d2964454aac6e7c21e6467	G360D	Disease
f30a838ab1d2964454aac6e7c21e6467	C475Y	Disease
f30a838ab1d2964454aac6e7c21e6467	G497E	Disease
f30a838ab1d2964454aac6e7c21e6467	F43S	Neutral
86b635ccbd8c1ef6c260dc8ecc3914e9	R229G	Neutral
86b635ccbd8c1ef6c260dc8ecc3914e9	D157E	Neutral
a0375ff1e038d7854af264a65441302d	P39S	Neutral
d401cc75ab0ed68d4572c139b3077c3a	S143F	Neutral
d401cc75ab0ed68d4572c139b3077c3a	T8S	Neutral
d401cc75ab0ed68d4572c139b3077c3a	T3A	Neutral
d401cc75ab0ed68d4572c139b3077c3a	H220R	Neutral
d401cc75ab0ed68d4572c139b3077c3a	P214R	Neutral
f433e7c33824cd9ece022f04b6a46d5b	S149P	Disease
f433e7c33824cd9ece022f04b6a46d5b	P200Q	Neutral
cbcc110822891820b1b1a9aac4f09b2e	N28K	Disease
cbcc110822891820b1b1a9aac4f09b2e	S95R	Neutral
cbcc110822891820b1b1a9aac4f09b2e	M34I	Neutral
b2a7ceb1de272e14cf8a29f96dba1912	R136G	Neutral
b2a7ceb1de272e14cf8a29f96dba1912	P140L	Neutral
b2a7ceb1de272e14cf8a29f96dba1912	L138F	Neutral
b2a7ceb1de272e14cf8a29f96dba1912	P133S	Neutral
b2a7ceb1de272e14cf8a29f96dba1912	L125I	Neutral
b2a7ceb1de272e14cf8a29f96dba1912	L131M	Neutral
b2a7ceb1de272e14cf8a29f96dba1912	A135D	Neutral
6191e4ec5ce34595ba96dba93f5a657b	A191S	Disease
6191e4ec5ce34595ba96dba93f5a657b	L152P	Disease
6191e4ec5ce34595ba96dba93f5a657b	E75D	Disease
da370f863761a9b858842daf35e977e5	A14V	Neutral
c518a2adff0e18feeaadaec229491adf	P3R	Neutral
43fa4ebf3cb2c67a620a24bf7599e31c	A92S	Neutral
43fa4ebf3cb2c67a620a24bf7599e31c	H97N	Neutral
43fa4ebf3cb2c67a620a24bf7599e31c	A60V	Disease
43fa4ebf3cb2c67a620a24bf7599e31c	R54G	Neutral
43fa4ebf3cb2c67a620a24bf7599e31c	V178I	Neutral
457ebd8ace122bbc474820caae0b6c44	K399N	Neutral
457ebd8ace122bbc474820caae0b6c44	L401M	Neutral
f6b1e15e8bd7457c71b5224f4302ca90	T356P	Neutral
f6b1e15e8bd7457c71b5224f4302ca90	A342G	Neutral
f6b1e15e8bd7457c71b5224f4302ca90	P186T	Disease
9432a68b2dc2e1909fcd7f9e41a9384f	L288P	Disease
9432a68b2dc2e1909fcd7f9e41a9384f	M643T	Neutral
9432a68b2dc2e1909fcd7f9e41a9384f	E979K	Neutral
9432a68b2dc2e1909fcd7f9e41a9384f	A698T	Neutral
9432a68b2dc2e1909fcd7f9e41a9384f	R195G	Neutral
9432a68b2dc2e1909fcd7f9e41a9384f	L718P	Disease
9432a68b2dc2e1909fcd7f9e41a9384f	I153V	Neutral
9432a68b2dc2e1909fcd7f9e41a9384f	E338D	Neutral
9432a68b2dc2e1909fcd7f9e41a9384f	F215L	Neutral
9432a68b2dc2e1909fcd7f9e41a9384f	D744G	Neutral
9432a68b2dc2e1909fcd7f9e41a9384f	N944H	Neutral
9432a68b2dc2e1909fcd7f9e41a9384f	P515A	Neutral
9432a68b2dc2e1909fcd7f9e41a9384f	D44A	Neutral
9432a68b2dc2e1909fcd7f9e41a9384f	R250Q	Neutral
fb29c9eae733dde42c3920ca5860e620	T30S	Neutral
7cbffa6089179ff6a5fe746e41cda49e	P372L	Neutral
7cbffa6089179ff6a5fe746e41cda49e	Y411F	Neutral
7cbffa6089179ff6a5fe746e41cda49e	V250M	Disease
7cbffa6089179ff6a5fe746e41cda49e	S456G	Neutral
7cbffa6089179ff6a5fe746e41cda49e	A423V	Neutral
7cbffa6089179ff6a5fe746e41cda49e	V421I	Neutral
7cbffa6089179ff6a5fe746e41cda49e	G43S	Neutral
a970ac89e7007c2777617afb25311b22	R148S	Neutral
a970ac89e7007c2777617afb25311b22	E362K	Neutral
a970ac89e7007c2777617afb25311b22	P364T	Neutral
a970ac89e7007c2777617afb25311b22	H184P	Disease
060ecc1582c257644119be6ec63a240f	H42Y	Disease
060ecc1582c257644119be6ec63a240f	R31S	Disease
060ecc1582c257644119be6ec63a240f	R47P	Disease
060ecc1582c257644119be6ec63a240f	Y40H	Neutral
7ea3456ca4aaeae17782872071f6601e	V111A	Neutral
7ea3456ca4aaeae17782872071f6601e	T484M	Neutral
7ea3456ca4aaeae17782872071f6601e	L230Q	Neutral
7ea3456ca4aaeae17782872071f6601e	V202M	Neutral
7ea3456ca4aaeae17782872071f6601e	W62C	Disease
7ea3456ca4aaeae17782872071f6601e	S84F	Neutral
7ea3456ca4aaeae17782872071f6601e	R477Q	Neutral
511f679a5a9687319e76fc56b858cbd3	S162R	Neutral
511f679a5a9687319e76fc56b858cbd3	R405Q	Disease
511f679a5a9687319e76fc56b858cbd3	R358Q	Disease
511f679a5a9687319e76fc56b858cbd3	E96A	Disease
511f679a5a9687319e76fc56b858cbd3	M238V	Neutral
511f679a5a9687319e76fc56b858cbd3	S166W	Disease
511f679a5a9687319e76fc56b858cbd3	L68V	Neutral
511f679a5a9687319e76fc56b858cbd3	V242E	Neutral
511f679a5a9687319e76fc56b858cbd3	T58I	Neutral
ac4c96c819847d24bb46406ae754bb3d	V162A	Neutral
ac4c96c819847d24bb46406ae754bb3d	G194A	Neutral
ac4c96c819847d24bb46406ae754bb3d	R158H	Disease
ac4c96c819847d24bb46406ae754bb3d	L335F	Neutral
ac4c96c819847d24bb46406ae754bb3d	G30C	Neutral
0b395a7ae620b144ccdc36c4cefac654	G84R	Disease
0b395a7ae620b144ccdc36c4cefac654	Q10E	Neutral
8aba4be877bca8ed3554a3df95d18a95	I697T	Neutral
8aba4be877bca8ed3554a3df95d18a95	G64R	Neutral
8aba4be877bca8ed3554a3df95d18a95	A965T	Neutral
8aba4be877bca8ed3554a3df95d18a95	W971L	Neutral
8aba4be877bca8ed3554a3df95d18a95	T159M	Disease
8aba4be877bca8ed3554a3df95d18a95	S505F	Disease
8aba4be877bca8ed3554a3df95d18a95	V765M	Neutral
8aba4be877bca8ed3554a3df95d18a95	V680L	Neutral
8aba4be877bca8ed3554a3df95d18a95	V910M	Neutral
8aba4be877bca8ed3554a3df95d18a95	W449R	Neutral
8aba4be877bca8ed3554a3df95d18a95	P876S	Neutral
8aba4be877bca8ed3554a3df95d18a95	H26Y	Neutral
8aba4be877bca8ed3554a3df95d18a95	A557D	Neutral
8aba4be877bca8ed3554a3df95d18a95	Q1049R	None
8aba4be877bca8ed3554a3df95d18a95	R917Q	Disease
8aba4be877bca8ed3554a3df95d18a95	G203R	Disease
f172c66c0d182c74ab3d66b4ead01f86	Y262H	Disease
aaa9158292c6996cf7e23f52bd2a7763	Q115L	Neutral
aaa9158292c6996cf7e23f52bd2a7763	A272T	Neutral
45f068bac705c70726a06b3a65b2149b	E125G	Neutral
45f068bac705c70726a06b3a65b2149b	N86K	Neutral
45f068bac705c70726a06b3a65b2149b	S124R	Neutral
45f068bac705c70726a06b3a65b2149b	A47V	Neutral
f22ab8815b9c1d8fb2e539fb919af545	Q129R	Neutral
f22ab8815b9c1d8fb2e539fb919af545	K447E	Disease
f22ab8815b9c1d8fb2e539fb919af545	Y511C	Neutral
f22ab8815b9c1d8fb2e539fb919af545	E187A	Neutral
46a9b02a6e2d4b42a2773da4370131d2	A50D	Neutral
46a9b02a6e2d4b42a2773da4370131d2	L186F	Disease
46a9b02a6e2d4b42a2773da4370131d2	Y111N	Disease
22f9d33a87f8f0169a81be4f72640ff9	W61R	Disease
22f9d33a87f8f0169a81be4f72640ff9	G117E	Neutral
22f9d33a87f8f0169a81be4f72640ff9	P72R	Neutral
22f9d33a87f8f0169a81be4f72640ff9	P168L	Neutral
134e868cae6871289839fc8b480ccfb3	D130N	Neutral
134e868cae6871289839fc8b480ccfb3	D170N	Neutral
df1105fddd58a485d4e6b4424afde1e6	I36T	Neutral
df1105fddd58a485d4e6b4424afde1e6	L150P	Disease
df1105fddd58a485d4e6b4424afde1e6	R201W	Neutral
df1105fddd58a485d4e6b4424afde1e6	V45F	Disease
df1105fddd58a485d4e6b4424afde1e6	F23I	Disease
37c47cd8ef3be3ff192f070e0f4a808b	P32R	Neutral
37c47cd8ef3be3ff192f070e0f4a808b	N686T	Disease
37c47cd8ef3be3ff192f070e0f4a808b	R688H	Neutral
6e4cd8bb76d6d3aa1ed88460706e7ced	G713E	Neutral
6e4cd8bb76d6d3aa1ed88460706e7ced	S767T	Neutral
6e4cd8bb76d6d3aa1ed88460706e7ced	V177A	Neutral
6e4cd8bb76d6d3aa1ed88460706e7ced	T527I	Disease
6e4cd8bb76d6d3aa1ed88460706e7ced	R861C	Neutral
2596d866fdc2887db2fdb62969d788da	Y517D	Neutral
29b6562f7b217d4faa04e2561cdd63f6	T14R	Neutral
29b6562f7b217d4faa04e2561cdd63f6	R212W	Neutral
29b6562f7b217d4faa04e2561cdd63f6	E193K	Neutral
29b6562f7b217d4faa04e2561cdd63f6	P240L	Neutral
29b6562f7b217d4faa04e2561cdd63f6	S129F	Neutral
29b6562f7b217d4faa04e2561cdd63f6	G201E	Neutral
29b6562f7b217d4faa04e2561cdd63f6	T14E	Neutral
868a819735fcca55c3318aa900769ab4	F201L	Neutral
868a819735fcca55c3318aa900769ab4	G144D	Disease
868a819735fcca55c3318aa900769ab4	V346I	Neutral
868a819735fcca55c3318aa900769ab4	K141N	Disease
3319842ab448ce83597b755c74d38979	A14V	Neutral
3319842ab448ce83597b755c74d38979	C117W	Disease
3319842ab448ce83597b755c74d38979	A12G	Neutral
3319842ab448ce83597b755c74d38979	P417A	Neutral
3319842ab448ce83597b755c74d38979	A146P	Neutral
3319842ab448ce83597b755c74d38979	Y224S	Disease
f882753279c67c7059b0eb5e312d939d	P13R	Neutral
f882753279c67c7059b0eb5e312d939d	R195W	Neutral
f882753279c67c7059b0eb5e312d939d	E185K	Neutral
f882753279c67c7059b0eb5e312d939d	L24V	Neutral
b2674879868921d916fe54c59c9378e0	R64Q	Disease
b2674879868921d916fe54c59c9378e0	R161G	Disease
b2674879868921d916fe54c59c9378e0	S174N	Neutral
b2674879868921d916fe54c59c9378e0	F167Y	Disease
b2674879868921d916fe54c59c9378e0	S120L	Disease
143d2a13cac399b66527bea12e672e6e	V116I	Neutral
143d2a13cac399b66527bea12e672e6e	N11K	Disease
9dce6f3305c3c21421827d33e69802e1	V131G	Disease
9dce6f3305c3c21421827d33e69802e1	I75F	Neutral
9dce6f3305c3c21421827d33e69802e1	I75V	Neutral
9dce6f3305c3c21421827d33e69802e1	I75L	Neutral
98fa37659747c1072800599b8f609fff	K247R	Neutral
98fa37659747c1072800599b8f609fff	R163W	Disease
98fa37659747c1072800599b8f609fff	I113V	Neutral
98fa37659747c1072800599b8f609fff	E275K	Neutral
98fa37659747c1072800599b8f609fff	K159R	Disease
98fa37659747c1072800599b8f609fff	F269S	Disease
98fa37659747c1072800599b8f609fff	P43S	Neutral
95eeed6302be041bd165628a4c5a472a	T7I	Neutral
95eeed6302be041bd165628a4c5a472a	A86V	Neutral
95eeed6302be041bd165628a4c5a472a	N239S	Neutral
95eeed6302be041bd165628a4c5a472a	H149Y	Disease
95eeed6302be041bd165628a4c5a472a	F247L	Neutral
95eeed6302be041bd165628a4c5a472a	V220M	Neutral
95eeed6302be041bd165628a4c5a472a	Y62F	Neutral
2cc4bbb85972e8c5dbdcd961258a2fba	R315Q	Neutral
2cc4bbb85972e8c5dbdcd961258a2fba	V330M	Disease
313059d244024c70eedb4adf67bc66d7	N321T	Neutral
313059d244024c70eedb4adf67bc66d7	Y626F	Neutral
313059d244024c70eedb4adf67bc66d7	L457P	Disease
313059d244024c70eedb4adf67bc66d7	A200P	Disease
313059d244024c70eedb4adf67bc66d7	A294V	Neutral
313059d244024c70eedb4adf67bc66d7	D164N	Neutral
313059d244024c70eedb4adf67bc66d7	E487K	Neutral
4aae0adb588608901c827ff3d5450293	Y261D	Disease
b348945a4275b3112572b3e1e1f772bd	S55N	Neutral
b348945a4275b3112572b3e1e1f772bd	N50S	Neutral
3e3000f9c09e5d1c909d8001e404aebe	N648K	Neutral
3e3000f9c09e5d1c909d8001e404aebe	T142S	Neutral
3e3000f9c09e5d1c909d8001e404aebe	R316K	Neutral
3e3000f9c09e5d1c909d8001e404aebe	Y52C	Disease
3e3000f9c09e5d1c909d8001e404aebe	A31V	Neutral
3e3000f9c09e5d1c909d8001e404aebe	I632V	Neutral
3e3000f9c09e5d1c909d8001e404aebe	G546R	Disease
3e3000f9c09e5d1c909d8001e404aebe	S102N	Neutral
3e3000f9c09e5d1c909d8001e404aebe	R370W	Disease
364b6687620af0c2c743156706104a77	V56F	Neutral
c171489d5f25a7fcbbb7c8049201f122	A527T	Neutral
c171489d5f25a7fcbbb7c8049201f122	K233Q	Neutral
c171489d5f25a7fcbbb7c8049201f122	Y326C	Neutral
c171489d5f25a7fcbbb7c8049201f122	G238E	None
c171489d5f25a7fcbbb7c8049201f122	G192S	Neutral
c171489d5f25a7fcbbb7c8049201f122	S338Y	Neutral
c171489d5f25a7fcbbb7c8049201f122	L313V	Neutral
c171489d5f25a7fcbbb7c8049201f122	S197L	Neutral
c171489d5f25a7fcbbb7c8049201f122	T405A	Neutral
c171489d5f25a7fcbbb7c8049201f122	R225W	Neutral
c171489d5f25a7fcbbb7c8049201f122	C300Y	Neutral
c171489d5f25a7fcbbb7c8049201f122	F251S	Neutral
e2c6d4144b5cbdc78f5e846512c8533c	A80P	Disease
e2c6d4144b5cbdc78f5e846512c8533c	Q24K	Neutral
e2c6d4144b5cbdc78f5e846512c8533c	L14P	Disease
60cc1aa1c3b86318f79adbc2b1a4905a	V364G	Disease
60cc1aa1c3b86318f79adbc2b1a4905a	E311K	Neutral
60cc1aa1c3b86318f79adbc2b1a4905a	I190T	Neutral
60cc1aa1c3b86318f79adbc2b1a4905a	T740A	Neutral
60cc1aa1c3b86318f79adbc2b1a4905a	I719T	Disease
8c590a8051f2bcfbf1001678df9bbaec	T162S	Neutral
8c590a8051f2bcfbf1001678df9bbaec	V218A	Neutral
8c590a8051f2bcfbf1001678df9bbaec	R171H	Neutral
8c590a8051f2bcfbf1001678df9bbaec	L388Q	Neutral
8c590a8051f2bcfbf1001678df9bbaec	R208H	Neutral
8c590a8051f2bcfbf1001678df9bbaec	I60V	Neutral
8c590a8051f2bcfbf1001678df9bbaec	R279Q	Neutral
5d7922adb193213933007db432fa9622	K289R	Neutral
5d7922adb193213933007db432fa9622	D85N	Neutral
4fde32c8f3a3a62f998769516253bf43	I424V	Neutral
4fde32c8f3a3a62f998769516253bf43	T152M	Disease
4fde32c8f3a3a62f998769516253bf43	F266L	Neutral
4fde32c8f3a3a62f998769516253bf43	R276L	Neutral
4fde32c8f3a3a62f998769516253bf43	G45C	Disease
4fde32c8f3a3a62f998769516253bf43	R412Q	Disease
7cd53021afe0a5a90bac366bd52946b0	S96G	Neutral
7cd53021afe0a5a90bac366bd52946b0	S226F	Neutral
eb7a0b6f2a0f6ef1c7b6d2d8e4b284e9	L644V	Neutral
eb7a0b6f2a0f6ef1c7b6d2d8e4b284e9	A204T	Neutral
eb7a0b6f2a0f6ef1c7b6d2d8e4b284e9	E593K	Neutral
eb7a0b6f2a0f6ef1c7b6d2d8e4b284e9	P124S	Neutral
1ba9eb04afd44d4bf3d71cfa2010cf85	Q150R	Neutral
1ba9eb04afd44d4bf3d71cfa2010cf85	S239G	Neutral
1ba9eb04afd44d4bf3d71cfa2010cf85	R542Q	Neutral
1ba9eb04afd44d4bf3d71cfa2010cf85	P83T	Neutral
1ba9eb04afd44d4bf3d71cfa2010cf85	G392S	Neutral
c5a0c53e823100907d8d3ceb14289e30	A132V	Neutral
1a751e798ba9407b94b719d2485d0e17	S82L	Neutral
1a751e798ba9407b94b719d2485d0e17	I144S	Disease
1a751e798ba9407b94b719d2485d0e17	S38F	Disease
a1fa36a71cf05b3edb24be7a0efa5123	L324S	Disease
a1fa36a71cf05b3edb24be7a0efa5123	T106I	Neutral
a1fa36a71cf05b3edb24be7a0efa5123	Q137K	Neutral
47a3371a899fc63ece1a27b746c630eb	N103K	Neutral
47a3371a899fc63ece1a27b746c630eb	V139L	Neutral
47a3371a899fc63ece1a27b746c630eb	S149G	Neutral
47a3371a899fc63ece1a27b746c630eb	V93G	Neutral
47a3371a899fc63ece1a27b746c630eb	A2E	Neutral
47a3371a899fc63ece1a27b746c630eb	E95G	Neutral
47a3371a899fc63ece1a27b746c630eb	R37W	Disease
39409c1048a1168f894e1adfd3a5d47a	K436E	Neutral
39409c1048a1168f894e1adfd3a5d47a	D60E	Neutral
39409c1048a1168f894e1adfd3a5d47a	N489S	Neutral
39409c1048a1168f894e1adfd3a5d47a	V165A	Neutral
39409c1048a1168f894e1adfd3a5d47a	P192L	Neutral
39409c1048a1168f894e1adfd3a5d47a	T459M	Neutral
39409c1048a1168f894e1adfd3a5d47a	A272G	Neutral
39409c1048a1168f894e1adfd3a5d47a	S482L	Neutral
39409c1048a1168f894e1adfd3a5d47a	P192S	Neutral
e62b3145ae30a53030f2277b0e2b61ef	R121S	Neutral
e62b3145ae30a53030f2277b0e2b61ef	H73R	Neutral
68ad264612d148dd750c549c29ae0da8	R38Q	Neutral
68ad264612d148dd750c549c29ae0da8	V164A	Neutral
74cb11339714b03e560cb1e148666e59	K194R	Neutral
74cb11339714b03e560cb1e148666e59	V198G	Disease
74cb11339714b03e560cb1e148666e59	A152V	Neutral
74cb11339714b03e560cb1e148666e59	G59R	Disease
74cb11339714b03e560cb1e148666e59	N52D	Neutral
4e0d409722bc0f7e9bb8a44e1185eaf9	F467L	Neutral
4e0d409722bc0f7e9bb8a44e1185eaf9	S144L	Neutral
4e0d409722bc0f7e9bb8a44e1185eaf9	F183Y	Neutral
4e0d409722bc0f7e9bb8a44e1185eaf9	L284P	Disease
41f8b1b127fc3b813ff259df521f7419	F197L	Neutral
41f8b1b127fc3b813ff259df521f7419	G43R	Disease
a167510bd2d122ad145e73d7d1b09a03	S49L	Neutral
a167510bd2d122ad145e73d7d1b09a03	G23D	Disease
a167510bd2d122ad145e73d7d1b09a03	D171Y	Disease
a167510bd2d122ad145e73d7d1b09a03	V217G	Disease
a167510bd2d122ad145e73d7d1b09a03	V200M	Disease
363dce8c4c4a1109f749067d40b3e5aa	M679V	Neutral
363dce8c4c4a1109f749067d40b3e5aa	A381S	Neutral
363dce8c4c4a1109f749067d40b3e5aa	E316K	Neutral
363dce8c4c4a1109f749067d40b3e5aa	I890K	Neutral
363dce8c4c4a1109f749067d40b3e5aa	Q1122H	Neutral
363dce8c4c4a1109f749067d40b3e5aa	V29F	Neutral
363dce8c4c4a1109f749067d40b3e5aa	P674H	Neutral
363dce8c4c4a1109f749067d40b3e5aa	P867L	Neutral
363dce8c4c4a1109f749067d40b3e5aa	E380D	Neutral
363dce8c4c4a1109f749067d40b3e5aa	D1049V	Disease
363dce8c4c4a1109f749067d40b3e5aa	I671T	Disease
363dce8c4c4a1109f749067d40b3e5aa	S874P	Neutral
363dce8c4c4a1109f749067d40b3e5aa	V613G	Neutral
363dce8c4c4a1109f749067d40b3e5aa	P851H	Neutral
ae013fef502b678b6711a2c9ac721e42	T230P	Neutral
ae013fef502b678b6711a2c9ac721e42	R190Q	Neutral
dcf8dde898aa0b7e76e1b854a86856f9	E188G	Neutral
dcf8dde898aa0b7e76e1b854a86856f9	D328G	Disease
dcf8dde898aa0b7e76e1b854a86856f9	P345Q	Neutral
dcf8dde898aa0b7e76e1b854a86856f9	E124D	Neutral
dcf8dde898aa0b7e76e1b854a86856f9	R37G	Neutral
af78e817505b27cd3b417d3483265a86	R370K	Neutral
af78e817505b27cd3b417d3483265a86	A2V	Neutral
af78e817505b27cd3b417d3483265a86	A2P	Neutral
af78e817505b27cd3b417d3483265a86	A2S	Neutral
af78e817505b27cd3b417d3483265a86	R33W	Neutral
af78e817505b27cd3b417d3483265a86	P387S	Neutral
af78e817505b27cd3b417d3483265a86	V347M	Disease
b4320126434125c206647167f3c941f5	R233H	Neutral
b4320126434125c206647167f3c941f5	R48W	Disease
b4320126434125c206647167f3c941f5	C47F	Disease
b4320126434125c206647167f3c941f5	P147L	Neutral
b4320126434125c206647167f3c941f5	K42N	Neutral
b8cc1bfb130f1daae0c419d71a3a03e1	P386S	Neutral
b8cc1bfb130f1daae0c419d71a3a03e1	R3C	Neutral
b8cc1bfb130f1daae0c419d71a3a03e1	Q58R	Neutral
b8cc1bfb130f1daae0c419d71a3a03e1	A74D	Neutral
b8cc1bfb130f1daae0c419d71a3a03e1	T383A	Neutral
a481e1daf07f9f51ffd864f5ca3307d0	T139M	Neutral
a481e1daf07f9f51ffd864f5ca3307d0	R390Q	Disease
a481e1daf07f9f51ffd864f5ca3307d0	V548I	Neutral
a481e1daf07f9f51ffd864f5ca3307d0	R980W	Neutral
a481e1daf07f9f51ffd864f5ca3307d0	R958H	Neutral
a481e1daf07f9f51ffd864f5ca3307d0	V994I	Neutral
a481e1daf07f9f51ffd864f5ca3307d0	P1143L	Neutral
a481e1daf07f9f51ffd864f5ca3307d0	K414N	Neutral
a481e1daf07f9f51ffd864f5ca3307d0	R1008H	Neutral
a481e1daf07f9f51ffd864f5ca3307d0	R335S	Disease
a481e1daf07f9f51ffd864f5ca3307d0	M504V	Neutral
a481e1daf07f9f51ffd864f5ca3307d0	T487I	Neutral
a481e1daf07f9f51ffd864f5ca3307d0	P1114S	Neutral
e9d412b0f33ca6c807f7eb520b7ab026	P145T	Neutral
e9d412b0f33ca6c807f7eb520b7ab026	K202N	Neutral
e9d412b0f33ca6c807f7eb520b7ab026	Y127D	Disease
e9d412b0f33ca6c807f7eb520b7ab026	F138S	Disease
09912087293647a8f652b83e351fe1ed	D607E	Neutral
09912087293647a8f652b83e351fe1ed	R458G	Neutral
09912087293647a8f652b83e351fe1ed	E311Q	Disease
09912087293647a8f652b83e351fe1ed	R558G	Neutral
09912087293647a8f652b83e351fe1ed	S487L	Neutral
09912087293647a8f652b83e351fe1ed	R611C	Neutral
5b2a0b11a2b07c8a78473ed64d64afbb	R350C	Disease
5b2a0b11a2b07c8a78473ed64d64afbb	V403G	Disease
5b2a0b11a2b07c8a78473ed64d64afbb	Q251E	Neutral
5b2a0b11a2b07c8a78473ed64d64afbb	V153I	Neutral
5b2a0b11a2b07c8a78473ed64d64afbb	V531I	Neutral
5b2a0b11a2b07c8a78473ed64d64afbb	L236V	Neutral
5b2a0b11a2b07c8a78473ed64d64afbb	P292A	Neutral
5b2a0b11a2b07c8a78473ed64d64afbb	P281L	Neutral
5b2a0b11a2b07c8a78473ed64d64afbb	R30G	Disease
5b2a0b11a2b07c8a78473ed64d64afbb	L510V	Neutral
5b2a0b11a2b07c8a78473ed64d64afbb	M564V	Disease
94fcd063b510d35bc797bd125caf387d	R111P	Disease
94fcd063b510d35bc797bd125caf387d	R428Q	Disease
94fcd063b510d35bc797bd125caf387d	Y84D	Disease
94fcd063b510d35bc797bd125caf387d	A461V	Neutral
4230380c4bdae92786227e29cbbdd5fe	T222M	Neutral
4230380c4bdae92786227e29cbbdd5fe	L54Q	Disease
4230380c4bdae92786227e29cbbdd5fe	R338Q	Neutral
4230380c4bdae92786227e29cbbdd5fe	A293V	Neutral
4230380c4bdae92786227e29cbbdd5fe	V458G	Neutral
4230380c4bdae92786227e29cbbdd5fe	Y630C	Disease
4230380c4bdae92786227e29cbbdd5fe	N324T	Neutral
4230380c4bdae92786227e29cbbdd5fe	I11V	Neutral
4230380c4bdae92786227e29cbbdd5fe	Q633P	Neutral
4230380c4bdae92786227e29cbbdd5fe	V63I	Neutral
4230380c4bdae92786227e29cbbdd5fe	P358L	Disease
4230380c4bdae92786227e29cbbdd5fe	A564T	Neutral
4230380c4bdae92786227e29cbbdd5fe	Q600H	Neutral
d61eebf5d73439bd133d432b33de452c	L95R	Disease
d61eebf5d73439bd133d432b33de452c	R943H	Neutral
d61eebf5d73439bd133d432b33de452c	C436R	Neutral
d61eebf5d73439bd133d432b33de452c	K169N	Disease
d61eebf5d73439bd133d432b33de452c	N30S	Neutral
d61eebf5d73439bd133d432b33de452c	D437G	Neutral
d61eebf5d73439bd133d432b33de452c	V148L	Neutral
d61eebf5d73439bd133d432b33de452c	L940S	Neutral
d61eebf5d73439bd133d432b33de452c	V431I	Neutral
1e29a1d876865c5e86c86097550d1045	P300L	Neutral
1e29a1d876865c5e86c86097550d1045	C244Y	Disease
1e29a1d876865c5e86c86097550d1045	T217I	Neutral
7efaa28c58926e4a10641287b15cb5f5	R132H	Neutral
7efaa28c58926e4a10641287b15cb5f5	S99Y	Neutral
7efaa28c58926e4a10641287b15cb5f5	Q198K	Neutral
7efaa28c58926e4a10641287b15cb5f5	D104N	Neutral
96ab7282fdc258aa1d44470d9eb5c8df	F481S	Neutral
96ab7282fdc258aa1d44470d9eb5c8df	G473R	Disease
96ab7282fdc258aa1d44470d9eb5c8df	L573F	Neutral
96ab7282fdc258aa1d44470d9eb5c8df	S283I	Disease
96ab7282fdc258aa1d44470d9eb5c8df	I311T	Neutral
96ab7282fdc258aa1d44470d9eb5c8df	F32L	Neutral
96ab7282fdc258aa1d44470d9eb5c8df	S492N	Neutral
96ab7282fdc258aa1d44470d9eb5c8df	I629M	Neutral
96ab7282fdc258aa1d44470d9eb5c8df	L573V	Neutral
96ab7282fdc258aa1d44470d9eb5c8df	Y132H	Disease
96ab7282fdc258aa1d44470d9eb5c8df	Q206R	Disease
96ab7282fdc258aa1d44470d9eb5c8df	F481L	Neutral
1af55df7146268c4b7598906830f25a2	E316D	Neutral
1af55df7146268c4b7598906830f25a2	G51R	Neutral
1af55df7146268c4b7598906830f25a2	V432G	Disease
1af55df7146268c4b7598906830f25a2	L387F	Disease
1af55df7146268c4b7598906830f25a2	F351L	Neutral
dd209b0cf3f88727a13c427ff5cb3b3d	A123T	Neutral
dd209b0cf3f88727a13c427ff5cb3b3d	C165W	Neutral
dd209b0cf3f88727a13c427ff5cb3b3d	W40C	Disease
dd209b0cf3f88727a13c427ff5cb3b3d	M1V	Neutral
dd209b0cf3f88727a13c427ff5cb3b3d	A127S	Neutral
dd209b0cf3f88727a13c427ff5cb3b3d	W66R	Neutral
dd209b0cf3f88727a13c427ff5cb3b3d	M1L	Neutral
dd209b0cf3f88727a13c427ff5cb3b3d	V105A	Neutral
dd209b0cf3f88727a13c427ff5cb3b3d	H153P	Neutral
dd209b0cf3f88727a13c427ff5cb3b3d	R128Q	Neutral
dd209b0cf3f88727a13c427ff5cb3b3d	M1K	Neutral
dd209b0cf3f88727a13c427ff5cb3b3d	D70G	Neutral
dd209b0cf3f88727a13c427ff5cb3b3d	K2N	Neutral
b5412c3e8c8871d13ffd260ebd3a1c6c	G382D	Neutral
b5412c3e8c8871d13ffd260ebd3a1c6c	R147S	Neutral
b5412c3e8c8871d13ffd260ebd3a1c6c	S316F	Neutral
b5412c3e8c8871d13ffd260ebd3a1c6c	L395P	Neutral
b5412c3e8c8871d13ffd260ebd3a1c6c	R374Q	Disease
b5412c3e8c8871d13ffd260ebd3a1c6c	D223N	Disease
b5412c3e8c8871d13ffd260ebd3a1c6c	V273A	Neutral
0d7e5e18b2d0740b3737f2376ad64e3d	R141K	Neutral
0d7e5e18b2d0740b3737f2376ad64e3d	I393T	Disease
0d7e5e18b2d0740b3737f2376ad64e3d	R129C	Disease
0d7e5e18b2d0740b3737f2376ad64e3d	M249T	Neutral
0d7e5e18b2d0740b3737f2376ad64e3d	N453S	Neutral
0d7e5e18b2d0740b3737f2376ad64e3d	T57R	Neutral
0d7e5e18b2d0740b3737f2376ad64e3d	T205I	Neutral
1cfeef028e870bcf45ecd0daa16c120e	G335E	Disease
1cfeef028e870bcf45ecd0daa16c120e	A6T	Neutral
128b37ea15b2098560b7bb6225871946	V93M	Disease
128b37ea15b2098560b7bb6225871946	E213K	Neutral
128b37ea15b2098560b7bb6225871946	E555Q	Neutral
128b37ea15b2098560b7bb6225871946	T526I	Neutral
128b37ea15b2098560b7bb6225871946	T411P	Disease
128b37ea15b2098560b7bb6225871946	R160C	Disease
128b37ea15b2098560b7bb6225871946	M220L	Neutral
128b37ea15b2098560b7bb6225871946	V263G	Disease
128b37ea15b2098560b7bb6225871946	K162M	Neutral
237ab133aa203035d4f38ab5b8e31571	Q132R	Neutral
237ab133aa203035d4f38ab5b8e31571	D57Y	Neutral
237ab133aa203035d4f38ab5b8e31571	G89S	Neutral
237ab133aa203035d4f38ab5b8e31571	S78P	Neutral
237ab133aa203035d4f38ab5b8e31571	C8R	Neutral
237ab133aa203035d4f38ab5b8e31571	R10Q	Neutral
e4da21dde1dd0b6fb6d84351ad987b88	E320G	Neutral
e4da21dde1dd0b6fb6d84351ad987b88	C523S	Disease
e4da21dde1dd0b6fb6d84351ad987b88	P82Q	Neutral
4ec2d4a7a4bf54c0f11e322206aafd35	D136A	Neutral
0c2b9c6ff88d24288c105632651db5f8	R42H	Neutral
0c2b9c6ff88d24288c105632651db5f8	T9K	Neutral
0c2b9c6ff88d24288c105632651db5f8	N501S	Neutral
0c2b9c6ff88d24288c105632651db5f8	S459F	Disease
0c2b9c6ff88d24288c105632651db5f8	H419Y	Disease
0c2b9c6ff88d24288c105632651db5f8	L224F	Neutral
0c2b9c6ff88d24288c105632651db5f8	E12K	Neutral
0c2b9c6ff88d24288c105632651db5f8	L274P	Disease
0c2b9c6ff88d24288c105632651db5f8	K532R	Neutral
0c2b9c6ff88d24288c105632651db5f8	S482F	Disease
1335c597ab2385eeeb04f54c5c5c7dae	A2T	Neutral
1335c597ab2385eeeb04f54c5c5c7dae	S17N	Neutral
1335c597ab2385eeeb04f54c5c5c7dae	G127S	Neutral
1335c597ab2385eeeb04f54c5c5c7dae	G99R	Neutral
1335c597ab2385eeeb04f54c5c5c7dae	P27A	Neutral
1335c597ab2385eeeb04f54c5c5c7dae	H94Y	Neutral
1335c597ab2385eeeb04f54c5c5c7dae	Q35K	Neutral
1335c597ab2385eeeb04f54c5c5c7dae	S133P	Neutral
1335c597ab2385eeeb04f54c5c5c7dae	T100A	Neutral
1335c597ab2385eeeb04f54c5c5c7dae	E62K	Neutral
1335c597ab2385eeeb04f54c5c5c7dae	M43V	Neutral
1335c597ab2385eeeb04f54c5c5c7dae	S93P	Neutral
1335c597ab2385eeeb04f54c5c5c7dae	T97I	Neutral
e4e59be580ad090c39b0bb560374b43d	D787G	Disease
e4e59be580ad090c39b0bb560374b43d	W122R	Disease
e4e59be580ad090c39b0bb560374b43d	M1V	Neutral
e4e59be580ad090c39b0bb560374b43d	N158S	Neutral
e4e59be580ad090c39b0bb560374b43d	Y916C	Disease
e4e59be580ad090c39b0bb560374b43d	V109G	Disease
e4e59be580ad090c39b0bb560374b43d	Q15K	Neutral
e4e59be580ad090c39b0bb560374b43d	R85H	Neutral
e4e59be580ad090c39b0bb560374b43d	A210V	Neutral
e4e59be580ad090c39b0bb560374b43d	K74N	Neutral
e2a55fc4861b271e2ceaf48f75309a51	Y151N	Neutral
e2a55fc4861b271e2ceaf48f75309a51	D173V	Neutral
46bcf10def9ea2aeb0594de4cda460bf	G145E	Neutral
46bcf10def9ea2aeb0594de4cda460bf	F539V	Disease
46bcf10def9ea2aeb0594de4cda460bf	C208R	Disease
e9b037ebe68cd07e2e2669e45296b748	A338V	Neutral
e9b037ebe68cd07e2e2669e45296b748	V316L	Disease
e9b037ebe68cd07e2e2669e45296b748	A338S	Neutral
e9b037ebe68cd07e2e2669e45296b748	A148D	Disease
e9b037ebe68cd07e2e2669e45296b748	V64I	Neutral
e9b037ebe68cd07e2e2669e45296b748	A368V	Neutral
e9b037ebe68cd07e2e2669e45296b748	A5S	Neutral
e9b037ebe68cd07e2e2669e45296b748	S108N	Neutral
e9b037ebe68cd07e2e2669e45296b748	Q354K	Neutral
e9b037ebe68cd07e2e2669e45296b748	T48P	Disease
e12fe4c6ccc8ba5fddb7e3cbef5dfedc	F12V	Neutral
78e34fc7ba35e763c8b5d5249e30f5a8	K7N	Disease
78e34fc7ba35e763c8b5d5249e30f5a8	Q106R	Neutral
78e34fc7ba35e763c8b5d5249e30f5a8	S137F	Neutral
db0f9a3fed1d95f6916521b48a2acecc	L990V	Neutral
db0f9a3fed1d95f6916521b48a2acecc	R329M	Disease
db0f9a3fed1d95f6916521b48a2acecc	L481P	Disease
db0f9a3fed1d95f6916521b48a2acecc	R241G	Neutral
db0f9a3fed1d95f6916521b48a2acecc	S914C	Neutral
db0f9a3fed1d95f6916521b48a2acecc	E498K	Disease
db0f9a3fed1d95f6916521b48a2acecc	E510G	Neutral
db0f9a3fed1d95f6916521b48a2acecc	R507W	Disease
e487ce6c961fffb9ed4e99d08ffb0428	S58R	Neutral
db0f9a3fed1d95f6916521b48a2acecc	I341V	Disease
db0f9a3fed1d95f6916521b48a2acecc	T840P	Neutral
db0f9a3fed1d95f6916521b48a2acecc	V499L	Neutral
605eb78fed2155f31af0e4d4c2ee273b	R7G	Neutral
605eb78fed2155f31af0e4d4c2ee273b	D211H	Neutral
605eb78fed2155f31af0e4d4c2ee273b	I199V	Neutral
605eb78fed2155f31af0e4d4c2ee273b	N116S	Neutral
605eb78fed2155f31af0e4d4c2ee273b	G100C	Neutral
605eb78fed2155f31af0e4d4c2ee273b	G140D	Neutral
605eb78fed2155f31af0e4d4c2ee273b	E64Q	Neutral
605eb78fed2155f31af0e4d4c2ee273b	R113H	Neutral
605eb78fed2155f31af0e4d4c2ee273b	V74E	Disease
131acce29a052c3f282e1cef4ebb466b	T114R	Neutral
131acce29a052c3f282e1cef4ebb466b	A335D	Disease
131acce29a052c3f282e1cef4ebb466b	T383S	Neutral
131acce29a052c3f282e1cef4ebb466b	F76S	Neutral
131acce29a052c3f282e1cef4ebb466b	A621T	Neutral
131acce29a052c3f282e1cef4ebb466b	F76L	Neutral
131acce29a052c3f282e1cef4ebb466b	F390L	Neutral
131acce29a052c3f282e1cef4ebb466b	A188S	Neutral
51d38fc055ee9ddb476480aa6aff425a	A117T	Neutral
51d38fc055ee9ddb476480aa6aff425a	V23G	Neutral
8adcdf71d5f1e05b6246a4769ac69428	P265L	Neutral
589cf9e3bcc97bf38f280de5ce6e0f23	H56Y	Neutral
589cf9e3bcc97bf38f280de5ce6e0f23	P72S	Neutral
589cf9e3bcc97bf38f280de5ce6e0f23	M1T	Neutral
589cf9e3bcc97bf38f280de5ce6e0f23	R107C	Neutral
720386435ebfac6a552cc3d6f1ee8e2b	A60T	Neutral
720386435ebfac6a552cc3d6f1ee8e2b	V497M	Neutral
720386435ebfac6a552cc3d6f1ee8e2b	E630K	Neutral
720386435ebfac6a552cc3d6f1ee8e2b	R6G	Neutral
720386435ebfac6a552cc3d6f1ee8e2b	T212M	Neutral
720386435ebfac6a552cc3d6f1ee8e2b	C400R	Disease
720386435ebfac6a552cc3d6f1ee8e2b	T279A	Neutral
720386435ebfac6a552cc3d6f1ee8e2b	V82A	Neutral
720386435ebfac6a552cc3d6f1ee8e2b	D191G	Neutral
720386435ebfac6a552cc3d6f1ee8e2b	G163C	Neutral
720386435ebfac6a552cc3d6f1ee8e2b	T542I	Neutral
720386435ebfac6a552cc3d6f1ee8e2b	R41Q	Neutral
720386435ebfac6a552cc3d6f1ee8e2b	A216T	Neutral
720386435ebfac6a552cc3d6f1ee8e2b	G163D	Neutral
720386435ebfac6a552cc3d6f1ee8e2b	F458V	Neutral
720386435ebfac6a552cc3d6f1ee8e2b	N296I	Neutral
720386435ebfac6a552cc3d6f1ee8e2b	D475E	Neutral
720386435ebfac6a552cc3d6f1ee8e2b	V264G	Disease
a9cd98d99a6ca63e2da514cbe1218ab1	R62C	Neutral
a9cd98d99a6ca63e2da514cbe1218ab1	G4D	Neutral
a9cd98d99a6ca63e2da514cbe1218ab1	E257K	Neutral
a9cd98d99a6ca63e2da514cbe1218ab1	L249F	Neutral
d3ef83a2be034099220a4745fe936da9	S266F	Neutral
d3ef83a2be034099220a4745fe936da9	K167E	Neutral
d3ef83a2be034099220a4745fe936da9	T76A	Neutral
d3ef83a2be034099220a4745fe936da9	R151S	Disease
d3ef83a2be034099220a4745fe936da9	S86I	Neutral
ad8ce1bfc3f36790ea49d10ded4ddbf2	C105S	Neutral
d899074b5fde512e88d959cb6775a97a	S543P	Neutral
d899074b5fde512e88d959cb6775a97a	P582R	Neutral
d899074b5fde512e88d959cb6775a97a	S549F	Neutral
d899074b5fde512e88d959cb6775a97a	L106V	Neutral
d899074b5fde512e88d959cb6775a97a	A159T	Neutral
d899074b5fde512e88d959cb6775a97a	L52P	Disease
d899074b5fde512e88d959cb6775a97a	Y196C	Neutral
3c4626a4793136820157909423bcbc8f	S29N	Neutral
3c4626a4793136820157909423bcbc8f	I471T	Neutral
3c4626a4793136820157909423bcbc8f	F392Y	Neutral
3c4626a4793136820157909423bcbc8f	K379Q	Neutral
3c4626a4793136820157909423bcbc8f	R64S	Neutral
3c4626a4793136820157909423bcbc8f	G5R	Neutral
3c4626a4793136820157909423bcbc8f	K419N	None
3c4626a4793136820157909423bcbc8f	Q360K	Disease
3c4626a4793136820157909423bcbc8f	R403S	Neutral
3c4626a4793136820157909423bcbc8f	T214P	Disease
3c4626a4793136820157909423bcbc8f	P321L	Disease
3c4626a4793136820157909423bcbc8f	G479V	Disease
3c4626a4793136820157909423bcbc8f	S224P	Neutral
3c4626a4793136820157909423bcbc8f	D418G	Disease
77dc276b7b2291fe15411076bc2202e3	P340A	Neutral
77dc276b7b2291fe15411076bc2202e3	T27A	Neutral
77dc276b7b2291fe15411076bc2202e3	M275I	Neutral
77dc276b7b2291fe15411076bc2202e3	R130Q	Disease
77dc276b7b2291fe15411076bc2202e3	M145I	Disease
53b88b97f887c7936e182fd4b7c71463	A154T	Neutral
53b88b97f887c7936e182fd4b7c71463	R171H	Neutral
53b88b97f887c7936e182fd4b7c71463	R130H	Neutral
cb479fa39b0cbe680e958da72fcac403	A84V	Neutral
cb479fa39b0cbe680e958da72fcac403	R356P	Disease
cb479fa39b0cbe680e958da72fcac403	V250I	Neutral
cb479fa39b0cbe680e958da72fcac403	P561R	Neutral
cb479fa39b0cbe680e958da72fcac403	I240M	Neutral
cb479fa39b0cbe680e958da72fcac403	Q303R	Disease
cb479fa39b0cbe680e958da72fcac403	G597D	Neutral
cb479fa39b0cbe680e958da72fcac403	G298C	Disease
cb479fa39b0cbe680e958da72fcac403	S246F	Disease
cb479fa39b0cbe680e958da72fcac403	S265C	Disease
cb479fa39b0cbe680e958da72fcac403	A157T	Neutral
cb479fa39b0cbe680e958da72fcac403	G298D	Disease
302076a04b16d785f58895d6363898cf	Y8C	Neutral
302076a04b16d785f58895d6363898cf	D49G	Disease
302076a04b16d785f58895d6363898cf	K87R	Neutral
302076a04b16d785f58895d6363898cf	M44T	Neutral
302076a04b16d785f58895d6363898cf	I22V	Neutral
302076a04b16d785f58895d6363898cf	R115Q	Disease
9357ca15dc8abc6d5efb4d6b3f7c5b80	R25G	Neutral
3e50b7843d4a7d2d779014bff025bf0d	A104S	Neutral
3e50b7843d4a7d2d779014bff025bf0d	P244Q	Neutral
3e50b7843d4a7d2d779014bff025bf0d	D226N	Neutral
3e50b7843d4a7d2d779014bff025bf0d	S191L	Disease
3e50b7843d4a7d2d779014bff025bf0d	D251E	Neutral
3e50b7843d4a7d2d779014bff025bf0d	V254I	Neutral
3e50b7843d4a7d2d779014bff025bf0d	R246C	Neutral
3e50b7843d4a7d2d779014bff025bf0d	S213N	Neutral
3e50b7843d4a7d2d779014bff025bf0d	P227L	Neutral
3e50b7843d4a7d2d779014bff025bf0d	Q69H	Neutral
3e50b7843d4a7d2d779014bff025bf0d	L82P	Disease
3e50b7843d4a7d2d779014bff025bf0d	H189R	Neutral
7925920f82dcf91c7c88ac0ac4a6b104	D594G	Disease
7925920f82dcf91c7c88ac0ac4a6b104	R5G	Neutral
7925920f82dcf91c7c88ac0ac4a6b104	D216G	Disease
7925920f82dcf91c7c88ac0ac4a6b104	A516V	Neutral
7925920f82dcf91c7c88ac0ac4a6b104	D596G	Disease
605029b3e7efc5ca1a8a2ff4abd58fc0	S644F	Disease
605029b3e7efc5ca1a8a2ff4abd58fc0	R381W	Neutral
605029b3e7efc5ca1a8a2ff4abd58fc0	L675R	Disease
605029b3e7efc5ca1a8a2ff4abd58fc0	D342V	Disease
605029b3e7efc5ca1a8a2ff4abd58fc0	Y57H	Disease
605029b3e7efc5ca1a8a2ff4abd58fc0	V86M	Disease
605029b3e7efc5ca1a8a2ff4abd58fc0	A295V	Neutral
605029b3e7efc5ca1a8a2ff4abd58fc0	D342E	Disease
605029b3e7efc5ca1a8a2ff4abd58fc0	T155N	Neutral
ce7f41bbdd69d7c6e5ad5a7287b4e3e8	K359R	Neutral
ce7f41bbdd69d7c6e5ad5a7287b4e3e8	I221V	Neutral
ce7f41bbdd69d7c6e5ad5a7287b4e3e8	V103I	Neutral
ce7f41bbdd69d7c6e5ad5a7287b4e3e8	V604G	Neutral
ce7f41bbdd69d7c6e5ad5a7287b4e3e8	G459S	Neutral
ce7f41bbdd69d7c6e5ad5a7287b4e3e8	A605G	Neutral
ce7f41bbdd69d7c6e5ad5a7287b4e3e8	S519P	Neutral
ce7f41bbdd69d7c6e5ad5a7287b4e3e8	A210E	Neutral
ce7f41bbdd69d7c6e5ad5a7287b4e3e8	T479N	Neutral
ce7f41bbdd69d7c6e5ad5a7287b4e3e8	C553R	Disease
ce7f41bbdd69d7c6e5ad5a7287b4e3e8	I546R	Disease
ce7f41bbdd69d7c6e5ad5a7287b4e3e8	H215P	Disease
ce7f41bbdd69d7c6e5ad5a7287b4e3e8	A17V	Neutral
ce7f41bbdd69d7c6e5ad5a7287b4e3e8	V336D	Disease
ce7f41bbdd69d7c6e5ad5a7287b4e3e8	H554Y	Neutral
ce7f41bbdd69d7c6e5ad5a7287b4e3e8	D65E	Neutral
ce7f41bbdd69d7c6e5ad5a7287b4e3e8	L188P	Disease
2328e8bfc47f4167b0bd947b5d7b940c	M128L	Neutral
2328e8bfc47f4167b0bd947b5d7b940c	I39V	Neutral
2328e8bfc47f4167b0bd947b5d7b940c	D54E	Neutral
bc77ae334158568a3753849f0750ece0	P87A	Neutral
bd13865868df43e1b8ec462730c68c4f	V161G	Neutral
bd13865868df43e1b8ec462730c68c4f	S119N	Neutral
8873f0c13b74d80bce70dd800dcab8e2	V267A	Neutral
8873f0c13b74d80bce70dd800dcab8e2	V207I	Neutral
8873f0c13b74d80bce70dd800dcab8e2	D327V	Neutral
8873f0c13b74d80bce70dd800dcab8e2	R118G	Neutral
8873f0c13b74d80bce70dd800dcab8e2	R216W	Disease
8873f0c13b74d80bce70dd800dcab8e2	T104N	Neutral
8873f0c13b74d80bce70dd800dcab8e2	F121L	Neutral
2694c196b0a72f5bc3506d4abe58bb61	S204F	Neutral
2694c196b0a72f5bc3506d4abe58bb61	S358R	Neutral
2694c196b0a72f5bc3506d4abe58bb61	E366Q	Neutral
2694c196b0a72f5bc3506d4abe58bb61	A559V	Neutral
2694c196b0a72f5bc3506d4abe58bb61	E497K	Neutral
2694c196b0a72f5bc3506d4abe58bb61	E368K	Neutral
2694c196b0a72f5bc3506d4abe58bb61	V131M	Disease
5037052b50802065e32179df8a61cd63	P346L	Neutral
5037052b50802065e32179df8a61cd63	G28E	Neutral
5037052b50802065e32179df8a61cd63	T20A	Neutral
5037052b50802065e32179df8a61cd63	P35R	Neutral
5037052b50802065e32179df8a61cd63	R40Q	Neutral
5037052b50802065e32179df8a61cd63	L19F	Neutral
54d80e954143d99d9e8071d75c6d86ac	D437H	Neutral
54d80e954143d99d9e8071d75c6d86ac	G6E	Neutral
54d80e954143d99d9e8071d75c6d86ac	G421S	Neutral
54d80e954143d99d9e8071d75c6d86ac	M36I	Neutral
54d80e954143d99d9e8071d75c6d86ac	L12H	Neutral
54d80e954143d99d9e8071d75c6d86ac	A76V	Neutral
54d80e954143d99d9e8071d75c6d86ac	L12P	Neutral
54d80e954143d99d9e8071d75c6d86ac	L12R	Neutral
54d80e954143d99d9e8071d75c6d86ac	V182I	Neutral
54d80e954143d99d9e8071d75c6d86ac	V122M	Neutral
54d80e954143d99d9e8071d75c6d86ac	P146R	Neutral
54d80e954143d99d9e8071d75c6d86ac	R281H	Neutral
54d80e954143d99d9e8071d75c6d86ac	R299G	Disease
75e2b645e607e7b457b0a67d1cdd625d	F282L	Disease
75e2b645e607e7b457b0a67d1cdd625d	E33K	Disease
75e2b645e607e7b457b0a67d1cdd625d	S134R	Neutral
75e2b645e607e7b457b0a67d1cdd625d	S386P	Neutral
75e2b645e607e7b457b0a67d1cdd625d	S431F	Neutral
75e2b645e607e7b457b0a67d1cdd625d	Q20K	Neutral
75e2b645e607e7b457b0a67d1cdd625d	A88V	Neutral
75e2b645e607e7b457b0a67d1cdd625d	D391H	Neutral
44278a6b393158d03a2f48ce7a2f9314	A782G	Neutral
44278a6b393158d03a2f48ce7a2f9314	V226I	Neutral
44278a6b393158d03a2f48ce7a2f9314	D755G	Neutral
44278a6b393158d03a2f48ce7a2f9314	T592P	Neutral
80f297fd6bfc36117e2b42ca97aa1d5a	V137A	Neutral
80f297fd6bfc36117e2b42ca97aa1d5a	L155P	Disease
80f297fd6bfc36117e2b42ca97aa1d5a	E326G	Disease
80f297fd6bfc36117e2b42ca97aa1d5a	A332G	Neutral
80f297fd6bfc36117e2b42ca97aa1d5a	R270Q	Disease
80f297fd6bfc36117e2b42ca97aa1d5a	F293L	Disease
80f297fd6bfc36117e2b42ca97aa1d5a	D259N	Neutral
80f297fd6bfc36117e2b42ca97aa1d5a	R286K	Disease
304bcf77a37bcd19e64f0defab40dc78	M201V	Disease
304bcf77a37bcd19e64f0defab40dc78	M224I	Neutral
304bcf77a37bcd19e64f0defab40dc78	V338I	Neutral
304bcf77a37bcd19e64f0defab40dc78	F475V	Disease
304bcf77a37bcd19e64f0defab40dc78	R197H	Neutral
304bcf77a37bcd19e64f0defab40dc78	P222A	Neutral
304bcf77a37bcd19e64f0defab40dc78	P497S	Neutral
33bc6257356c882508d432449471f62b	H427Q	Neutral
33bc6257356c882508d432449471f62b	G135R	Disease
33bc6257356c882508d432449471f62b	S156F	Neutral
33bc6257356c882508d432449471f62b	V102G	Disease
33bc6257356c882508d432449471f62b	V106L	Disease
33bc6257356c882508d432449471f62b	S223P	Neutral
33bc6257356c882508d432449471f62b	G442S	Neutral
33bc6257356c882508d432449471f62b	R543H	Neutral
33bc6257356c882508d432449471f62b	L517M	Neutral
b7802f66905296fdf66530c9e95596d1	H104R	Neutral
b7802f66905296fdf66530c9e95596d1	V237I	Neutral
b7802f66905296fdf66530c9e95596d1	G54D	Neutral
b7802f66905296fdf66530c9e95596d1	D215N	Neutral
b7802f66905296fdf66530c9e95596d1	D447E	Neutral
b7802f66905296fdf66530c9e95596d1	D182N	Neutral
b7802f66905296fdf66530c9e95596d1	V344I	Neutral
b7802f66905296fdf66530c9e95596d1	L205H	Disease
b7802f66905296fdf66530c9e95596d1	T245A	Neutral
b7802f66905296fdf66530c9e95596d1	E681G	Neutral
a6489f13de82e88685f94002b0a40a3a	T70M	Disease
a6489f13de82e88685f94002b0a40a3a	R150Q	Neutral
a6489f13de82e88685f94002b0a40a3a	N100S	Neutral
edd56f34d7235fed97d54e47e6c9493f	S204T	Neutral
569e73b470832211cbdf27666e7c0257	R222Q	Neutral
569e73b470832211cbdf27666e7c0257	A63T	Neutral
569e73b470832211cbdf27666e7c0257	N195S	Neutral
569e73b470832211cbdf27666e7c0257	I39T	Neutral
577042ce880859f1746df150223d7760	A198T	Neutral
577042ce880859f1746df150223d7760	P373L	Neutral
577042ce880859f1746df150223d7760	A117S	Neutral
577042ce880859f1746df150223d7760	G102S	Disease
577042ce880859f1746df150223d7760	G177R	Disease
577042ce880859f1746df150223d7760	V217M	Neutral
577042ce880859f1746df150223d7760	L44F	Neutral
2ce19c5b38fc36922e5063f0e4726cbd	E48K	Neutral
2ce19c5b38fc36922e5063f0e4726cbd	I351S	Disease
2ce19c5b38fc36922e5063f0e4726cbd	V43G	Neutral
2ce19c5b38fc36922e5063f0e4726cbd	R188C	Disease
2ce19c5b38fc36922e5063f0e4726cbd	E932D	Neutral
2ce19c5b38fc36922e5063f0e4726cbd	V62G	Disease
2ce19c5b38fc36922e5063f0e4726cbd	A396S	Neutral
2ce19c5b38fc36922e5063f0e4726cbd	K179R	Neutral
2ce19c5b38fc36922e5063f0e4726cbd	I376T	Disease
09c3f30969a8cf9cc920baa2f5c66f8a	R86C	Neutral
09c3f30969a8cf9cc920baa2f5c66f8a	A297V	Neutral
09c3f30969a8cf9cc920baa2f5c66f8a	G198S	Disease
b5905267530e3141d00052cca24aa009	R220Q	Neutral
b5905267530e3141d00052cca24aa009	S892F	Neutral
b5905267530e3141d00052cca24aa009	K670M	Neutral
b5905267530e3141d00052cca24aa009	K700N	Disease
b5905267530e3141d00052cca24aa009	T497M	Neutral
b5905267530e3141d00052cca24aa009	N30T	Neutral
b5905267530e3141d00052cca24aa009	R377C	Neutral
b5905267530e3141d00052cca24aa009	T33M	Neutral
b5905267530e3141d00052cca24aa009	S776P	Neutral
b5905267530e3141d00052cca24aa009	G300R	Neutral
b5905267530e3141d00052cca24aa009	A92S	Neutral
8e201ca5293a9525ac59215891aad67c	Y192C	Neutral
8e201ca5293a9525ac59215891aad67c	G114V	Neutral
8e201ca5293a9525ac59215891aad67c	G110V	Neutral
8e201ca5293a9525ac59215891aad67c	G13R	Neutral
8e201ca5293a9525ac59215891aad67c	V104G	Neutral
8e201ca5293a9525ac59215891aad67c	Y182C	Neutral
8e201ca5293a9525ac59215891aad67c	G118A	Neutral
73ac63911da984b96ab79a0742c96ec5	V55G	Disease
73ac63911da984b96ab79a0742c96ec5	L103F	Neutral
190049d1b7f78cadf930c6b06ba2b0f0	L62P	Neutral
190049d1b7f78cadf930c6b06ba2b0f0	V340I	Neutral
190049d1b7f78cadf930c6b06ba2b0f0	R5Q	Neutral
190049d1b7f78cadf930c6b06ba2b0f0	T54M	Disease
190049d1b7f78cadf930c6b06ba2b0f0	P119H	Disease
190049d1b7f78cadf930c6b06ba2b0f0	R363Q	Disease
190049d1b7f78cadf930c6b06ba2b0f0	E391K	Neutral
d6769d94cbcd9fcb5b0fbc60e0a109ea	R492K	Neutral
d6769d94cbcd9fcb5b0fbc60e0a109ea	S277T	Neutral
d6769d94cbcd9fcb5b0fbc60e0a109ea	S437T	Neutral
d6769d94cbcd9fcb5b0fbc60e0a109ea	V266I	Neutral
ca0daaca9839f00927d114fa2cf23db8	Q92K	Neutral
ca0daaca9839f00927d114fa2cf23db8	N100I	Neutral
ca0daaca9839f00927d114fa2cf23db8	S18P	Neutral
ca0daaca9839f00927d114fa2cf23db8	D409E	Disease
ca0daaca9839f00927d114fa2cf23db8	N339K	Neutral
ca0daaca9839f00927d114fa2cf23db8	A370V	Neutral
ca0daaca9839f00927d114fa2cf23db8	R14K	Neutral
ca0daaca9839f00927d114fa2cf23db8	V247I	Neutral
b553dc018ca77db0396e386f3fda5890	K60E	Disease
b553dc018ca77db0396e386f3fda5890	R62K	Neutral
b553dc018ca77db0396e386f3fda5890	R133C	Disease
b90c1c843a53ed2fe39207ec253a6261	I108V	Neutral
b90c1c843a53ed2fe39207ec253a6261	K556T	Neutral
b90c1c843a53ed2fe39207ec253a6261	L218M	Neutral
b90c1c843a53ed2fe39207ec253a6261	H710R	Neutral
b90c1c843a53ed2fe39207ec253a6261	M602V	Neutral
2b4f5cd76f9f868b57c490bd98ec64fa	K111E	Neutral
2b4f5cd76f9f868b57c490bd98ec64fa	R89K	Neutral
2b4f5cd76f9f868b57c490bd98ec64fa	P74L	Neutral
24c4f1761bb27ba95c2beda33bdbcbca	Q495H	Disease
24c4f1761bb27ba95c2beda33bdbcbca	S361T	Disease
24c4f1761bb27ba95c2beda33bdbcbca	V47I	Neutral
24c4f1761bb27ba95c2beda33bdbcbca	E392G	Neutral
24c4f1761bb27ba95c2beda33bdbcbca	K89I	Disease
24c4f1761bb27ba95c2beda33bdbcbca	H612Y	Disease
3e9f242547a4adced04d92faf09fdb93	R73Q	Neutral
3e9f242547a4adced04d92faf09fdb93	E47D	Neutral
ad4dd52d72d5176a2aea404411321628	P482T	Neutral
ad4dd52d72d5176a2aea404411321628	L869F	Neutral
ad4dd52d72d5176a2aea404411321628	S385R	Disease
ad4dd52d72d5176a2aea404411321628	S799L	Neutral
7371bcd1df0ab9e19323810e55b76ece	K819R	Neutral
7371bcd1df0ab9e19323810e55b76ece	Y876F	Neutral
7371bcd1df0ab9e19323810e55b76ece	V1094M	Neutral
7371bcd1df0ab9e19323810e55b76ece	V306I	Neutral
7371bcd1df0ab9e19323810e55b76ece	A993G	Neutral
7371bcd1df0ab9e19323810e55b76ece	K611R	Neutral
7371bcd1df0ab9e19323810e55b76ece	E35V	Neutral
7371bcd1df0ab9e19323810e55b76ece	A144T	Neutral
7371bcd1df0ab9e19323810e55b76ece	P585S	Neutral
7371bcd1df0ab9e19323810e55b76ece	R634H	Neutral
7371bcd1df0ab9e19323810e55b76ece	I923V	Neutral
7371bcd1df0ab9e19323810e55b76ece	L235P	Disease
7371bcd1df0ab9e19323810e55b76ece	S256G	Neutral
7371bcd1df0ab9e19323810e55b76ece	N229D	Neutral
189edc2d0ad3dff2b6d26a9e2c32ed86	D397A	Disease
189edc2d0ad3dff2b6d26a9e2c32ed86	R150C	Neutral
189edc2d0ad3dff2b6d26a9e2c32ed86	L90P	Disease
189edc2d0ad3dff2b6d26a9e2c32ed86	R132Q	Disease
189edc2d0ad3dff2b6d26a9e2c32ed86	I74V	Neutral
189edc2d0ad3dff2b6d26a9e2c32ed86	M1V	Disease
189edc2d0ad3dff2b6d26a9e2c32ed86	L306M	Disease
189edc2d0ad3dff2b6d26a9e2c32ed86	R144H	Neutral
189edc2d0ad3dff2b6d26a9e2c32ed86	R124Q	Disease
189edc2d0ad3dff2b6d26a9e2c32ed86	I327T	Neutral
189edc2d0ad3dff2b6d26a9e2c32ed86	P337L	Disease
189edc2d0ad3dff2b6d26a9e2c32ed86	R125H	Disease
189edc2d0ad3dff2b6d26a9e2c32ed86	T299A	Neutral
189edc2d0ad3dff2b6d26a9e2c32ed86	L447F	Disease
189edc2d0ad3dff2b6d26a9e2c32ed86	L287M	Disease
189edc2d0ad3dff2b6d26a9e2c32ed86	I42V	Neutral
81e2597053d759b21d2de7dec7cf3bc9	V282G	Disease
81e2597053d759b21d2de7dec7cf3bc9	S341T	Neutral
46d328abc6b56c077b13fe61365fbacd	L144V	Neutral
46d328abc6b56c077b13fe61365fbacd	C27R	Disease
46d328abc6b56c077b13fe61365fbacd	F189C	Neutral
d78b22aa53c8c85702d9c870a414cf94	T205P	Neutral
d78b22aa53c8c85702d9c870a414cf94	P351L	Neutral
d78b22aa53c8c85702d9c870a414cf94	P99S	Neutral
d78b22aa53c8c85702d9c870a414cf94	G275A	Neutral
d78b22aa53c8c85702d9c870a414cf94	P313L	Neutral
d78b22aa53c8c85702d9c870a414cf94	F136L	Neutral
d78b22aa53c8c85702d9c870a414cf94	A245V	Neutral
d78b22aa53c8c85702d9c870a414cf94	G365R	Neutral
d78b22aa53c8c85702d9c870a414cf94	T148M	Neutral
d78b22aa53c8c85702d9c870a414cf94	R322C	Neutral
d78b22aa53c8c85702d9c870a414cf94	R124H	Neutral
d78b22aa53c8c85702d9c870a414cf94	R47W	Neutral
d78b22aa53c8c85702d9c870a414cf94	E347K	Neutral
d78b22aa53c8c85702d9c870a414cf94	D68V	Neutral
d78b22aa53c8c85702d9c870a414cf94	L330P	Neutral
d78b22aa53c8c85702d9c870a414cf94	L335P	Neutral
e6c3d587825578ccf264ba21238dcc0d	K74R	Neutral
e6c3d587825578ccf264ba21238dcc0d	R251H	Neutral
1f717785a6b8d541d96f34b0ba011cd1	I108V	Neutral
1f717785a6b8d541d96f34b0ba011cd1	P601S	Neutral
1f717785a6b8d541d96f34b0ba011cd1	G41A	Neutral
1f717785a6b8d541d96f34b0ba011cd1	V236I	Neutral
1f717785a6b8d541d96f34b0ba011cd1	I270T	Disease
1f717785a6b8d541d96f34b0ba011cd1	N45S	Neutral
1f717785a6b8d541d96f34b0ba011cd1	D193N	Disease
1f717785a6b8d541d96f34b0ba011cd1	E2D	Neutral
1f717785a6b8d541d96f34b0ba011cd1	V488M	Neutral
1f717785a6b8d541d96f34b0ba011cd1	M370V	Disease
[truncated: 209,157 more rows]
