# Supplementary material for: Disease-related mutations predicted to impact protein function
Source: BMC Genomics. 2012 Jun 18;13(Suppl 4):S11. doi: 10.1186/1471-2164-13-S4-S11 (PMC3394413; doi:10.1186/1471-2164-13-S4-S11)
Supplement: Additional file 2 — Mutation and sequence data. Archive of the five different mutant sets used in this study separated by SNAP/SIFT and PhD-SNP predictions including the protein wild type sequences. [file 1471-2164-13-S4-S11-S2.zip › unknown_disease_relation_SNAP_SIFT.csv]

seq_md5	mut	SNAP	SIFT
53c7fb7e45cb5a9705212c694705f229	V75I	-23	None
53c7fb7e45cb5a9705212c694705f229	A412P	-15	None
53c7fb7e45cb5a9705212c694705f229	R125C	-1	None
4450ddf94c9d7d67628c369f9ca7aa21	F5L	-67	1.0
4450ddf94c9d7d67628c369f9ca7aa21	A400P	14	0.0
4450ddf94c9d7d67628c369f9ca7aa21	R18S	-13	0.38
4450ddf94c9d7d67628c369f9ca7aa21	H20D	7	0.64
4450ddf94c9d7d67628c369f9ca7aa21	Q413R	51	0.0
4450ddf94c9d7d67628c369f9ca7aa21	R289G	29	0.04
4450ddf94c9d7d67628c369f9ca7aa21	Q421R	-47	1.0
4450ddf94c9d7d67628c369f9ca7aa21	K422E	-50	1.0
4450ddf94c9d7d67628c369f9ca7aa21	G172R	-26	0.53
4450ddf94c9d7d67628c369f9ca7aa21	T52A	-36	0.42
4450ddf94c9d7d67628c369f9ca7aa21	G190R	-30	0.65
4450ddf94c9d7d67628c369f9ca7aa21	C330Y	14	0.68
4450ddf94c9d7d67628c369f9ca7aa21	N335H	13	0.37
4450ddf94c9d7d67628c369f9ca7aa21	N335D	-28	0.84
4450ddf94c9d7d67628c369f9ca7aa21	P338S	-60	0.62
4450ddf94c9d7d67628c369f9ca7aa21	R347G	18	0.01
4450ddf94c9d7d67628c369f9ca7aa21	D223G	27	0.39
4450ddf94c9d7d67628c369f9ca7aa21	Q355H	13	0.03
4450ddf94c9d7d67628c369f9ca7aa21	K361Q	39	0.01
4450ddf94c9d7d67628c369f9ca7aa21	K361E	4	0.26
4450ddf94c9d7d67628c369f9ca7aa21	K361T	31	0.0
4450ddf94c9d7d67628c369f9ca7aa21	R366S	23	0.0
4450ddf94c9d7d67628c369f9ca7aa21	E370Q	-30	0.06
4450ddf94c9d7d67628c369f9ca7aa21	P377S	-19	0.2
46049aaca35deee6eeec693cf2509c12	P423L	-2	0.04
46049aaca35deee6eeec693cf2509c12	T71P	-56	0.2
46049aaca35deee6eeec693cf2509c12	V426M	-48	0.16
46049aaca35deee6eeec693cf2509c12	R235W	34	0.0
46049aaca35deee6eeec693cf2509c12	A365T	-47	0.7
70ae0f4d12c76a65b6e0e49cee557282	K144E	60	0.0
70ae0f4d12c76a65b6e0e49cee557282	P540S	-62	0.07
70ae0f4d12c76a65b6e0e49cee557282	P687L	-9	0.06
70ae0f4d12c76a65b6e0e49cee557282	Q822R	-36	0.84
70ae0f4d12c76a65b6e0e49cee557282	Q822G	6	0.0
70ae0f4d12c76a65b6e0e49cee557282	I696V	-63	0.95
70ae0f4d12c76a65b6e0e49cee557282	R730H	-46	0.07
70ae0f4d12c76a65b6e0e49cee557282	P767L	-5	0.1
99cb0c7bcf1ab588cb4e35dd5d28f731	L134F	-56	0.72
99cb0c7bcf1ab588cb4e35dd5d28f731	Y139H	-40	1.0
99cb0c7bcf1ab588cb4e35dd5d28f731	P396S	-10	0.01
99cb0c7bcf1ab588cb4e35dd5d28f731	I16V	-69	0.69
99cb0c7bcf1ab588cb4e35dd5d28f731	H419P	77	0.0
99cb0c7bcf1ab588cb4e35dd5d28f731	R433H	-29	0.01
99cb0c7bcf1ab588cb4e35dd5d28f731	K199E	32	0.01
99cb0c7bcf1ab588cb4e35dd5d28f731	V330I	-23	0.27
99cb0c7bcf1ab588cb4e35dd5d28f731	N99S	-58	0.44
99cb0c7bcf1ab588cb4e35dd5d28f731	C122Y	23	0.25
89d4ae43fa1f929c184cd778d5ddd4c0	V900M	8	0.09
89d4ae43fa1f929c184cd778d5ddd4c0	Q523R	1	0.24
89d4ae43fa1f929c184cd778d5ddd4c0	C29W	54	0.0
89d4ae43fa1f929c184cd778d5ddd4c0	S434L	0	0.64
89d4ae43fa1f929c184cd778d5ddd4c0	G1195S	48	0.0
89d4ae43fa1f929c184cd778d5ddd4c0	V946M	-42	0.27
89d4ae43fa1f929c184cd778d5ddd4c0	R1335G	20	0.04
89d4ae43fa1f929c184cd778d5ddd4c0	N440S	27	0.24
89d4ae43fa1f929c184cd778d5ddd4c0	R185C	31	0.0
89d4ae43fa1f929c184cd778d5ddd4c0	R322Q	-7	1.0
89d4ae43fa1f929c184cd778d5ddd4c0	L1349R	-58	0.51
89d4ae43fa1f929c184cd778d5ddd4c0	R75S	31	0.2
89d4ae43fa1f929c184cd778d5ddd4c0	Y1360C	6	0.16
89d4ae43fa1f929c184cd778d5ddd4c0	G465D	72	0.0
89d4ae43fa1f929c184cd778d5ddd4c0	H1369R	-9	0.01
89d4ae43fa1f929c184cd778d5ddd4c0	F350L	46	0.01
89d4ae43fa1f929c184cd778d5ddd4c0	P95T	36	0.01
89d4ae43fa1f929c184cd778d5ddd4c0	G356D	-16	1.0
89d4ae43fa1f929c184cd778d5ddd4c0	Q613P	-1	0.24
89d4ae43fa1f929c184cd778d5ddd4c0	G113S	-51	0.4
89d4ae43fa1f929c184cd778d5ddd4c0	N1139D	-56	0.36
89d4ae43fa1f929c184cd778d5ddd4c0	R504C	31	0.07
a82d7a06f45a6c65e88a10709e9c3c3b	Q1046K	-48	1.0
a82d7a06f45a6c65e88a10709e9c3c3b	R1048K	-2	0.07
a82d7a06f45a6c65e88a10709e9c3c3b	S930R	-36	0.94
a82d7a06f45a6c65e88a10709e9c3c3b	D293G	13	0.1
a82d7a06f45a6c65e88a10709e9c3c3b	D170A	-12	0.08
a82d7a06f45a6c65e88a10709e9c3c3b	R954Q	-44	0.39
a82d7a06f45a6c65e88a10709e9c3c3b	T606I	-18	0.09
a82d7a06f45a6c65e88a10709e9c3c3b	H231P	17	0.04
a82d7a06f45a6c65e88a10709e9c3c3b	G877E	-8	0.09
a82d7a06f45a6c65e88a10709e9c3c3b	D505G	-31	0.64
a82d7a06f45a6c65e88a10709e9c3c3b	M768V	-57	0.92
255567499dbb76a51b21cf7d533b1053	V267I	-66	0.28
255567499dbb76a51b21cf7d533b1053	R23Q	16	0.0
255567499dbb76a51b21cf7d533b1053	T409M	-48	0.09
255567499dbb76a51b21cf7d533b1053	P33H	41	0.01
255567499dbb76a51b21cf7d533b1053	V233E	-37	0.57
255567499dbb76a51b21cf7d533b1053	R366P	77	0.0
200c5546c3d8a4b8cf79f75d6ccbd255	D138E	-50	1.0
200c5546c3d8a4b8cf79f75d6ccbd255	D19G	-5	0.1
200c5546c3d8a4b8cf79f75d6ccbd255	V303I	-44	0.1
200c5546c3d8a4b8cf79f75d6ccbd255	A353V	3	0.08
d462963aea134fa39d3fc7f539f27f34	R34C	33	0.02
d462963aea134fa39d3fc7f539f27f34	T12P	8	0.32
d462963aea134fa39d3fc7f539f27f34	E20K	28	0.0
82faf697cfba177f48e6ac0448cc7d63	V163F	14	0.05
82faf697cfba177f48e6ac0448cc7d63	S360C	16	0.02
82faf697cfba177f48e6ac0448cc7d63	D343Y	39	0.02
f9d5bdd68ee25c03c3911e0a1744c06a	H67Y	35	0.0
f9d5bdd68ee25c03c3911e0a1744c06a	S166G	-8	0.5
f9d5bdd68ee25c03c3911e0a1744c06a	K330N	-27	0.09
f9d5bdd68ee25c03c3911e0a1744c06a	T184S	-61	0.55
f9d5bdd68ee25c03c3911e0a1744c06a	A217G	38	0.05
f9d5bdd68ee25c03c3911e0a1744c06a	V218G	20	0.15
f9d5bdd68ee25c03c3911e0a1744c06a	N219K	59	0.01
f9d5bdd68ee25c03c3911e0a1744c06a	N219D	60	0.03
f9d5bdd68ee25c03c3911e0a1744c06a	A349P	-59	0.15
f9d5bdd68ee25c03c3911e0a1744c06a	A350V	-55	0.34
3568364a27de6e230a43ed8ed93b1c25	E223Q	-11	0.27
8aba4be877bca8ed3554a3df95d18a95	W449R	-27	0.56
8aba4be877bca8ed3554a3df95d18a95	A965T	-21	0.54
8aba4be877bca8ed3554a3df95d18a95	V680L	-51	0.47
8aba4be877bca8ed3554a3df95d18a95	G203R	-22	0.1
8aba4be877bca8ed3554a3df95d18a95	P876S	-57	0.76
8aba4be877bca8ed3554a3df95d18a95	A557D	-51	0.25
8aba4be877bca8ed3554a3df95d18a95	V910M	-22	0.01
8aba4be877bca8ed3554a3df95d18a95	S505F	-15	0.0
8aba4be877bca8ed3554a3df95d18a95	R917Q	30	0.09
8aba4be877bca8ed3554a3df95d18a95	I697T	-70	0.24
8aba4be877bca8ed3554a3df95d18a95	Q1049R	-11	0.24
8aba4be877bca8ed3554a3df95d18a95	H26Y	23	0.29
8aba4be877bca8ed3554a3df95d18a95	V765M	8	0.24
8aba4be877bca8ed3554a3df95d18a95	W971L	-29	0.56
8aba4be877bca8ed3554a3df95d18a95	T159M	-58	0.11
8aba4be877bca8ed3554a3df95d18a95	G64R	14	0.51
caed10fdad859d9793bb3e21a9419ab8	T296A	-40	0.81
caed10fdad859d9793bb3e21a9419ab8	F20L	-22	0.64
caed10fdad859d9793bb3e21a9419ab8	R182L	28	0.12
caed10fdad859d9793bb3e21a9419ab8	R151K	3	0.29
3ce4553ca167808c4cbac4a24d7878b3	L171V	-31	0.28
3ce4553ca167808c4cbac4a24d7878b3	S416L	19	0.18
850feaad6905f4cc2a8fd2036b6b37ba	P69L	-47	0.1
850feaad6905f4cc2a8fd2036b6b37ba	P23L	3	0.25
850feaad6905f4cc2a8fd2036b6b37ba	V191A	-38	0.51
f516e88809a5e2c728f0cf2b22b4e933	T27A	10	0.3
f516e88809a5e2c728f0cf2b22b4e933	N78K	58	0.03
f516e88809a5e2c728f0cf2b22b4e933	S221A	27	0.0
f516e88809a5e2c728f0cf2b22b4e933	L500F	33	0.0
f954563e16725882218a72fd49f9cba9	I135V	-42	0.18
f954563e16725882218a72fd49f9cba9	E12Q	-8	0.0
cdcd87d0ab6fb1716cd8c65f16b63c62	N260T	-29	0.56
cdcd87d0ab6fb1716cd8c65f16b63c62	L248P	-56	0.31
cdcd87d0ab6fb1716cd8c65f16b63c62	Q78E	-58	1.0
cdcd87d0ab6fb1716cd8c65f16b63c62	R120W	19	0.01
b6fee42c086d92aeba841bf2053fc147	S129C	-16	0.01
b6fee42c086d92aeba841bf2053fc147	L134I	-52	0.23
b6fee42c086d92aeba841bf2053fc147	A269V	3	0.06
b6fee42c086d92aeba841bf2053fc147	T282M	29	0.01
b6fee42c086d92aeba841bf2053fc147	L290Q	46	0.0
b6fee42c086d92aeba841bf2053fc147	S37F	51	0.03
b6fee42c086d92aeba841bf2053fc147	G40S	-31	0.44
b6fee42c086d92aeba841bf2053fc147	Y51H	29	0.03
b6fee42c086d92aeba841bf2053fc147	R180K	-10	0.31
b6fee42c086d92aeba841bf2053fc147	R180S	1	0.42
b6fee42c086d92aeba841bf2053fc147	T55S	-39	0.39
b6fee42c086d92aeba841bf2053fc147	T55M	-53	0.11
b6fee42c086d92aeba841bf2053fc147	T187M	-30	0.06
b6fee42c086d92aeba841bf2053fc147	Y183H	40	0.03
b6fee42c086d92aeba841bf2053fc147	Q78R	-37	0.31
b6fee42c086d92aeba841bf2053fc147	E85D	-58	0.39
b6fee42c086d92aeba841bf2053fc147	F219S	-58	1.0
b6fee42c086d92aeba841bf2053fc147	G124D	60	0.01
b6fee42c086d92aeba841bf2053fc147	A114G	-72	1.0
b6fee42c086d92aeba841bf2053fc147	R243W	8	0.02
b6fee42c086d92aeba841bf2053fc147	R243Q	-17	0.07
b6fee42c086d92aeba841bf2053fc147	H117P	54	0.0
b6fee42c086d92aeba841bf2053fc147	H117L	53	0.0
b6fee42c086d92aeba841bf2053fc147	V252M	-60	1.0
b6fee42c086d92aeba841bf2053fc147	G128V	-20	0.25
ecb16cdc9d713679179fc8e2c4e86898	T134S	34	0.05
ecb16cdc9d713679179fc8e2c4e86898	T103M	38	0.0
bb2d3c2b03ca5fcece1bcf0695d89d60	T229I	35	0.0
bb2d3c2b03ca5fcece1bcf0695d89d60	N166S	0	0.0
bb2d3c2b03ca5fcece1bcf0695d89d60	S46W	-12	0.13
bb2d3c2b03ca5fcece1bcf0695d89d60	I211T	-5	0.41
bb2d3c2b03ca5fcece1bcf0695d89d60	D157N	-67	1.0
1b3b1778681ca36711be02b4e05c0a92	G101E	14	None
1b3b1778681ca36711be02b4e05c0a92	V38I	-37	None
1b3b1778681ca36711be02b4e05c0a92	G73R	20	None
1b3b1778681ca36711be02b4e05c0a92	P42S	-26	None
1b3b1778681ca36711be02b4e05c0a92	G77R	7	None
1b3b1778681ca36711be02b4e05c0a92	A41T	-10	None
1b3b1778681ca36711be02b4e05c0a92	R20S	4	None
1b3b1778681ca36711be02b4e05c0a92	T9M	2	None
1b3b1778681ca36711be02b4e05c0a92	L126P	39	None
ffd53936217cf2e533c455d2a55e7cf2	A160T	-41	0.33
ffd53936217cf2e533c455d2a55e7cf2	Q805H	-32	0.1
ffd53936217cf2e533c455d2a55e7cf2	E815G	1	0.46
ffd53936217cf2e533c455d2a55e7cf2	V734G	14	0.0
ffd53936217cf2e533c455d2a55e7cf2	P1202L	-15	0.32
ffd53936217cf2e533c455d2a55e7cf2	H1219P	46	0.01
ffd53936217cf2e533c455d2a55e7cf2	R1220H	-49	0.09
ffd53936217cf2e533c455d2a55e7cf2	N1225H	-6	0.07
ffd53936217cf2e533c455d2a55e7cf2	M588R	33	0.0
ffd53936217cf2e533c455d2a55e7cf2	V506L	-77	1.0
ffd53936217cf2e533c455d2a55e7cf2	V571I	-32	1.0
ffd53936217cf2e533c455d2a55e7cf2	A871V	1	0.03
ffd53936217cf2e533c455d2a55e7cf2	V1132I	-67	0.41
ffd53936217cf2e533c455d2a55e7cf2	A377T	-60	0.47
1398ec7e3b765cd2f94c091955e7d934	I198T	26	0.03
1398ec7e3b765cd2f94c091955e7d934	M384V	5	0.15
1398ec7e3b765cd2f94c091955e7d934	H157N	18	0.21
1398ec7e3b765cd2f94c091955e7d934	F166C	-2	0.17
4849b1e5fbdb768bcfd7f11661553e52	L97P	18	0.2
4849b1e5fbdb768bcfd7f11661553e52	K162R	19	0.02
4849b1e5fbdb768bcfd7f11661553e52	A83E	47	0.0
4849b1e5fbdb768bcfd7f11661553e52	R86W	15	0.01
4849b1e5fbdb768bcfd7f11661553e52	S128L	-21	0.27
ddd9b0ac26221d5d3f70a7bf73dbb1b6	P62Q	42	0.02
b54b7605b52e50b5dd896aeae088b102	A387S	-24	0.12
b54b7605b52e50b5dd896aeae088b102	G252V	-2	0.21
28b6ad3724ca7797a64d6bf47c5a4077	A3V	4	None
28b6ad3724ca7797a64d6bf47c5a4077	E519G	23	0.02
28b6ad3724ca7797a64d6bf47c5a4077	T141I	5	0.04
28b6ad3724ca7797a64d6bf47c5a4077	D1679N	30	0.0
28b6ad3724ca7797a64d6bf47c5a4077	P23S	28	None
28b6ad3724ca7797a64d6bf47c5a4077	D1443G	12	0.01
28b6ad3724ca7797a64d6bf47c5a4077	E589D	-45	0.31
28b6ad3724ca7797a64d6bf47c5a4077	I729T	-13	0.06
28b6ad3724ca7797a64d6bf47c5a4077	K355R	4	0.06
28b6ad3724ca7797a64d6bf47c5a4077	R1663L	5	0.04
28b6ad3724ca7797a64d6bf47c5a4077	I1152S	36	0.0
98f0c50ad2fa2177284ef7d99235f04f	R39G	32	1.0
98f0c50ad2fa2177284ef7d99235f04f	R12Q	28	0.01
98f0c50ad2fa2177284ef7d99235f04f	V113M	46	0.0
98f0c50ad2fa2177284ef7d99235f04f	P88T	-51	0.29
98f0c50ad2fa2177284ef7d99235f04f	Q92H	-51	0.07
765808332dd3d9f2c2217bd6ac31bef4	S410R	24	0.02
765808332dd3d9f2c2217bd6ac31bef4	A2T	-25	0.06
765808332dd3d9f2c2217bd6ac31bef4	A306V	-33	0.27
765808332dd3d9f2c2217bd6ac31bef4	Q388L	10	0.01
765808332dd3d9f2c2217bd6ac31bef4	A5T	28	0.02
765808332dd3d9f2c2217bd6ac31bef4	V6G	22	0.21
765808332dd3d9f2c2217bd6ac31bef4	E519K	0	0.0
765808332dd3d9f2c2217bd6ac31bef4	T8I	28	0.04
765808332dd3d9f2c2217bd6ac31bef4	K364T	21	0.01
765808332dd3d9f2c2217bd6ac31bef4	P10T	-24	0.2
765808332dd3d9f2c2217bd6ac31bef4	R396K	-12	0.63
765808332dd3d9f2c2217bd6ac31bef4	V397L	-40	0.35
765808332dd3d9f2c2217bd6ac31bef4	V436A	-61	0.81
765808332dd3d9f2c2217bd6ac31bef4	E15K	20	0.05
765808332dd3d9f2c2217bd6ac31bef4	L366H	4	0.04
765808332dd3d9f2c2217bd6ac31bef4	Q402K	-13	0.15
765808332dd3d9f2c2217bd6ac31bef4	Q404L	-14	0.17
765808332dd3d9f2c2217bd6ac31bef4	E536D	-61	0.48
765808332dd3d9f2c2217bd6ac31bef4	G281D	-34	0.51
765808332dd3d9f2c2217bd6ac31bef4	P133H	-29	0.07
765808332dd3d9f2c2217bd6ac31bef4	L411V	-62	0.6
765808332dd3d9f2c2217bd6ac31bef4	V28M	-9	0.12
765808332dd3d9f2c2217bd6ac31bef4	E158Q	-53	0.07
765808332dd3d9f2c2217bd6ac31bef4	S198A	-42	0.27
765808332dd3d9f2c2217bd6ac31bef4	M416T	-15	0.51
765808332dd3d9f2c2217bd6ac31bef4	E545Q	-27	None
765808332dd3d9f2c2217bd6ac31bef4	H546Y	-16	None
765808332dd3d9f2c2217bd6ac31bef4	S419F	-14	0.19
765808332dd3d9f2c2217bd6ac31bef4	D36A	8	0.04
765808332dd3d9f2c2217bd6ac31bef4	E165K	-54	0.67
765808332dd3d9f2c2217bd6ac31bef4	M38T	-14	0.28
765808332dd3d9f2c2217bd6ac31bef4	I296T	-50	0.46
765808332dd3d9f2c2217bd6ac31bef4	V43F	2	0.04
765808332dd3d9f2c2217bd6ac31bef4	S172P	-47	0.56
765808332dd3d9f2c2217bd6ac31bef4	Y47C	0	0.14
765808332dd3d9f2c2217bd6ac31bef4	S48I	-10	0.43
765808332dd3d9f2c2217bd6ac31bef4	T434I	2	0.0
765808332dd3d9f2c2217bd6ac31bef4	A308D	-39	0.63
765808332dd3d9f2c2217bd6ac31bef4	D54N	-51	0.26
765808332dd3d9f2c2217bd6ac31bef4	S58P	42	0.01
765808332dd3d9f2c2217bd6ac31bef4	E445K	7	0.0
765808332dd3d9f2c2217bd6ac31bef4	V310E	7	0.21
765808332dd3d9f2c2217bd6ac31bef4	S361N	-11	0.1
765808332dd3d9f2c2217bd6ac31bef4	E68K	-5	0.07
765808332dd3d9f2c2217bd6ac31bef4	Q326H	13	0.04
765808332dd3d9f2c2217bd6ac31bef4	V71E	16	0.04
765808332dd3d9f2c2217bd6ac31bef4	A34V	-7	0.18
765808332dd3d9f2c2217bd6ac31bef4	S16P	13	0.05
765808332dd3d9f2c2217bd6ac31bef4	T76A	-77	0.69
765808332dd3d9f2c2217bd6ac31bef4	I334L	-20	0.17
765808332dd3d9f2c2217bd6ac31bef4	Q207E	-38	0.17
765808332dd3d9f2c2217bd6ac31bef4	K206Q	-69	0.59
765808332dd3d9f2c2217bd6ac31bef4	K209N	10	0.03
765808332dd3d9f2c2217bd6ac31bef4	V210I	-77	0.89
765808332dd3d9f2c2217bd6ac31bef4	S83R	-13	0.09
765808332dd3d9f2c2217bd6ac31bef4	T213M	-28	0.2
765808332dd3d9f2c2217bd6ac31bef4	N143Y	-2	0.11
765808332dd3d9f2c2217bd6ac31bef4	N143I	-11	0.09
765808332dd3d9f2c2217bd6ac31bef4	N143K	-8	0.25
765808332dd3d9f2c2217bd6ac31bef4	C89Y	-6	0.06
765808332dd3d9f2c2217bd6ac31bef4	C89R	-39	0.65
765808332dd3d9f2c2217bd6ac31bef4	D346Y	12	0.07
765808332dd3d9f2c2217bd6ac31bef4	E92K	-28	0.57
765808332dd3d9f2c2217bd6ac31bef4	E92Q	-73	0.43
765808332dd3d9f2c2217bd6ac31bef4	I350R	-46	0.24
765808332dd3d9f2c2217bd6ac31bef4	V351I	-67	0.77
765808332dd3d9f2c2217bd6ac31bef4	K224E	-67	0.98
765808332dd3d9f2c2217bd6ac31bef4	V482A	14	0.0
765808332dd3d9f2c2217bd6ac31bef4	R99S	-60	0.82
765808332dd3d9f2c2217bd6ac31bef4	G357S	-24	0.12
765808332dd3d9f2c2217bd6ac31bef4	I359M	-17	0.05
765808332dd3d9f2c2217bd6ac31bef4	E104K	-50	0.32
765808332dd3d9f2c2217bd6ac31bef4	L489F	0	0.08
765808332dd3d9f2c2217bd6ac31bef4	G362E	10	0.28
765808332dd3d9f2c2217bd6ac31bef4	I424M	-16	0.09
765808332dd3d9f2c2217bd6ac31bef4	K494N	18	0.01
765808332dd3d9f2c2217bd6ac31bef4	M367V	4	0.05
765808332dd3d9f2c2217bd6ac31bef4	K113I	10	0.0
765808332dd3d9f2c2217bd6ac31bef4	K105N	16	0.01
765808332dd3d9f2c2217bd6ac31bef4	K115E	-35	0.59
765808332dd3d9f2c2217bd6ac31bef4	P118S	-22	0.06
765808332dd3d9f2c2217bd6ac31bef4	L375V	-7	0.1
765808332dd3d9f2c2217bd6ac31bef4	H121R	-28	0.11
765808332dd3d9f2c2217bd6ac31bef4	K125N	12	0.02
0caf049a5ccdd49bc550b5c98181cdbd	G141S	3	0.05
9432a68b2dc2e1909fcd7f9e41a9384f	P515A	-39	0.46
9432a68b2dc2e1909fcd7f9e41a9384f	M643T	0	0.22
9432a68b2dc2e1909fcd7f9e41a9384f	I153V	-58	0.34
9432a68b2dc2e1909fcd7f9e41a9384f	N944H	18	0.0
9432a68b2dc2e1909fcd7f9e41a9384f	L288P	23	0.2
9432a68b2dc2e1909fcd7f9e41a9384f	D44A	-7	0.28
9432a68b2dc2e1909fcd7f9e41a9384f	A698T	-35	0.18
9432a68b2dc2e1909fcd7f9e41a9384f	R195G	17	0.32
9432a68b2dc2e1909fcd7f9e41a9384f	L718P	9	0.13
9432a68b2dc2e1909fcd7f9e41a9384f	E338D	-43	0.3
9432a68b2dc2e1909fcd7f9e41a9384f	E979K	15	0.06
9432a68b2dc2e1909fcd7f9e41a9384f	F215L	38	0.3
9432a68b2dc2e1909fcd7f9e41a9384f	D744G	-4	0.12
9432a68b2dc2e1909fcd7f9e41a9384f	R250Q	-13	0.49
4b51d6c3e08599f6138a885273972d43	G121A	-12	None
ce7a4e6cd03a77b7207bedb7c16308a8	P282L	-36	0.5
ce7a4e6cd03a77b7207bedb7c16308a8	L333P	6	0.02
ce7a4e6cd03a77b7207bedb7c16308a8	F511S	20	0.0
ce7a4e6cd03a77b7207bedb7c16308a8	C10W	0	0.06
ec0f791c5443cd245b689bd8d679c2d7	D233G	-23	0.55
4ff02d7fbad2f7ae3be10caeea5cbbe3	S354T	-1	0.17
4ff02d7fbad2f7ae3be10caeea5cbbe3	G62R	22	0.06
4ff02d7fbad2f7ae3be10caeea5cbbe3	R214H	44	0.0
4ff02d7fbad2f7ae3be10caeea5cbbe3	M153R	56	0.0
932aad4635e3576d64bb229cf61239af	I344F	8	0.04
932aad4635e3576d64bb229cf61239af	D217A	41	0.0
932aad4635e3576d64bb229cf61239af	A220T	-46	0.22
932aad4635e3576d64bb229cf61239af	P159R	36	0.0
40b0a5b730bfc93bb216e6ef8344eceb	M1V	1	0.0
40b0a5b730bfc93bb216e6ef8344eceb	M1T	17	0.0
40b0a5b730bfc93bb216e6ef8344eceb	N258S	-12	0.37
40b0a5b730bfc93bb216e6ef8344eceb	G271V	17	0.04
40b0a5b730bfc93bb216e6ef8344eceb	A294G	-14	0.27
40b0a5b730bfc93bb216e6ef8344eceb	A196V	-11	0.1
40b0a5b730bfc93bb216e6ef8344eceb	R333W	46	0.02
40b0a5b730bfc93bb216e6ef8344eceb	R333Q	35	0.05
40b0a5b730bfc93bb216e6ef8344eceb	M208V	7	0.13
40b0a5b730bfc93bb216e6ef8344eceb	L339R	50	0.01
40b0a5b730bfc93bb216e6ef8344eceb	D212G	26	0.05
40b0a5b730bfc93bb216e6ef8344eceb	R213W	45	0.0
40b0a5b730bfc93bb216e6ef8344eceb	S122L	-14	0.09
40b0a5b730bfc93bb216e6ef8344eceb	R353G	16	0.1
40b0a5b730bfc93bb216e6ef8344eceb	H228Q	31	0.06
40b0a5b730bfc93bb216e6ef8344eceb	T359K	17	0.07
40b0a5b730bfc93bb216e6ef8344eceb	L243F	14	0.04
40b0a5b730bfc93bb216e6ef8344eceb	E119G	20	0.09
40b0a5b730bfc93bb216e6ef8344eceb	V250G	4	0.1
fe0baeee7628a5cfa0bdd4a3d9747aed	A5T	-16	None
fe0baeee7628a5cfa0bdd4a3d9747aed	A26V	-20	0.2
fe0baeee7628a5cfa0bdd4a3d9747aed	G29E	20	0.0
fe0baeee7628a5cfa0bdd4a3d9747aed	D50N	17	0.04
fe0baeee7628a5cfa0bdd4a3d9747aed	R60C	16	0.0
0f1fa136f38b455a3d32ca8e44280398	V88L	15	0.03
c7ee9f214308008ea7fc151302800c1e	A260T	-14	0.32
c7ee9f214308008ea7fc151302800c1e	R517C	43	0.0
c7ee9f214308008ea7fc151302800c1e	L6F	-20	None
c7ee9f214308008ea7fc151302800c1e	T908I	-6	0.06
c7ee9f214308008ea7fc151302800c1e	R1135Q	-47	0.37
c7ee9f214308008ea7fc151302800c1e	R1042W	14	0.02
c7ee9f214308008ea7fc151302800c1e	F4L	-43	None
c7ee9f214308008ea7fc151302800c1e	Q495R	39	0.02
c7ee9f214308008ea7fc151302800c1e	R23C	6	0.04
c7ee9f214308008ea7fc151302800c1e	L669Q	10	0.01
c7ee9f214308008ea7fc151302800c1e	I799M	-38	0.22
c7ee9f214308008ea7fc151302800c1e	L559F	-53	0.08
c7ee9f214308008ea7fc151302800c1e	P304L	-11	0.23
c7ee9f214308008ea7fc151302800c1e	M695V	-38	0.53
c7ee9f214308008ea7fc151302800c1e	R961W	7	0.0
c7ee9f214308008ea7fc151302800c1e	M194I	20	0.09
c7ee9f214308008ea7fc151302800c1e	R183C	40	0.0
c7ee9f214308008ea7fc151302800c1e	L839V	-7	0.0
c7ee9f214308008ea7fc151302800c1e	R159W	0	0.15
c7ee9f214308008ea7fc151302800c1e	L1098P	26	0.22
c7ee9f214308008ea7fc151302800c1e	R716Q	-21	0.21
c7ee9f214308008ea7fc151302800c1e	R848W	3	0.0
c7ee9f214308008ea7fc151302800c1e	Y339H	-5	0.25
c7ee9f214308008ea7fc151302800c1e	T271N	-9	0.47
c7ee9f214308008ea7fc151302800c1e	R603H	0	0.13
c7ee9f214308008ea7fc151302800c1e	E351K	0	0.41
c7ee9f214308008ea7fc151302800c1e	P480L	-20	0.68
c7ee9f214308008ea7fc151302800c1e	M1123K	24	0.0
c7ee9f214308008ea7fc151302800c1e	R869C	21	0.0
c7ee9f214308008ea7fc151302800c1e	R230T	-2	0.36
c7ee9f214308008ea7fc151302800c1e	V30A	-59	0.93
c7ee9f214308008ea7fc151302800c1e	D111G	-13	0.16
c7ee9f214308008ea7fc151302800c1e	V753G	2	0.05
c7ee9f214308008ea7fc151302800c1e	R754G	-3	0.21
c7ee9f214308008ea7fc151302800c1e	R754W	3	0.03
c7ee9f214308008ea7fc151302800c1e	R245H	-41	0.3
c7ee9f214308008ea7fc151302800c1e	D384G	20	0.12
f256df5fed6a8a26358f19d7799a9f55	P280S	-57	0.29
f256df5fed6a8a26358f19d7799a9f55	G158R	49	0.03
f256df5fed6a8a26358f19d7799a9f55	R287Q	-48	0.27
f256df5fed6a8a26358f19d7799a9f55	I445L	-69	1.0
f256df5fed6a8a26358f19d7799a9f55	I583V	16	0.15
f256df5fed6a8a26358f19d7799a9f55	R334C	-15	0.14
f256df5fed6a8a26358f19d7799a9f55	A343V	29	0.02
f256df5fed6a8a26358f19d7799a9f55	E602K	53	0.05
f256df5fed6a8a26358f19d7799a9f55	T251M	16	0.01
f256df5fed6a8a26358f19d7799a9f55	E611K	40	0.01
f256df5fed6a8a26358f19d7799a9f55	K123R	-1	0.35
cb4ed9eff8739a12416b018bc8bb01ee	C289F	3	0.05
cb4ed9eff8739a12416b018bc8bb01ee	G75V	19	0.09
cb4ed9eff8739a12416b018bc8bb01ee	R318L	46	0.02
cb4ed9eff8739a12416b018bc8bb01ee	R277H	-18	0.1
cb4ed9eff8739a12416b018bc8bb01ee	D284Y	8	0.04
cb4ed9eff8739a12416b018bc8bb01ee	Y43H	-47	0.49
d509dd283bcda0554bb649aba73426ba	I152T	8	0.03
d509dd283bcda0554bb649aba73426ba	E157A	-33	0.34
d509dd283bcda0554bb649aba73426ba	K159R	-48	0.23
6609542cf965f7b383c921f4a306aeca	E258K	-2	0.92
6609542cf965f7b383c921f4a306aeca	E266K	0	0.26
6609542cf965f7b383c921f4a306aeca	H268P	24	0.2
6609542cf965f7b383c921f4a306aeca	G245E	21	0.08
6609542cf965f7b383c921f4a306aeca	L221F	23	0.36
3ed8c6f57afe6437fec0ce575a5c019e	D1543G	59	0.0
3ed8c6f57afe6437fec0ce575a5c019e	S1545I	14	0.0
3ed8c6f57afe6437fec0ce575a5c019e	K1547E	-26	0.33
3ed8c6f57afe6437fec0ce575a5c019e	L1549H	29	0.0
3ed8c6f57afe6437fec0ce575a5c019e	L1549R	34	0.0
3ed8c6f57afe6437fec0ce575a5c019e	R660H	23	0.01
3ed8c6f57afe6437fec0ce575a5c019e	D1557N	0	0.0
3ed8c6f57afe6437fec0ce575a5c019e	A803V	-11	0.11
3ed8c6f57afe6437fec0ce575a5c019e	R935W	19	0.0
3ed8c6f57afe6437fec0ce575a5c019e	L297F	18	0.0
3ed8c6f57afe6437fec0ce575a5c019e	D499E	-73	1.0
3ed8c6f57afe6437fec0ce575a5c019e	E688G	32	0.01
3ed8c6f57afe6437fec0ce575a5c019e	S826A	-48	0.2
3ed8c6f57afe6437fec0ce575a5c019e	K1598E	-21	0.33
3ed8c6f57afe6437fec0ce575a5c019e	V1215I	-59	0.5
3ed8c6f57afe6437fec0ce575a5c019e	W204C	49	0.0
3ed8c6f57afe6437fec0ce575a5c019e	D840H	22	0.0
3ed8c6f57afe6437fec0ce575a5c019e	L206F	25	0.0
3ed8c6f57afe6437fec0ce575a5c019e	P728L	-8	0.06
3ed8c6f57afe6437fec0ce575a5c019e	E218G	29	0.0
3ed8c6f57afe6437fec0ce575a5c019e	R1505H	-32	0.16
3ed8c6f57afe6437fec0ce575a5c019e	V1001A	-24	0.55
3ed8c6f57afe6437fec0ce575a5c019e	V620L	-40	0.36
3ed8c6f57afe6437fec0ce575a5c019e	G1523S	-7	0.32
3ed8c6f57afe6437fec0ce575a5c019e	V1528I	-31	0.33
3ed8c6f57afe6437fec0ce575a5c019e	T1401I	14	0.02
3ed8c6f57afe6437fec0ce575a5c019e	E1022G	-15	0.45
48e40d86febdb00c95b22277acda44a1	R274C	14	0.02
48e40d86febdb00c95b22277acda44a1	R274H	-17	0.13
48e40d86febdb00c95b22277acda44a1	A283V	-12	0.28
e2cb5ac3f24173652fdb5b4486f7ffef	V54M	12	0.01
e2cb5ac3f24173652fdb5b4486f7ffef	P8Q	8	0.05
ea69f9428d6f913ebaeec9f535f2e5f3	S67I	-13	0.16
ea69f9428d6f913ebaeec9f535f2e5f3	R292Q	17	0.07
ea69f9428d6f913ebaeec9f535f2e5f3	C205F	-16	0.98
ea69f9428d6f913ebaeec9f535f2e5f3	P143L	-16	0.44
ea69f9428d6f913ebaeec9f535f2e5f3	I273N	29	0.06
2cda71efed3f35a9ad753a003f7d5a2b	S673L	21	0.01
2cda71efed3f35a9ad753a003f7d5a2b	S1284I	14	0.05
2cda71efed3f35a9ad753a003f7d5a2b	A343V	8	0.17
2cda71efed3f35a9ad753a003f7d5a2b	A870T	-54	0.07
2cda71efed3f35a9ad753a003f7d5a2b	E167G	27	None
2cda71efed3f35a9ad753a003f7d5a2b	G787D	26	0.02
2cda71efed3f35a9ad753a003f7d5a2b	E247K	-9	None
2cda71efed3f35a9ad753a003f7d5a2b	V1145I	8	0.06
2cda71efed3f35a9ad753a003f7d5a2b	R861H	-8	0.53
59a2edf37715c8b6938de3071cd146e1	K308N	-71	0.56
59a2edf37715c8b6938de3071cd146e1	N112D	49	0.02
59a2edf37715c8b6938de3071cd146e1	R533H	-43	0.29
59a2edf37715c8b6938de3071cd146e1	K121N	-24	0.42
b5bbbea67846dc0d81129c14c01df7a6	K258R	-64	0.25
b5bbbea67846dc0d81129c14c01df7a6	R4H	-26	None
b5bbbea67846dc0d81129c14c01df7a6	V13I	-32	None
b5bbbea67846dc0d81129c14c01df7a6	R168G	15	0.02
b5bbbea67846dc0d81129c14c01df7a6	I430V	-39	0.05
b5bbbea67846dc0d81129c14c01df7a6	R451Q	-3	0.11
b5bbbea67846dc0d81129c14c01df7a6	A68S	-37	None
b5bbbea67846dc0d81129c14c01df7a6	E453G	2	0.0
b5bbbea67846dc0d81129c14c01df7a6	A455T	32	0.0
b5bbbea67846dc0d81129c14c01df7a6	T85R	51	None
b5bbbea67846dc0d81129c14c01df7a6	T87S	31	None
b5bbbea67846dc0d81129c14c01df7a6	P219L	-56	0.57
b5bbbea67846dc0d81129c14c01df7a6	R376G	35	0.0
b5bbbea67846dc0d81129c14c01df7a6	R376M	39	0.0
816a5d1604a39ba6250fcc80620bf5e2	P18L	-25	0.32
816a5d1604a39ba6250fcc80620bf5e2	N233I	-49	0.24
816a5d1604a39ba6250fcc80620bf5e2	K242Q	-64	0.59
6efc943b3d04cae3de20f039131588b6	D57E	-71	1.0
6efc943b3d04cae3de20f039131588b6	E61K	-14	0.28
6efc943b3d04cae3de20f039131588b6	S158F	-23	0.01
f30a838ab1d2964454aac6e7c21e6467	G263V	-33	0.59
f30a838ab1d2964454aac6e7c21e6467	R14W	22	0.02
f30a838ab1d2964454aac6e7c21e6467	L27R	29	0.35
f30a838ab1d2964454aac6e7c21e6467	F43S	1	0.77
f30a838ab1d2964454aac6e7c21e6467	H431Q	25	0.23
f30a838ab1d2964454aac6e7c21e6467	H431Y	31	0.05
f30a838ab1d2964454aac6e7c21e6467	D52E	-54	1.0
f30a838ab1d2964454aac6e7c21e6467	A395S	-53	0.81
f30a838ab1d2964454aac6e7c21e6467	G326A	20	0.16
f30a838ab1d2964454aac6e7c21e6467	T328M	-2	0.17
f30a838ab1d2964454aac6e7c21e6467	C207Y	51	0.06
f30a838ab1d2964454aac6e7c21e6467	K88N	-17	0.44
f30a838ab1d2964454aac6e7c21e6467	C475Y	61	0.03
f30a838ab1d2964454aac6e7c21e6467	A221V	-35	0.79
f30a838ab1d2964454aac6e7c21e6467	R97C	-51	0.3
f30a838ab1d2964454aac6e7c21e6467	G360D	58	0.02
f30a838ab1d2964454aac6e7c21e6467	G497E	49	0.05
f30a838ab1d2964454aac6e7c21e6467	V500I	-27	0.62
f30a838ab1d2964454aac6e7c21e6467	R128Q	-16	0.26
be960ffc827c290a574d56f5c60bb266	P106H	-8	0.13
be960ffc827c290a574d56f5c60bb266	E49K	22	0.01
be960ffc827c290a574d56f5c60bb266	A31G	-1	0.35
8974f3db08bc12481156e24a117a4645	I150T	26	0.01
2eadf94978452454a030b03d6a17a69a	D26N	18	0.2
2eadf94978452454a030b03d6a17a69a	G31S	-30	0.19
2eadf94978452454a030b03d6a17a69a	S42P	-55	0.35
2eadf94978452454a030b03d6a17a69a	A556P	-2	0.07
2eadf94978452454a030b03d6a17a69a	A591T	15	0.03
2eadf94978452454a030b03d6a17a69a	A399S	-19	0.23
2eadf94978452454a030b03d6a17a69a	A123P	-70	1.0
2eadf94978452454a030b03d6a17a69a	L255I	-15	0.28
f16dee62803750d1b575ccbdeab6153b	R5L	27	0.02
f16dee62803750d1b575ccbdeab6153b	R390H	31	0.03
f16dee62803750d1b575ccbdeab6153b	Q266R	9	0.05
f16dee62803750d1b575ccbdeab6153b	G525S	-60	0.46
f16dee62803750d1b575ccbdeab6153b	R529H	-4	0.11
f16dee62803750d1b575ccbdeab6153b	D275G	-16	0.32
f16dee62803750d1b575ccbdeab6153b	R406Q	23	0.0
f16dee62803750d1b575ccbdeab6153b	M603K	22	0.0
f16dee62803750d1b575ccbdeab6153b	R49H	-64	0.38
f16dee62803750d1b575ccbdeab6153b	F446L	-15	1.0
f16dee62803750d1b575ccbdeab6153b	Q65R	-23	0.08
f16dee62803750d1b575ccbdeab6153b	P324A	-11	0.24
f16dee62803750d1b575ccbdeab6153b	V327I	-38	0.25
f16dee62803750d1b575ccbdeab6153b	K328Q	-31	0.36
f16dee62803750d1b575ccbdeab6153b	G380V	33	0.02
97f5a918f78a1fbdeca881111ff9f991	H133R	-48	0.25
97f5a918f78a1fbdeca881111ff9f991	G7D	31	0.08
97f5a918f78a1fbdeca881111ff9f991	A396T	-53	0.11
97f5a918f78a1fbdeca881111ff9f991	T277M	32	0.01
97f5a918f78a1fbdeca881111ff9f991	T421M	-14	0.19
97f5a918f78a1fbdeca881111ff9f991	A176T	36	0.0
97f5a918f78a1fbdeca881111ff9f991	T311R	-33	1.0
97f5a918f78a1fbdeca881111ff9f991	R63G	-16	0.35
97f5a918f78a1fbdeca881111ff9f991	R78C	49	0.02
97f5a918f78a1fbdeca881111ff9f991	A225T	-48	0.34
97f5a918f78a1fbdeca881111ff9f991	F126L	-58	0.74
8a7a22a9064c37b0e229b7f4a8aee426	R168G	9	0.34
8a7a22a9064c37b0e229b7f4a8aee426	A874V	9	0.01
8a7a22a9064c37b0e229b7f4a8aee426	M296V	33	0.02
8a7a22a9064c37b0e229b7f4a8aee426	A595T	-69	0.59
8a7a22a9064c37b0e229b7f4a8aee426	L988V	1	0.0
5549f7b1c7af96be7c3dc58243de6dbe	R260C	15	0.07
5549f7b1c7af96be7c3dc58243de6dbe	I12V	-20	0.0
5549f7b1c7af96be7c3dc58243de6dbe	K298E	15	0.09
5549f7b1c7af96be7c3dc58243de6dbe	R441H	5	0.0
5549f7b1c7af96be7c3dc58243de6dbe	A65T	-4	0.04
5549f7b1c7af96be7c3dc58243de6dbe	G482S	-19	0.27
5549f7b1c7af96be7c3dc58243de6dbe	V370L	-44	0.05
90092cf68205318deb62cefcecd2bca3	G545A	-40	1.0
90092cf68205318deb62cefcecd2bca3	L498F	24	0.0
90092cf68205318deb62cefcecd2bca3	T499M	5	0.0
6e49688634920ace7d06f59a03421604	K74T	8	0.94
6e49688634920ace7d06f59a03421604	L192F	0	0.02
a418aa580772ec5fe5efc9bce712f6ef	K259E	-42	0.1
a418aa580772ec5fe5efc9bce712f6ef	G6E	-44	0.43
a418aa580772ec5fe5efc9bce712f6ef	R524K	-53	0.61
a418aa580772ec5fe5efc9bce712f6ef	G144R	-34	0.92
a418aa580772ec5fe5efc9bce712f6ef	F406S	42	0.0
a418aa580772ec5fe5efc9bce712f6ef	A286D	69	0.0
a418aa580772ec5fe5efc9bce712f6ef	R314K	-54	0.68
a418aa580772ec5fe5efc9bce712f6ef	Q463K	50	0.0
a418aa580772ec5fe5efc9bce712f6ef	T100A	4	0.03
a418aa580772ec5fe5efc9bce712f6ef	S486A	-74	0.53
ebf185dd1066adb6dfd9d4b2bb4ab668	R197K	-63	0.32
ebf185dd1066adb6dfd9d4b2bb4ab668	T273A	-53	0.31
ebf185dd1066adb6dfd9d4b2bb4ab668	P115S	-76	0.21
ebf185dd1066adb6dfd9d4b2bb4ab668	G54S	-50	0.07
ebf185dd1066adb6dfd9d4b2bb4ab668	N191S	-42	0.26
f586913f687313aaac14d777cca180b7	I115T	33	0.02
f586913f687313aaac14d777cca180b7	E53A	-4	0.06
b15e2ec45ffa84a6010fb5270080d87e	R102H	2	0.25
b15e2ec45ffa84a6010fb5270080d87e	Q173R	-6	0.52
b15e2ec45ffa84a6010fb5270080d87e	A272T	0	0.24
b15e2ec45ffa84a6010fb5270080d87e	H254Q	72	0.0
44824bb2acc693d58f04c3c13d91b8a5	V3I	-75	0.59
44824bb2acc693d58f04c3c13d91b8a5	R1050Q	-18	0.23
44824bb2acc693d58f04c3c13d91b8a5	V1055I	-29	0.07
44824bb2acc693d58f04c3c13d91b8a5	G933S	-54	0.39
44824bb2acc693d58f04c3c13d91b8a5	K170N	8	0.1
44824bb2acc693d58f04c3c13d91b8a5	L561M	-31	0.19
44824bb2acc693d58f04c3c13d91b8a5	R825W	42	0.03
44824bb2acc693d58f04c3c13d91b8a5	F96L	15	0.0
44824bb2acc693d58f04c3c13d91b8a5	I124V	-53	0.15
44824bb2acc693d58f04c3c13d91b8a5	S894N	19	0.03
2d92e2ff4941c3f183a3d070d4199bb8	P547S	-11	0.07
2d92e2ff4941c3f183a3d070d4199bb8	D398E	-61	1.0
2d92e2ff4941c3f183a3d070d4199bb8	S623A	-53	0.99
2d92e2ff4941c3f183a3d070d4199bb8	V594I	-16	0.54
65687f17ae7bdd358300700895cc5d08	T489R	-17	0.25
65687f17ae7bdd358300700895cc5d08	N106D	-39	0.25
65687f17ae7bdd358300700895cc5d08	E533K	16	0.25
9f5091bf3853f24ae53552491dc51f4c	E513G	19	0.0
9f5091bf3853f24ae53552491dc51f4c	S66F	26	0.0
9f5091bf3853f24ae53552491dc51f4c	M873V	4	0.01
9f5091bf3853f24ae53552491dc51f4c	T563M	15	0.0
9f5091bf3853f24ae53552491dc51f4c	K917R	-14	0.04
9f5091bf3853f24ae53552491dc51f4c	R121W	19	0.0
9f5091bf3853f24ae53552491dc51f4c	D541E	-58	0.61
52e13b4e7194e01dca5e424350f837d7	I4M	-10	0.0
52e13b4e7194e01dca5e424350f837d7	S231R	-42	0.4
52e13b4e7194e01dca5e424350f837d7	E148K	29	0.02
52e13b4e7194e01dca5e424350f837d7	S280T	-55	1.0
52e13b4e7194e01dca5e424350f837d7	C192G	-9	0.79
ce7b3beb690eccdd32f46ad0e211529e	C267W	25	0.03
ce7b3beb690eccdd32f46ad0e211529e	E662G	-1	0.06
ce7b3beb690eccdd32f46ad0e211529e	T664A	-30	0.2
ce7b3beb690eccdd32f46ad0e211529e	Y191C	-42	0.18
ce7b3beb690eccdd32f46ad0e211529e	G80A	-14	0.69
ce7b3beb690eccdd32f46ad0e211529e	F473L	-62	0.76
ce7b3beb690eccdd32f46ad0e211529e	Q861L	-25	0.14
ce7b3beb690eccdd32f46ad0e211529e	R485W	11	0.01
ce7b3beb690eccdd32f46ad0e211529e	T489I	-21	0.41
ce7b3beb690eccdd32f46ad0e211529e	G882C	12	0.1
94f1bc1ca158d189a02cf22a3e9693ba	V328A	4	0.0
94f1bc1ca158d189a02cf22a3e9693ba	I80V	-58	0.3
94f1bc1ca158d189a02cf22a3e9693ba	A148V	-20	0.28
94f1bc1ca158d189a02cf22a3e9693ba	E341K	-15	0.15
94f1bc1ca158d189a02cf22a3e9693ba	Y215C	41	0.0
65454a263fb36a8f379b31d955bade6a	D193N	-47	0.31
65454a263fb36a8f379b31d955bade6a	H288Y	-27	1.0
65454a263fb36a8f379b31d955bade6a	I208T	29	0.01
16a023494190518100037ff370146900	D226Y	37	0.0
16a023494190518100037ff370146900	T740A	-14	0.16
16a023494190518100037ff370146900	W475C	63	0.0
16a023494190518100037ff370146900	M416V	-24	0.69
42a42dca623f19db2eba866d667509c5	E177D	13	0.01
42a42dca623f19db2eba866d667509c5	A180V	-63	1.0
54631183c24e38d3cd4d80d1f0ca6e26	S129G	-10	0.32
54631183c24e38d3cd4d80d1f0ca6e26	V106I	-29	0.18
54631183c24e38d3cd4d80d1f0ca6e26	G178A	-33	0.65
54631183c24e38d3cd4d80d1f0ca6e26	P375L	8	0.02
54631183c24e38d3cd4d80d1f0ca6e26	A24V	18	0.02
54631183c24e38d3cd4d80d1f0ca6e26	S382A	-56	1.0
bd81ef5e1f0f8623ca73f84fe8af99fd	V68I	0	0.59
bd81ef5e1f0f8623ca73f84fe8af99fd	R69H	29	0.1
6807a009677e5a581c536d9b19895a41	E365K	-11	0.68
6807a009677e5a581c536d9b19895a41	T367A	-15	0.61
6807a009677e5a581c536d9b19895a41	Q253K	-65	0.94
1da7a240fafa07f2133eb63bece76221	T169P	31	0.07
1da7a240fafa07f2133eb63bece76221	A442P	-44	0.11
1da7a240fafa07f2133eb63bece76221	P190A	-15	0.16
ba6d3b46320310045caeb093cae40d92	S129G	14	0.02
ba6d3b46320310045caeb093cae40d92	P392L	-46	0.3
ba6d3b46320310045caeb093cae40d92	G234A	-26	0.88
ba6d3b46320310045caeb093cae40d92	A24V	-27	0.09
ba6d3b46320310045caeb093cae40d92	S399A	-53	1.0
ba6d3b46320310045caeb093cae40d92	V106I	-75	0.1
d997e4026a204d453202587fa58502b4	R113G	16	None
0e95af526d4b5de85d8c36e8fedb36cb	G134S	-56	0.31
0e95af526d4b5de85d8c36e8fedb36cb	R7P	22	0.04
2f2a76fdf8c3de26ee6c4c4513a93514	H33Q	70	0.03
2f2a76fdf8c3de26ee6c4c4513a93514	R421W	21	0.01
2f2a76fdf8c3de26ee6c4c4513a93514	Q210L	-79	1.0
2f2a76fdf8c3de26ee6c4c4513a93514	R216K	-71	0.83
2f2a76fdf8c3de26ee6c4c4513a93514	I236T	-28	0.39
2f2a76fdf8c3de26ee6c4c4513a93514	T252M	-8	0.05
2f2a76fdf8c3de26ee6c4c4513a93514	V381M	4	0.22
2f2a76fdf8c3de26ee6c4c4513a93514	E126G	3	0.28
86d584de61c060ffd653dc29ad87096e	A145T	32	0.0
86d584de61c060ffd653dc29ad87096e	Q25H	39	0.06
a481e1daf07f9f51ffd864f5ca3307d0	R390Q	46	0.06
a481e1daf07f9f51ffd864f5ca3307d0	T139M	14	0.02
a481e1daf07f9f51ffd864f5ca3307d0	K414N	-11	0.05
a481e1daf07f9f51ffd864f5ca3307d0	V548I	-46	0.11
a481e1daf07f9f51ffd864f5ca3307d0	R958H	-29	0.64
a481e1daf07f9f51ffd864f5ca3307d0	R335S	21	0.0
a481e1daf07f9f51ffd864f5ca3307d0	R980W	42	0.0
a481e1daf07f9f51ffd864f5ca3307d0	P1114S	-70	0.23
a481e1daf07f9f51ffd864f5ca3307d0	V994I	19	0.0
a481e1daf07f9f51ffd864f5ca3307d0	T487I	-47	0.43
a481e1daf07f9f51ffd864f5ca3307d0	R1008H	-36	0.14
a481e1daf07f9f51ffd864f5ca3307d0	P1143L	-4	0.01
a481e1daf07f9f51ffd864f5ca3307d0	M504V	-47	0.29
692da172ab772f27754795a8c6728aa3	L296F	-56	0.63
692da172ab772f27754795a8c6728aa3	D106V	-64	0.57
692da172ab772f27754795a8c6728aa3	D106Y	-69	1.0
692da172ab772f27754795a8c6728aa3	T76M	-12	0.02
692da172ab772f27754795a8c6728aa3	T148S	-72	0.69
692da172ab772f27754795a8c6728aa3	G277R	-45	0.44
692da172ab772f27754795a8c6728aa3	S221T	-85	1.0
692da172ab772f27754795a8c6728aa3	T318P	-9	0.24
692da172ab772f27754795a8c6728aa3	V224M	45	0.0
98e314e7c564dd8038a4be11dab477c1	N132I	41	0.0
98e314e7c564dd8038a4be11dab477c1	K527R	-26	0.12
98e314e7c564dd8038a4be11dab477c1	P659L	-59	0.67
98e314e7c564dd8038a4be11dab477c1	P660A	-15	0.37
98e314e7c564dd8038a4be11dab477c1	A538T	-13	0.48
98e314e7c564dd8038a4be11dab477c1	Q28E	-22	None
98e314e7c564dd8038a4be11dab477c1	G672R	24	0.37
98e314e7c564dd8038a4be11dab477c1	M679I	-14	0.61
98e314e7c564dd8038a4be11dab477c1	G552A	-39	0.33
98e314e7c564dd8038a4be11dab477c1	P554S	-48	0.21
98e314e7c564dd8038a4be11dab477c1	R175C	21	0.01
98e314e7c564dd8038a4be11dab477c1	A312V	-27	0.28
98e314e7c564dd8038a4be11dab477c1	L699P	19	0.01
98e314e7c564dd8038a4be11dab477c1	E446Q	-18	0.5
98e314e7c564dd8038a4be11dab477c1	Q65R	-6	0.71
98e314e7c564dd8038a4be11dab477c1	V584M	-15	0.06
98e314e7c564dd8038a4be11dab477c1	Q74R	-11	0.04
98e314e7c564dd8038a4be11dab477c1	C598Y	25	0.01
98e314e7c564dd8038a4be11dab477c1	P95L	-9	0.04
98e314e7c564dd8038a4be11dab477c1	R491W	32	0.0
98e314e7c564dd8038a4be11dab477c1	R363C	23	0.18
98e314e7c564dd8038a4be11dab477c1	G628S	-31	0.39
98e314e7c564dd8038a4be11dab477c1	R246P	17	0.27
98e314e7c564dd8038a4be11dab477c1	R510Q	-27	0.35
584c4ec9928d2e6544e61e6f721c5a7b	R22M	0	None
584c4ec9928d2e6544e61e6f721c5a7b	N54K	42	0.06
ddb76cd5d4cd94c0c09578b87edf0995	D1170N	-34	0.02
ddb76cd5d4cd94c0c09578b87edf0995	R91Q	6	0.29
ddb76cd5d4cd94c0c09578b87edf0995	A796E	-1	0.47
ddb76cd5d4cd94c0c09578b87edf0995	V30L	-62	0.22
ddb76cd5d4cd94c0c09578b87edf0995	Y799N	-21	0.33
ddb76cd5d4cd94c0c09578b87edf0995	V161M	-51	0.08
ddb76cd5d4cd94c0c09578b87edf0995	A939V	-30	0.4
ddb76cd5d4cd94c0c09578b87edf0995	R1268K	-28	0.91
ddb76cd5d4cd94c0c09578b87edf0995	R671H	-6	0.13
ddb76cd5d4cd94c0c09578b87edf0995	I59V	-12	0.08
ddb76cd5d4cd94c0c09578b87edf0995	R1086Q	-11	0.13
ddb76cd5d4cd94c0c09578b87edf0995	V215M	-31	0.05
ddb76cd5d4cd94c0c09578b87edf0995	S1112R	28	0.49
ddb76cd5d4cd94c0c09578b87edf0995	E1243K	-15	0.07
ddb76cd5d4cd94c0c09578b87edf0995	D866V	-14	0.07
ddb76cd5d4cd94c0c09578b87edf0995	T873S	-73	0.82
ddb76cd5d4cd94c0c09578b87edf0995	V108L	-46	0.76
ddb76cd5d4cd94c0c09578b87edf0995	R1007L	43	0.03
ddb76cd5d4cd94c0c09578b87edf0995	R574W	61	0.0
ddb76cd5d4cd94c0c09578b87edf0995	R241K	-3	0.22
ddb76cd5d4cd94c0c09578b87edf0995	E244K	-49	0.98
ddb76cd5d4cd94c0c09578b87edf0995	A378V	-39	0.51
e715bc231cc4da7aee8c960bffc68c56	Y591C	6	0.15
e715bc231cc4da7aee8c960bffc68c56	N217D	-65	0.36
e715bc231cc4da7aee8c960bffc68c56	R154Q	-16	0.21
9e2bd60ef7fa2c7e144f74c411a1823f	Q113H	-44	0.11
9e2bd60ef7fa2c7e144f74c411a1823f	A167T	-4	0.1
9e2bd60ef7fa2c7e144f74c411a1823f	N13S	-22	0.96
9e2bd60ef7fa2c7e144f74c411a1823f	R171K	-21	0.4
9e2bd60ef7fa2c7e144f74c411a1823f	E56Q	-46	0.18
9e2bd60ef7fa2c7e144f74c411a1823f	I109M	-14	0.17
9e2bd60ef7fa2c7e144f74c411a1823f	I49T	2	0.24
9e2bd60ef7fa2c7e144f74c411a1823f	A74G	-52	0.08
9e2bd60ef7fa2c7e144f74c411a1823f	R25L	39	0.0
9e2bd60ef7fa2c7e144f74c411a1823f	P155R	-10	0.5
9e2bd60ef7fa2c7e144f74c411a1823f	A124V	-44	0.12
4bd8f116dd4fa83fc668dc16fbf29f1f	G220S	34	0.06
4bd8f116dd4fa83fc668dc16fbf29f1f	L64P	12	0.07
099dc53dad8c9223ae18bc6e6228fda5	S327P	-64	0.6
099dc53dad8c9223ae18bc6e6228fda5	T296A	-28	0.88
099dc53dad8c9223ae18bc6e6228fda5	A201V	-49	1.0
099dc53dad8c9223ae18bc6e6228fda5	P333L	-44	0.42
099dc53dad8c9223ae18bc6e6228fda5	R206C	30	0.08
099dc53dad8c9223ae18bc6e6228fda5	Y305C	26	0.03
099dc53dad8c9223ae18bc6e6228fda5	E182K	26	0.01
099dc53dad8c9223ae18bc6e6228fda5	Y314S	1	0.12
15a7455fdaecfe7e4b4010eb77e4c851	R20C	21	0.12
15a7455fdaecfe7e4b4010eb77e4c851	P151S	-50	0.46
15a7455fdaecfe7e4b4010eb77e4c851	R121H	-3	0.05
15a7455fdaecfe7e4b4010eb77e4c851	R187G	38	0.08
15a7455fdaecfe7e4b4010eb77e4c851	R187L	33	0.07
4ce5f0b78fee8d7c87e7553e2f56e376	M1I	-90	0.05
4ce5f0b78fee8d7c87e7553e2f56e376	R202W	-48	0.35
4ce5f0b78fee8d7c87e7553e2f56e376	R142Q	-78	0.74
4ce5f0b78fee8d7c87e7553e2f56e376	V184L	-71	0.19
4d870e6b805d5399dfa987366de42cc6	N270S	17	0.19
4d870e6b805d5399dfa987366de42cc6	A151G	-44	0.5
4d870e6b805d5399dfa987366de42cc6	T162A	-42	0.2
4d870e6b805d5399dfa987366de42cc6	P356T	-46	0.79
8bf7cff52a8cbf3bdc41ec19c2b9e026	R192S	-23	0.31
8b7994461fabc60bce7cfad4123e9269	R769W	23	0.18
8b7994461fabc60bce7cfad4123e9269	P135H	-53	0.63
8b7994461fabc60bce7cfad4123e9269	L529F	-29	0.2
8b7994461fabc60bce7cfad4123e9269	P791S	15	0.16
8b7994461fabc60bce7cfad4123e9269	D666E	-34	0.18
8b7994461fabc60bce7cfad4123e9269	G923D	30	None
8b7994461fabc60bce7cfad4123e9269	A426G	-60	0.09
8b7994461fabc60bce7cfad4123e9269	G319V	-41	0.3
8b7994461fabc60bce7cfad4123e9269	P70A	26	0.58
8b7994461fabc60bce7cfad4123e9269	S77P	-38	0.29
8b7994461fabc60bce7cfad4123e9269	T605S	-72	0.66
8b7994461fabc60bce7cfad4123e9269	P606S	-49	0.07
8b7994461fabc60bce7cfad4123e9269	N106K	-32	0.32
8b7994461fabc60bce7cfad4123e9269	A495T	-74	0.67
09bcfd77a31496f3a56deaffab5d3ed6	Q835H	-38	0.07
09bcfd77a31496f3a56deaffab5d3ed6	A1124V	24	0.0
09bcfd77a31496f3a56deaffab5d3ed6	A454T	5	0.15
09bcfd77a31496f3a56deaffab5d3ed6	A1191T	-66	1.0
09bcfd77a31496f3a56deaffab5d3ed6	I713T	20	0.0
09bcfd77a31496f3a56deaffab5d3ed6	P433L	-33	0.3
09bcfd77a31496f3a56deaffab5d3ed6	A434V	-67	0.64
09bcfd77a31496f3a56deaffab5d3ed6	I1049V	-7	0.01
09bcfd77a31496f3a56deaffab5d3ed6	H702P	50	0.0
09bcfd77a31496f3a56deaffab5d3ed6	E32K	-4	0.8
72e0637a084b4f28a7374f8dd65c3c25	G291S	6	0.67
72e0637a084b4f28a7374f8dd65c3c25	A300V	-33	0.57
72e0637a084b4f28a7374f8dd65c3c25	E215K	5	0.62
72e0637a084b4f28a7374f8dd65c3c25	G39E	38	0.65
72e0637a084b4f28a7374f8dd65c3c25	D136N	13	0.36
72e0637a084b4f28a7374f8dd65c3c25	D136H	30	0.55
72e0637a084b4f28a7374f8dd65c3c25	D105G	7	0.46
72e0637a084b4f28a7374f8dd65c3c25	N75D	-42	0.9
72e0637a084b4f28a7374f8dd65c3c25	T236I	4	0.09
72e0637a084b4f28a7374f8dd65c3c25	T238S	-16	0.19
72e0637a084b4f28a7374f8dd65c3c25	K80E	-17	1.0
72e0637a084b4f28a7374f8dd65c3c25	R233W	9	0.01
72e0637a084b4f28a7374f8dd65c3c25	T212I	49	0.01
72e0637a084b4f28a7374f8dd65c3c25	R279K	-13	0.21
72e0637a084b4f28a7374f8dd65c3c25	D88G	25	0.39
72e0637a084b4f28a7374f8dd65c3c25	I121M	-8	0.2
72e0637a084b4f28a7374f8dd65c3c25	P68H	57	0.0
72e0637a084b4f28a7374f8dd65c3c25	S125N	-17	0.37
72e0637a084b4f28a7374f8dd65c3c25	T383A	-35	1.0
72e0637a084b4f28a7374f8dd65c3c25	R64C	-10	0.08
f4edf25fa37667014cd46fcf028cda8d	E226G	-7	0.29
f4edf25fa37667014cd46fcf028cda8d	T229A	-14	0.57
f4edf25fa37667014cd46fcf028cda8d	A112T	-27	0.33
f4edf25fa37667014cd46fcf028cda8d	G281V	46	0.05
f4edf25fa37667014cd46fcf028cda8d	E250K	-41	0.62
f4edf25fa37667014cd46fcf028cda8d	K283N	4	0.12
f4edf25fa37667014cd46fcf028cda8d	V222G	22	0.01
9e4ff7c9dd660ab8c9ad480fb9eb25c6	S103F	-59	0.14
9e4ff7c9dd660ab8c9ad480fb9eb25c6	R201C	36	0.0
9e4ff7c9dd660ab8c9ad480fb9eb25c6	G404C	7	None
9e4ff7c9dd660ab8c9ad480fb9eb25c6	K48R	-61	0.11
9e4ff7c9dd660ab8c9ad480fb9eb25c6	P84L	-13	0.01
9e4ff7c9dd660ab8c9ad480fb9eb25c6	H23Q	42	0.0
9e4ff7c9dd660ab8c9ad480fb9eb25c6	A251V	-28	None
9e4ff7c9dd660ab8c9ad480fb9eb25c6	E190D	-21	0.04
85ce286b4296ce249bf324660e44a3e7	R643H	-49	0.33
85ce286b4296ce249bf324660e44a3e7	G260D	-34	0.43
85ce286b4296ce249bf324660e44a3e7	P648L	11	0.0
85ce286b4296ce249bf324660e44a3e7	T269M	9	0.01
85ce286b4296ce249bf324660e44a3e7	E131K	27	0.02
85ce286b4296ce249bf324660e44a3e7	V275A	-33	1.0
85ce286b4296ce249bf324660e44a3e7	T533A	5	0.02
85ce286b4296ce249bf324660e44a3e7	A667V	-17	0.14
85ce286b4296ce249bf324660e44a3e7	I156T	-41	1.0
85ce286b4296ce249bf324660e44a3e7	A288V	-10	0.16
85ce286b4296ce249bf324660e44a3e7	S164W	33	0.0
85ce286b4296ce249bf324660e44a3e7	P294L	-13	1.0
85ce286b4296ce249bf324660e44a3e7	G808R	5	0.07
85ce286b4296ce249bf324660e44a3e7	A810T	-38	0.65
85ce286b4296ce249bf324660e44a3e7	T431A	7	0.02
85ce286b4296ce249bf324660e44a3e7	T560M	15	0.0
85ce286b4296ce249bf324660e44a3e7	G329R	31	0.01
85ce286b4296ce249bf324660e44a3e7	P51H	4	0.01
85ce286b4296ce249bf324660e44a3e7	N180S	-10	0.83
85ce286b4296ce249bf324660e44a3e7	D824N	19	0.0
85ce286b4296ce249bf324660e44a3e7	G702D	34	0.0
85ce286b4296ce249bf324660e44a3e7	V796I	8	0.13
85ce286b4296ce249bf324660e44a3e7	V184M	-22	0.05
85ce286b4296ce249bf324660e44a3e7	Q978K	-13	0.59
85ce286b4296ce249bf324660e44a3e7	L339H	31	0.02
85ce286b4296ce249bf324660e44a3e7	A983S	-28	0.03
85ce286b4296ce249bf324660e44a3e7	S472Y	4	0.0
85ce286b4296ce249bf324660e44a3e7	S987T	-1	0.01
85ce286b4296ce249bf324660e44a3e7	E349D	9	0.0
85ce286b4296ce249bf324660e44a3e7	K862E	-40	0.05
85ce286b4296ce249bf324660e44a3e7	E230K	-32	0.31
85ce286b4296ce249bf324660e44a3e7	D105E	-13	0.03
85ce286b4296ce249bf324660e44a3e7	M606R	45	0.0
8d5dbceed134c3531bf97f3005ce96c9	M1I	-59	None
8d5dbceed134c3531bf97f3005ce96c9	C1045F	32	0.02
8d5dbceed134c3531bf97f3005ce96c9	T1176A	-14	0.13
8d5dbceed134c3531bf97f3005ce96c9	Q287E	-29	0.0
8d5dbceed134c3531bf97f3005ce96c9	L424R	32	0.01
8d5dbceed134c3531bf97f3005ce96c9	P41S	16	None
8d5dbceed134c3531bf97f3005ce96c9	I1455S	20	0.01
8d5dbceed134c3531bf97f3005ce96c9	V312I	-50	0.16
8d5dbceed134c3531bf97f3005ce96c9	T1480A	-69	0.76
8d5dbceed134c3531bf97f3005ce96c9	R979Q	-47	0.37
8d5dbceed134c3531bf97f3005ce96c9	V1376L	-21	0.2
8d5dbceed134c3531bf97f3005ce96c9	Q481E	-27	0.16
8d5dbceed134c3531bf97f3005ce96c9	S499L	-9	0.17
d7fe215f3ab6ba4ea24085fad374508f	T486A	-75	1.0
d7fe215f3ab6ba4ea24085fad374508f	L1127P	-6	0.86
d7fe215f3ab6ba4ea24085fad374508f	E850D	-56	0.08
d7fe215f3ab6ba4ea24085fad374508f	S1110P	-6	0.25
d7fe215f3ab6ba4ea24085fad374508f	K121N	-1	0.25
d7fe215f3ab6ba4ea24085fad374508f	L1343Q	23	0.0
3d20064fc3b2faf5cf3625d4ea3c88f9	S202T	-21	0.37
3d20064fc3b2faf5cf3625d4ea3c88f9	V108G	-25	0.72
3d20064fc3b2faf5cf3625d4ea3c88f9	L222F	-58	0.71
3d20064fc3b2faf5cf3625d4ea3c88f9	F127S	-20	0.26
7182f3aaa91145b4990d7fc5cf05db73	K11E	24	0.02
7182f3aaa91145b4990d7fc5cf05db73	R187K	-42	0.41
74e5191b76c711aa63826f68a4120e63	E355G	8	0.01
74e5191b76c711aa63826f68a4120e63	W337G	42	0.01
74e5191b76c711aa63826f68a4120e63	Q64R	6	0.34
e5722461e6b9ec0d64761c425c88537c	I139T	-31	0.58
e5722461e6b9ec0d64761c425c88537c	R280L	23	0.01
e5722461e6b9ec0d64761c425c88537c	E184D	-72	1.0
e5722461e6b9ec0d64761c425c88537c	E857K	28	0.04
e5722461e6b9ec0d64761c425c88537c	V485I	-68	0.38
e5722461e6b9ec0d64761c425c88537c	K105E	-40	0.33
e5722461e6b9ec0d64761c425c88537c	L634F	-62	0.37
e5722461e6b9ec0d64761c425c88537c	R252K	-61	0.43
a00fdf2fa256017d9574ea66db51c060	T68I	5	0.03
a00fdf2fa256017d9574ea66db51c060	A64T	-40	0.19
3060f742bb95c4dfe043f84c58259e1e	L2565F	21	0.0
3060f742bb95c4dfe043f84c58259e1e	V15A	-73	0.56
3060f742bb95c4dfe043f84c58259e1e	D2579V	-30	0.44
3060f742bb95c4dfe043f84c58259e1e	A1059V	-18	0.15
3060f742bb95c4dfe043f84c58259e1e	F3109I	-26	0.33
3060f742bb95c4dfe043f84c58259e1e	D2096E	-36	0.25
3060f742bb95c4dfe043f84c58259e1e	R1598P	-33	1.0
3060f742bb95c4dfe043f84c58259e1e	P2669S	12	0.01
3060f742bb95c4dfe043f84c58259e1e	K1144E	24	0.0
3060f742bb95c4dfe043f84c58259e1e	R633Q	48	0.0
3060f742bb95c4dfe043f84c58259e1e	A2171V	18	0.0
3060f742bb95c4dfe043f84c58259e1e	L1166P	-56	0.65
3060f742bb95c4dfe043f84c58259e1e	D663G	25	0.0
3060f742bb95c4dfe043f84c58259e1e	T1176M	26	0.0
3060f742bb95c4dfe043f84c58259e1e	P2204A	32	0.0
3060f742bb95c4dfe043f84c58259e1e	K3235R	-7	0.0
3060f742bb95c4dfe043f84c58259e1e	G1226V	30	0.0
3060f742bb95c4dfe043f84c58259e1e	G216E	-18	0.39
3060f742bb95c4dfe043f84c58259e1e	T2781I	0	0.01
3060f742bb95c4dfe043f84c58259e1e	R123H	26	0.0
3060f742bb95c4dfe043f84c58259e1e	D1252E	-58	0.49
3060f742bb95c4dfe043f84c58259e1e	N743K	17	0.0
3060f742bb95c4dfe043f84c58259e1e	A2796V	-61	1.0
3060f742bb95c4dfe043f84c58259e1e	L1806V	12	0.0
3060f742bb95c4dfe043f84c58259e1e	R1817T	29	0.0
3060f742bb95c4dfe043f84c58259e1e	A304T	1	0.02
3060f742bb95c4dfe043f84c58259e1e	R832Q	43	0.0
3060f742bb95c4dfe043f84c58259e1e	Q1863L	13	0.01
3060f742bb95c4dfe043f84c58259e1e	K2892N	0	0.64
3060f742bb95c4dfe043f84c58259e1e	L2893V	34	0.04
3060f742bb95c4dfe043f84c58259e1e	R1876W	34	0.01
3060f742bb95c4dfe043f84c58259e1e	P1877L	1	0.03
3060f742bb95c4dfe043f84c58259e1e	D365G	28	0.0
3060f742bb95c4dfe043f84c58259e1e	Q2926K	-44	1.0
3060f742bb95c4dfe043f84c58259e1e	E1968D	-14	0.04
3060f742bb95c4dfe043f84c58259e1e	R3013L	0	0.17
3060f742bb95c4dfe043f84c58259e1e	G2004R	-12	0.62
3060f742bb95c4dfe043f84c58259e1e	A1493D	10	0.0
3060f742bb95c4dfe043f84c58259e1e	K1529I	19	0.0
3060f742bb95c4dfe043f84c58259e1e	T2389R	36	0.0
3060f742bb95c4dfe043f84c58259e1e	T3072S	-24	0.06
1b1674727ac3ed3748b2991f7ac2f5b1	A771V	1	0.07
1b1674727ac3ed3748b2991f7ac2f5b1	S688G	24	0.03
1b1674727ac3ed3748b2991f7ac2f5b1	T337I	-38	0.55
1b1674727ac3ed3748b2991f7ac2f5b1	I735M	0	0.06
1b1674727ac3ed3748b2991f7ac2f5b1	H608Y	40	0.04
1b1674727ac3ed3748b2991f7ac2f5b1	A1001P	-59	0.37
1b1674727ac3ed3748b2991f7ac2f5b1	F497S	14	0.76
fc4631452a8115a436d27ee547709d79	M35T	38	0.02
fc4631452a8115a436d27ee547709d79	E54G	38	0.0
fc4631452a8115a436d27ee547709d79	Q79E	-25	0.95
45a9535fde53c310fa2577798cf28b4b	D368H	58	0.0
45a9535fde53c310fa2577798cf28b4b	P50H	19	None
8370ab1a731e965aa870d76ec334d302	G209D	-12	0.21
8370ab1a731e965aa870d76ec334d302	R310Q	-41	0.31
8370ab1a731e965aa870d76ec334d302	A286T	-29	0.39
b64fd4c6717c390c8f72f21b5b2d7331	N1155S	0	0.02
b64fd4c6717c390c8f72f21b5b2d7331	Q1040H	0	0.03
b64fd4c6717c390c8f72f21b5b2d7331	P789Q	-16	0.4
b64fd4c6717c390c8f72f21b5b2d7331	T168M	36	0.0
b64fd4c6717c390c8f72f21b5b2d7331	V821A	17	0.29
b64fd4c6717c390c8f72f21b5b2d7331	G341R	37	0.07
b64fd4c6717c390c8f72f21b5b2d7331	S738R	-4	0.33
b64fd4c6717c390c8f72f21b5b2d7331	E122D	-21	0.23
ed27c975379db0323af16f5857e5e9f0	A99V	-30	0.52
ed27c975379db0323af16f5857e5e9f0	C79F	45	0.01
6b4a18a2f9ee3794297c825f537e4863	T210M	-15	0.07
7da5655ac2021382c499aa6136e30ff0	S523N	-27	0.33
7da5655ac2021382c499aa6136e30ff0	I525V	-56	0.29
7da5655ac2021382c499aa6136e30ff0	Q447K	4	0.4
0fc93a360e31633af786d3b2827e5437	N130D	10	0.26
0fc93a360e31633af786d3b2827e5437	N130S	36	0.04
0fc93a360e31633af786d3b2827e5437	A30S	-23	0.42
0fc93a360e31633af786d3b2827e5437	H158Q	-20	0.29
0fc93a360e31633af786d3b2827e5437	N216K	-38	1.0
8bed50c10d7127db94ac065c83b26c0a	V281I	-41	0.27
8bed50c10d7127db94ac065c83b26c0a	L32V	0	0.0
8bed50c10d7127db94ac065c83b26c0a	E292Q	19	0.0
8bed50c10d7127db94ac065c83b26c0a	P196T	-66	0.9
8bed50c10d7127db94ac065c83b26c0a	V468I	-26	0.06
8bed50c10d7127db94ac065c83b26c0a	R91H	-10	0.2
8bed50c10d7127db94ac065c83b26c0a	Y357F	24	0.0
8bed50c10d7127db94ac065c83b26c0a	S622A	-10	0.0
d40a5b9df482ee0a9661762b963aa5a4	R131S	25	0.08
d40a5b9df482ee0a9661762b963aa5a4	A93V	18	0.0
d40a5b9df482ee0a9661762b963aa5a4	D126Y	3	0.0
f205123c6fa123752250dfc5e5e27cf6	N138K	-28	0.51
f205123c6fa123752250dfc5e5e27cf6	Y140C	12	0.16
f205123c6fa123752250dfc5e5e27cf6	V148M	-49	0.36
f205123c6fa123752250dfc5e5e27cf6	E216K	-10	0.79
f205123c6fa123752250dfc5e5e27cf6	E25K	-16	0.64
f205123c6fa123752250dfc5e5e27cf6	V32I	-22	0.15
30e9bd9ce4467992de872de208aa1803	A130V	7	0.04
30e9bd9ce4467992de872de208aa1803	Q552R	10	0.0
30e9bd9ce4467992de872de208aa1803	L270V	-19	0.04
30e9bd9ce4467992de872de208aa1803	N529S	16	0.0
30e9bd9ce4467992de872de208aa1803	P68S	-61	0.41
30e9bd9ce4467992de872de208aa1803	R504P	34	0.0
30e9bd9ce4467992de872de208aa1803	G447W	30	0.02
25cefd4ce69f4f17c9f58337af4f6e9f	V1282M	-15	0.05
25cefd4ce69f4f17c9f58337af4f6e9f	T901M	50	0.0
25cefd4ce69f4f17c9f58337af4f6e9f	L6P	-2	0.08
25cefd4ce69f4f17c9f58337af4f6e9f	N1063S	21	0.0
25cefd4ce69f4f17c9f58337af4f6e9f	L1164M	-6	0.0
25cefd4ce69f4f17c9f58337af4f6e9f	S141N	-23	0.31
25cefd4ce69f4f17c9f58337af4f6e9f	V1166I	4	0.04
25cefd4ce69f4f17c9f58337af4f6e9f	G564R	36	0.05
25cefd4ce69f4f17c9f58337af4f6e9f	R660C	1	0.18
25cefd4ce69f4f17c9f58337af4f6e9f	S879N	25	0.02
25cefd4ce69f4f17c9f58337af4f6e9f	V773I	-22	0.35
25cefd4ce69f4f17c9f58337af4f6e9f	Y884N	-4	0.3
25cefd4ce69f4f17c9f58337af4f6e9f	D1309G	3	0.17
25cefd4ce69f4f17c9f58337af4f6e9f	G543S	-48	0.46
25cefd4ce69f4f17c9f58337af4f6e9f	E672K	-7	0.88
25cefd4ce69f4f17c9f58337af4f6e9f	T934I	22	0.13
25cefd4ce69f4f17c9f58337af4f6e9f	G295A	34	0.29
25cefd4ce69f4f17c9f58337af4f6e9f	A424V	-16	0.62
25cefd4ce69f4f17c9f58337af4f6e9f	V429I	-37	0.05
25cefd4ce69f4f17c9f58337af4f6e9f	N689S	2	0.2
25cefd4ce69f4f17c9f58337af4f6e9f	R946W	32	0.03
25cefd4ce69f4f17c9f58337af4f6e9f	V948M	53	0.05
25cefd4ce69f4f17c9f58337af4f6e9f	Q53K	-28	0.92
25cefd4ce69f4f17c9f58337af4f6e9f	A415G	-1	0.31
25cefd4ce69f4f17c9f58337af4f6e9f	E442K	13	0.01
25cefd4ce69f4f17c9f58337af4f6e9f	V831M	29	0.0
25cefd4ce69f4f17c9f58337af4f6e9f	L576V	-48	0.78
25cefd4ce69f4f17c9f58337af4f6e9f	R1121W	42	0.0
25cefd4ce69f4f17c9f58337af4f6e9f	V457I	-66	0.47
25cefd4ce69f4f17c9f58337af4f6e9f	L842V	-44	0.3
25cefd4ce69f4f17c9f58337af4f6e9f	M465L	-30	0.09
25cefd4ce69f4f17c9f58337af4f6e9f	M212I	-17	0.41
25cefd4ce69f4f17c9f58337af4f6e9f	S1238T	-59	0.59
25cefd4ce69f4f17c9f58337af4f6e9f	L734P	-9	0.17
25cefd4ce69f4f17c9f58337af4f6e9f	P481L	-20	0.19
25cefd4ce69f4f17c9f58337af4f6e9f	A721V	9	0.06
25cefd4ce69f4f17c9f58337af4f6e9f	A721T	-27	0.07
25cefd4ce69f4f17c9f58337af4f6e9f	V486I	-71	0.25
25cefd4ce69f4f17c9f58337af4f6e9f	T1128M	32	0.04
25cefd4ce69f4f17c9f58337af4f6e9f	R745Q	-18	0.55
25cefd4ce69f4f17c9f58337af4f6e9f	Q107H	24	0.04
25cefd4ce69f4f17c9f58337af4f6e9f	E367D	-21	0.81
25cefd4ce69f4f17c9f58337af4f6e9f	T1011N	25	0.03
25cefd4ce69f4f17c9f58337af4f6e9f	T724M	-1	0.03
25cefd4ce69f4f17c9f58337af4f6e9f	S63N	-35	0.17
25cefd4ce69f4f17c9f58337af4f6e9f	R759W	-33	0.19
25cefd4ce69f4f17c9f58337af4f6e9f	A121T	-18	0.18
25cefd4ce69f4f17c9f58337af4f6e9f	L766P	31	0.13
25cefd4ce69f4f17c9f58337af4f6e9f	A896T	-6	0.15
7867b38ec2c29aa1af022b44d3577b51	K145N	7	0.2
7867b38ec2c29aa1af022b44d3577b51	L16M	-68	0.34
ad2fe7ce08a5dde5e3eb4b5d43f82983	S129P	-7	0.0
ad2fe7ce08a5dde5e3eb4b5d43f82983	T611I	7	0.0
ad2fe7ce08a5dde5e3eb4b5d43f82983	P361S	-49	0.33
ad2fe7ce08a5dde5e3eb4b5d43f82983	P282S	28	0.03
ad2fe7ce08a5dde5e3eb4b5d43f82983	T186M	9	0.26
ad2fe7ce08a5dde5e3eb4b5d43f82983	R383P	18	0.04
e08b4cbaf30e30552423fe3857211e90	P105L	-20	None
e08b4cbaf30e30552423fe3857211e90	S155C	17	0.02
e08b4cbaf30e30552423fe3857211e90	S71F	20	0.02
e08b4cbaf30e30552423fe3857211e90	T184A	-23	0.42
133eb445e0e3bdfb3ff405511afd3cb6	A36V	-4	0.08
133eb445e0e3bdfb3ff405511afd3cb6	R46L	-17	0.31
133eb445e0e3bdfb3ff405511afd3cb6	F243L	-68	0.35
133eb445e0e3bdfb3ff405511afd3cb6	V272I	-42	0.37
133eb445e0e3bdfb3ff405511afd3cb6	F19V	-46	0.68
9942697b3da8540093e2b53d088340de	H526P	14	0.05
9942697b3da8540093e2b53d088340de	Q566R	35	0.01
9ae5ed4189fcbe8cd34b78502b42aab2	V519F	-17	0.48
9ae5ed4189fcbe8cd34b78502b42aab2	S14C	21	0.0
9ae5ed4189fcbe8cd34b78502b42aab2	L23V	-22	0.39
9ae5ed4189fcbe8cd34b78502b42aab2	G414A	-7	0.13
9ae5ed4189fcbe8cd34b78502b42aab2	M420I	-34	0.66
9ae5ed4189fcbe8cd34b78502b42aab2	G38D	34	0.14
9ae5ed4189fcbe8cd34b78502b42aab2	V461L	0	0.46
9ae5ed4189fcbe8cd34b78502b42aab2	G220A	-40	1.0
9ae5ed4189fcbe8cd34b78502b42aab2	R488T	25	0.57
9ae5ed4189fcbe8cd34b78502b42aab2	V490I	-61	0.42
9ae5ed4189fcbe8cd34b78502b42aab2	L85V	13	0.48
bcef665fad77129ad2388bf0432723c3	N8S	18	None
bcef665fad77129ad2388bf0432723c3	E13G	18	None
bcef665fad77129ad2388bf0432723c3	G141R	49	0.01
bcef665fad77129ad2388bf0432723c3	R79Q	28	0.04
bcef665fad77129ad2388bf0432723c3	V113M	-57	0.2
bcef665fad77129ad2388bf0432723c3	V148M	-17	None
bcef665fad77129ad2388bf0432723c3	M87V	-23	0.3
bcef665fad77129ad2388bf0432723c3	R88W	33	0.04
bcef665fad77129ad2388bf0432723c3	R93H	-52	0.44
ba87141267e860721e57960d48fb00af	E1153G	18	0.08
ba87141267e860721e57960d48fb00af	S225N	26	0.01
ba87141267e860721e57960d48fb00af	V580M	0	0.14
ba87141267e860721e57960d48fb00af	D421E	-68	1.0
ba87141267e860721e57960d48fb00af	F774S	41	0.0
ba87141267e860721e57960d48fb00af	L9Q	-19	0.04
ba87141267e860721e57960d48fb00af	L9P	-20	0.05
ba87141267e860721e57960d48fb00af	L9R	7	0.03
ba87141267e860721e57960d48fb00af	K458N	4	0.08
ba87141267e860721e57960d48fb00af	G1195R	-44	0.78
ba87141267e860721e57960d48fb00af	A1196V	-48	0.2
ba87141267e860721e57960d48fb00af	V493M	-9	0.2
ba87141267e860721e57960d48fb00af	Y270C	25	0.01
ba87141267e860721e57960d48fb00af	I49V	-6	0.01
ba87141267e860721e57960d48fb00af	V404I	-65	0.62
ba87141267e860721e57960d48fb00af	N726K	1	0.97
ba87141267e860721e57960d48fb00af	G984S	-18	0.04
ba87141267e860721e57960d48fb00af	D490N	-12	0.42
ba87141267e860721e57960d48fb00af	T955P	-24	0.27
ba87141267e860721e57960d48fb00af	R413Q	-58	0.39
38b96f91654e0ade4cf04d5e4752273c	R166Q	10	0.18
38b96f91654e0ade4cf04d5e4752273c	L44P	25	0.17
38b96f91654e0ade4cf04d5e4752273c	Y109H	21	0.44
38b96f91654e0ade4cf04d5e4752273c	P117L	24	0.01
38b96f91654e0ade4cf04d5e4752273c	P118R	13	0.03
37f1cde83d8805164c67ab9e9d523818	P168L	-11	0.15
37f1cde83d8805164c67ab9e9d523818	R10T	41	0.0
37f1cde83d8805164c67ab9e9d523818	G11R	30	0.13
37f1cde83d8805164c67ab9e9d523818	K88N	-8	0.13
37f1cde83d8805164c67ab9e9d523818	I122T	12	0.13
37f1cde83d8805164c67ab9e9d523818	K157N	-9	0.12
37f1cde83d8805164c67ab9e9d523818	N43K	-17	1.0
3e105d5dd2a83623fe40ca99722b690d	R257H	-22	0.26
3e105d5dd2a83623fe40ca99722b690d	Y40H	-75	0.98
3e105d5dd2a83623fe40ca99722b690d	A330T	-64	0.7
3e105d5dd2a83623fe40ca99722b690d	L242M	-35	0.08
3e105d5dd2a83623fe40ca99722b690d	N88S	-58	0.94
3e105d5dd2a83623fe40ca99722b690d	Q154R	-24	0.94
3e105d5dd2a83623fe40ca99722b690d	R256S	-5	0.06
3e105d5dd2a83623fe40ca99722b690d	I63V	-41	0.26
3e105d5dd2a83623fe40ca99722b690d	C96G	16	0.02
3e105d5dd2a83623fe40ca99722b690d	C96S	12	0.02
46314359a15da8cd124677200c68adf6	G306E	6	0.43
46314359a15da8cd124677200c68adf6	Q153K	-60	0.2
46314359a15da8cd124677200c68adf6	E212K	1	0.01
ef9a941d6a8a5d1b12be46de47ffd9ea	I269N	-24	0.59
ef9a941d6a8a5d1b12be46de47ffd9ea	S30F	43	0.08
ef9a941d6a8a5d1b12be46de47ffd9ea	P299H	62	0.0
ef9a941d6a8a5d1b12be46de47ffd9ea	G181R	56	0.0
ef9a941d6a8a5d1b12be46de47ffd9ea	A89G	36	0.02
ef9a941d6a8a5d1b12be46de47ffd9ea	S94R	61	0.0
ef9a941d6a8a5d1b12be46de47ffd9ea	V95I	-3	0.3
ef9a941d6a8a5d1b12be46de47ffd9ea	G98R	33	0.09
ef9a941d6a8a5d1b12be46de47ffd9ea	P230L	-30	0.69
ef9a941d6a8a5d1b12be46de47ffd9ea	A239D	13	0.22
ef9a941d6a8a5d1b12be46de47ffd9ea	A244E	42	0.0
ef9a941d6a8a5d1b12be46de47ffd9ea	I121T	6	0.07
c171489d5f25a7fcbbb7c8049201f122	R225W	10	0.24
c171489d5f25a7fcbbb7c8049201f122	S197L	-11	0.66
c171489d5f25a7fcbbb7c8049201f122	Y326C	55	0.01
c171489d5f25a7fcbbb7c8049201f122	K233Q	-47	1.0
c171489d5f25a7fcbbb7c8049201f122	C300Y	78	0.01
c171489d5f25a7fcbbb7c8049201f122	G238E	24	0.05
c171489d5f25a7fcbbb7c8049201f122	A527T	1	0.08
c171489d5f25a7fcbbb7c8049201f122	S338Y	12	1.0
c171489d5f25a7fcbbb7c8049201f122	T405A	-10	0.04
c171489d5f25a7fcbbb7c8049201f122	L313V	61	0.01
c171489d5f25a7fcbbb7c8049201f122	F251S	66	0.0
c171489d5f25a7fcbbb7c8049201f122	G192S	18	0.06
f15341866be74661b9d0828dcb9cfdba	A67V	-10	0.14
f15341866be74661b9d0828dcb9cfdba	S99I	21	0.38
f15341866be74661b9d0828dcb9cfdba	D81Y	31	0.08
f15341866be74661b9d0828dcb9cfdba	N120T	39	0.0
bfbde4193d32810d7d7cca4dd07d7afa	L55F	-38	0.07
bfbde4193d32810d7d7cca4dd07d7afa	S189Y	-57	0.2
63b4f907dcc43c24ddc825676695d13c	V7A	-52	0.66
63b4f907dcc43c24ddc825676695d13c	V296L	-24	0.08
63b4f907dcc43c24ddc825676695d13c	W52G	42	0.0
63b4f907dcc43c24ddc825676695d13c	R113G	-15	0.35
e233a7f619bb09925c63911c2dd67156	D52E	-73	1.0
e233a7f619bb09925c63911c2dd67156	Y45D	24	0.01
e233a7f619bb09925c63911c2dd67156	T23R	32	0.01
36fba712be65ee799f49ed4f2407cea1	Y241C	-9	0.17
36fba712be65ee799f49ed4f2407cea1	D174N	-37	0.39
36fba712be65ee799f49ed4f2407cea1	V17L	-19	0.47
cc23cfe105540df5cf9103df687184ef	F38V	41	0.0
cc23cfe105540df5cf9103df687184ef	P170L	17	0.0
cc23cfe105540df5cf9103df687184ef	T45I	-2	0.39
cc23cfe105540df5cf9103df687184ef	P109L	6	0.02
cc23cfe105540df5cf9103df687184ef	F191Y	7	0.07
1f81a296a8429b5463ba7e0337af903c	P156L	9	0.09
1f81a296a8429b5463ba7e0337af903c	C196Y	67	0.0
780c0b858e6b94c8d701d25a3ad7a4ee	A8V	-63	0.59
780c0b858e6b94c8d701d25a3ad7a4ee	R18W	-49	0.18
780c0b858e6b94c8d701d25a3ad7a4ee	Y42H	27	0.13
780c0b858e6b94c8d701d25a3ad7a4ee	I427T	-3	0.4
780c0b858e6b94c8d701d25a3ad7a4ee	M64L	-48	1.0
780c0b858e6b94c8d701d25a3ad7a4ee	D89H	-24	0.06
780c0b858e6b94c8d701d25a3ad7a4ee	L373M	-38	0.22
b74552afb602113ef08a32a83f58cfd1	G73R	17	0.07
200c120c7291aee7d6d68fd10c26f1d7	L129V	19	0.0
200c120c7291aee7d6d68fd10c26f1d7	S297T	-48	0.31
200c120c7291aee7d6d68fd10c26f1d7	G340S	-65	1.0
200c120c7291aee7d6d68fd10c26f1d7	E122K	-43	0.55
6fdbee6d0dba42510bd9a10ad991aa99	C101F	4	0.14
6fdbee6d0dba42510bd9a10ad991aa99	E263K	-8	None
6fdbee6d0dba42510bd9a10ad991aa99	S75N	-39	0.1
6fdbee6d0dba42510bd9a10ad991aa99	G118V	-7	0.47
6fdbee6d0dba42510bd9a10ad991aa99	A30V	17	0.07
05bd88ca5f9f9aee47d59eea7c9b344c	R649Q	-30	0.14
05bd88ca5f9f9aee47d59eea7c9b344c	R302K	-18	0.38
05bd88ca5f9f9aee47d59eea7c9b344c	T341M	3	0.06
05bd88ca5f9f9aee47d59eea7c9b344c	F609V	32	0.03
05bd88ca5f9f9aee47d59eea7c9b344c	Y365C	3	0.17
05bd88ca5f9f9aee47d59eea7c9b344c	K506R	25	0.02
acddd619ad573676178a202f7e22fe74	R92C	61	0.01
acddd619ad573676178a202f7e22fe74	C108G	26	0.14
acddd619ad573676178a202f7e22fe74	V16E	16	0.11
d61eebf5d73439bd133d432b33de452c	V148L	-38	1.0
d61eebf5d73439bd133d432b33de452c	K169N	30	0.01
d61eebf5d73439bd133d432b33de452c	L940S	-76	0.74
d61eebf5d73439bd133d432b33de452c	R943H	-7	0.12
d61eebf5d73439bd133d432b33de452c	C436R	49	0.04
d61eebf5d73439bd133d432b33de452c	D437G	11	0.01
d61eebf5d73439bd133d432b33de452c	V431I	-34	0.45
d61eebf5d73439bd133d432b33de452c	N30S	-1	0.1
d61eebf5d73439bd133d432b33de452c	L95R	24	0.04
726693ad2dc5e4ce64374d94ff4a38f1	T106S	-66	0.31
726693ad2dc5e4ce64374d94ff4a38f1	Y218C	54	0.02
36e743e9d6871ac78415ab1210e2ed54	H80N	-30	0.28
be21f81b5b4f4c3f17466f9b4c02af76	R271S	-30	0.51
60e96a0b43ad4a882c85e57486e7d5d2	P265S	26	0.0
60e96a0b43ad4a882c85e57486e7d5d2	R242P	3	0.06
60e96a0b43ad4a882c85e57486e7d5d2	Y41H	7	0.08
05546ebe9b40f5ab003763833a0b06c1	R28W	-25	0.12
05546ebe9b40f5ab003763833a0b06c1	M458V	-51	1.0
05546ebe9b40f5ab003763833a0b06c1	M458I	-60	0.78
05546ebe9b40f5ab003763833a0b06c1	G460D	34	0.0
05546ebe9b40f5ab003763833a0b06c1	R345W	23	0.02
05546ebe9b40f5ab003763833a0b06c1	N92S	-16	0.78
05546ebe9b40f5ab003763833a0b06c1	D365V	-28	0.14
05546ebe9b40f5ab003763833a0b06c1	K192E	21	0.27
bffe28f8aa424873f7864a842f842f72	L9F	-47	0.47
bffe28f8aa424873f7864a842f842f72	R600Q	-49	0.6
bffe28f8aa424873f7864a842f842f72	S479C	-27	0.02
0fbc5d46ac466bd1d593b3be9c516eb6	S16P	-21	None
0fbc5d46ac466bd1d593b3be9c516eb6	Y60D	-2	None
0fbc5d46ac466bd1d593b3be9c516eb6	T160A	-5	None
e93f61fc713b607ed5d23c86cc9655b3	A3T	-63	0.15
e93f61fc713b607ed5d23c86cc9655b3	A646P	-72	0.79
e93f61fc713b607ed5d23c86cc9655b3	S265T	-10	0.01
e93f61fc713b607ed5d23c86cc9655b3	A650P	-72	1.0
e93f61fc713b607ed5d23c86cc9655b3	G267D	14	0.04
e93f61fc713b607ed5d23c86cc9655b3	P38R	-26	0.22
e93f61fc713b607ed5d23c86cc9655b3	P521A	-16	1.0
e93f61fc713b607ed5d23c86cc9655b3	Y313S	-34	0.87
e93f61fc713b607ed5d23c86cc9655b3	P510R	26	0.03
e93f61fc713b607ed5d23c86cc9655b3	L1012M	8	0.03
e93f61fc713b607ed5d23c86cc9655b3	G251E	-50	0.49
0ff22e0a7c3442ca04d6d8dccc8f51db	T134P	0	0.21
0ff22e0a7c3442ca04d6d8dccc8f51db	E307K	-62	0.85
0ff22e0a7c3442ca04d6d8dccc8f51db	D55G	31	0.01
0ff22e0a7c3442ca04d6d8dccc8f51db	S474G	-7	0.03
0ff22e0a7c3442ca04d6d8dccc8f51db	K218E	10	0.2
0ff22e0a7c3442ca04d6d8dccc8f51db	E422K	35	0.02
fc8baa9586d9f28e7f19614f8a3c7513	R3Q	12	0.02
7322b9c50afdb191e25488e79ec6dc68	D37G	12	0.71
7322b9c50afdb191e25488e79ec6dc68	K88N	-49	0.48
dd377056d20c2378192b85ba0cc43f01	R33C	21	None
dd377056d20c2378192b85ba0cc43f01	R451C	33	0.0
dd377056d20c2378192b85ba0cc43f01	A716P	6	0.05
dd377056d20c2378192b85ba0cc43f01	R5K	-24	None
dd377056d20c2378192b85ba0cc43f01	M906V	-50	0.14
dd377056d20c2378192b85ba0cc43f01	S760C	12	0.01
dd377056d20c2378192b85ba0cc43f01	P175H	36	0.0
dd377056d20c2378192b85ba0cc43f01	G61A	-15	None
dd377056d20c2378192b85ba0cc43f01	T817I	-40	0.31
dd377056d20c2378192b85ba0cc43f01	T819N	-36	0.14
dd377056d20c2378192b85ba0cc43f01	R952K	-29	0.05
dd377056d20c2378192b85ba0cc43f01	E249Q	-2	0.11
dd377056d20c2378192b85ba0cc43f01	C475R	-6	0.54
dd377056d20c2378192b85ba0cc43f01	A925P	-74	0.43
32b922b793b4912d45b79f1d1ce9fab6	P898L	-38	0.52
32b922b793b4912d45b79f1d1ce9fab6	V4G	-56	0.38
32b922b793b4912d45b79f1d1ce9fab6	A273G	-2	0.11
32b922b793b4912d45b79f1d1ce9fab6	E667D	-17	0.23
32b922b793b4912d45b79f1d1ce9fab6	S1438N	46	0.01
32b922b793b4912d45b79f1d1ce9fab6	S1438C	44	0.01
32b922b793b4912d45b79f1d1ce9fab6	D1079V	-7	0.05
32b922b793b4912d45b79f1d1ce9fab6	T1085A	-37	0.32
32b922b793b4912d45b79f1d1ce9fab6	Q447E	2	0.5
32b922b793b4912d45b79f1d1ce9fab6	T1230M	-19	0.02
32b922b793b4912d45b79f1d1ce9fab6	I84M	32	0.05
0bbbf6cdcf9157ee37b4a440348e4be1	A385T	14	0.01
0bbbf6cdcf9157ee37b4a440348e4be1	G453S	4	0.09
0bbbf6cdcf9157ee37b4a440348e4be1	G378R	37	0.0
8501faf469e77a9fbdc0166f5a18bcf6	D300A	9	0.09
8501faf469e77a9fbdc0166f5a18bcf6	A114G	-45	0.26
8501faf469e77a9fbdc0166f5a18bcf6	E339K	26	0.01
6cb7f9dfa552bcbfe7c37945af81695c	E151K	39	0.12
6cb7f9dfa552bcbfe7c37945af81695c	S416C	5	0.07
6cb7f9dfa552bcbfe7c37945af81695c	E814G	1	0.37
6cb7f9dfa552bcbfe7c37945af81695c	I569N	39	0.04
6cb7f9dfa552bcbfe7c37945af81695c	D194E	-75	1.0
6cb7f9dfa552bcbfe7c37945af81695c	S994N	6	0.27
6cb7f9dfa552bcbfe7c37945af81695c	S457G	-57	0.41
6cb7f9dfa552bcbfe7c37945af81695c	N473D	-78	1.0
6cb7f9dfa552bcbfe7c37945af81695c	L354I	-49	0.19
6cb7f9dfa552bcbfe7c37945af81695c	G635S	-24	0.26
3fc07b8dfe657d82bb583f457c9c73e3	Q349R	42	0.0
641d199a4b4a02b05b1dda2772fc5f5a	P293A	8	0.02
641d199a4b4a02b05b1dda2772fc5f5a	T245S	5	0.2
641d199a4b4a02b05b1dda2772fc5f5a	L310M	-21	0.2
641d199a4b4a02b05b1dda2772fc5f5a	F154S	-10	0.13
641d199a4b4a02b05b1dda2772fc5f5a	S318G	17	0.41
0c1f343bff6a2c8dd6cffa946069650c	Q210K	-17	0.3
0c1f343bff6a2c8dd6cffa946069650c	S221N	0	0.21
4230380c4bdae92786227e29cbbdd5fe	N324T	-12	0.32
4230380c4bdae92786227e29cbbdd5fe	A293V	-32	0.2
4230380c4bdae92786227e29cbbdd5fe	P358L	24	0.0
4230380c4bdae92786227e29cbbdd5fe	V458G	-61	0.91
4230380c4bdae92786227e29cbbdd5fe	I11V	-44	0.0
4230380c4bdae92786227e29cbbdd5fe	R338Q	-53	0.39
4230380c4bdae92786227e29cbbdd5fe	A564T	-14	None
4230380c4bdae92786227e29cbbdd5fe	Y630C	44	None
4230380c4bdae92786227e29cbbdd5fe	Q600H	3	None
4230380c4bdae92786227e29cbbdd5fe	Q633P	30	None
4230380c4bdae92786227e29cbbdd5fe	T222M	33	0.0
4230380c4bdae92786227e29cbbdd5fe	V63I	-22	0.0
4230380c4bdae92786227e29cbbdd5fe	L54Q	16	0.01
64dace3402011bc9098eedca966f617a	R390W	13	0.0
64dace3402011bc9098eedca966f617a	A1052V	-16	0.2
64dace3402011bc9098eedca966f617a	P158R	41	0.0
64dace3402011bc9098eedca966f617a	R1058H	37	0.0
64dace3402011bc9098eedca966f617a	S830R	28	0.01
64dace3402011bc9098eedca966f617a	T196M	3	0.02
64dace3402011bc9098eedca966f617a	D1234N	-47	0.48
64dace3402011bc9098eedca966f617a	H1112P	27	0.0
6f502c9fd5c095feec963cdbf2287444	E406D	-57	0.49
6f502c9fd5c095feec963cdbf2287444	A794E	34	0.0
6f502c9fd5c095feec963cdbf2287444	E432K	27	0.04
6f502c9fd5c095feec963cdbf2287444	S304R	-57	0.52
6f502c9fd5c095feec963cdbf2287444	G506A	-24	0.26
6f502c9fd5c095feec963cdbf2287444	S376P	12	0.07
f315404ce29894ad2f437c6d17e4fb49	V801E	-2	0.76
f315404ce29894ad2f437c6d17e4fb49	R260K	-85	1.0
f315404ce29894ad2f437c6d17e4fb49	R646G	-7	0.16
f315404ce29894ad2f437c6d17e4fb49	P7S	-27	0.59
f315404ce29894ad2f437c6d17e4fb49	T489M	-59	0.16
f315404ce29894ad2f437c6d17e4fb49	F364V	34	0.0
f315404ce29894ad2f437c6d17e4fb49	T109K	44	0.0
f315404ce29894ad2f437c6d17e4fb49	E110K	22	0.0
f315404ce29894ad2f437c6d17e4fb49	A62S	-63	0.61
f315404ce29894ad2f437c6d17e4fb49	V49M	0	0.09
f315404ce29894ad2f437c6d17e4fb49	E914D	-68	0.74
f315404ce29894ad2f437c6d17e4fb49	P403L	-21	0.02
f315404ce29894ad2f437c6d17e4fb49	E1001G	0	0.43
f315404ce29894ad2f437c6d17e4fb49	T567A	-60	0.62
f315404ce29894ad2f437c6d17e4fb49	R861Q	-3	0.62
f315404ce29894ad2f437c6d17e4fb49	R798Q	23	0.29
9eeb77a139efc89a193e7d0b3a434e8e	L217F	-49	0.37
36d07eea85856582709271d29d51b5e7	R194H	-49	0.12
36d07eea85856582709271d29d51b5e7	M355K	-2	0.95
36d07eea85856582709271d29d51b5e7	Y228C	-38	0.07
36d07eea85856582709271d29d51b5e7	T240N	-43	0.59
36d07eea85856582709271d29d51b5e7	V17I	-23	0.07
36d07eea85856582709271d29d51b5e7	T150K	-83	0.99
36d07eea85856582709271d29d51b5e7	H25P	36	0.22
36d07eea85856582709271d29d51b5e7	M91T	-39	0.42
c30acc02e15516892dced70b9af37f1a	A79T	-10	0.16
c30acc02e15516892dced70b9af37f1a	A79E	11	0.07
c30acc02e15516892dced70b9af37f1a	Q52H	12	0.06
c30acc02e15516892dced70b9af37f1a	L343F	26	0.01
c30acc02e15516892dced70b9af37f1a	R92Q	11	0.37
c30acc02e15516892dced70b9af37f1a	E285Q	-37	0.06
66ce4afe6dc1d74b47db74267ee679df	S144F	17	0.01
46a59a3a0358cfb5831472596b1b4632	S513D	6	0.04
46a59a3a0358cfb5831472596b1b4632	A127T	-11	0.13
46a59a3a0358cfb5831472596b1b4632	N644I	-9	0.17
46a59a3a0358cfb5831472596b1b4632	N775S	29	0.23
46a59a3a0358cfb5831472596b1b4632	M136V	21	0.11
46a59a3a0358cfb5831472596b1b4632	S523T	-63	0.62
46a59a3a0358cfb5831472596b1b4632	N140D	7	0.07
46a59a3a0358cfb5831472596b1b4632	C653G	-19	0.76
46a59a3a0358cfb5831472596b1b4632	D526E	-53	0.05
46a59a3a0358cfb5831472596b1b4632	D526N	-37	0.07
46a59a3a0358cfb5831472596b1b4632	I18V	-14	0.13
46a59a3a0358cfb5831472596b1b4632	T277K	43	0.21
46a59a3a0358cfb5831472596b1b4632	R151H	8	0.08
46a59a3a0358cfb5831472596b1b4632	A602G	-70	0.43
46a59a3a0358cfb5831472596b1b4632	E537K	-23	0.7
46a59a3a0358cfb5831472596b1b4632	P540T	-24	0.01
46a59a3a0358cfb5831472596b1b4632	E541K	-20	1.0
46a59a3a0358cfb5831472596b1b4632	Q30P	15	0.12
46a59a3a0358cfb5831472596b1b4632	Q160K	-19	0.52
46a59a3a0358cfb5831472596b1b4632	Y519C	-65	0.17
46a59a3a0358cfb5831472596b1b4632	I679F	-16	0.25
46a59a3a0358cfb5831472596b1b4632	E41K	-14	1.0
46a59a3a0358cfb5831472596b1b4632	L42I	-27	0.25
46a59a3a0358cfb5831472596b1b4632	R427H	-53	0.3
46a59a3a0358cfb5831472596b1b4632	A520V	-43	0.69
46a59a3a0358cfb5831472596b1b4632	T558N	-48	0.1
46a59a3a0358cfb5831472596b1b4632	D286G	32	0.02
46a59a3a0358cfb5831472596b1b4632	R563Q	-75	0.45
46a59a3a0358cfb5831472596b1b4632	R563L	-21	0.01
46a59a3a0358cfb5831472596b1b4632	E308D	19	0.01
46a59a3a0358cfb5831472596b1b4632	Q567R	-21	0.0
46a59a3a0358cfb5831472596b1b4632	N570D	-38	0.07
46a59a3a0358cfb5831472596b1b4632	L571I	-51	0.04
46a59a3a0358cfb5831472596b1b4632	A572T	-80	0.49
46a59a3a0358cfb5831472596b1b4632	T573S	-85	0.58
46a59a3a0358cfb5831472596b1b4632	K651R	-23	0.44
46a59a3a0358cfb5831472596b1b4632	E705K	58	0.12
46a59a3a0358cfb5831472596b1b4632	R578C	-54	0.18
46a59a3a0358cfb5831472596b1b4632	R578L	-32	0.66
46a59a3a0358cfb5831472596b1b4632	I652F	-46	0.48
46a59a3a0358cfb5831472596b1b4632	I652M	0	0.2
46a59a3a0358cfb5831472596b1b4632	K581E	-42	0.72
46a59a3a0358cfb5831472596b1b4632	E582K	-22	0.15
46a59a3a0358cfb5831472596b1b4632	E583K	-33	0.27
46a59a3a0358cfb5831472596b1b4632	L585I	-75	0.36
46a59a3a0358cfb5831472596b1b4632	S587D	-55	0.12
46a59a3a0358cfb5831472596b1b4632	S587T	-47	0.08
46a59a3a0358cfb5831472596b1b4632	I590L	-60	0.71
46a59a3a0358cfb5831472596b1b4632	L594V	-76	0.66
46a59a3a0358cfb5831472596b1b4632	L594F	-70	0.27
46a59a3a0358cfb5831472596b1b4632	T597S	-65	0.84
46a59a3a0358cfb5831472596b1b4632	P470S	-28	0.85
46a59a3a0358cfb5831472596b1b4632	M600L	-14	0.31
46a59a3a0358cfb5831472596b1b4632	M600I	-13	0.19
46a59a3a0358cfb5831472596b1b4632	G857A	-43	0.28
46a59a3a0358cfb5831472596b1b4632	S90C	39	0.06
46a59a3a0358cfb5831472596b1b4632	R315Q	-20	0.65
46a59a3a0358cfb5831472596b1b4632	H479Q	43	0.02
46a59a3a0358cfb5831472596b1b4632	A608S	-76	0.86
46a59a3a0358cfb5831472596b1b4632	P524Q	-42	0.06
46a59a3a0358cfb5831472596b1b4632	L166P	-49	0.13
46a59a3a0358cfb5831472596b1b4632	T99P	-2	0.11
46a59a3a0358cfb5831472596b1b4632	T485K	-21	0.34
46a59a3a0358cfb5831472596b1b4632	M797R	43	0.02
46a59a3a0358cfb5831472596b1b4632	S601L	15	0.01
46a59a3a0358cfb5831472596b1b4632	L618R	19	0.31
46a59a3a0358cfb5831472596b1b4632	S128L	12	0.0
46a59a3a0358cfb5831472596b1b4632	E109K	3	1.0
46a59a3a0358cfb5831472596b1b4632	M622I	30	0.4
46a59a3a0358cfb5831472596b1b4632	S624A	-1	0.06
46a59a3a0358cfb5831472596b1b4632	I629L	-33	0.64
46a59a3a0358cfb5831472596b1b4632	D502E	-56	0.09
46a59a3a0358cfb5831472596b1b4632	H633L	2	0.23
46a59a3a0358cfb5831472596b1b4632	S507C	-36	0.06
46a59a3a0358cfb5831472596b1b4632	I508L	-83	0.7
46a59a3a0358cfb5831472596b1b4632	P509Q	-22	0.49
46a59a3a0358cfb5831472596b1b4632	D510E	-69	0.3
46a59a3a0358cfb5831472596b1b4632	T511A	41	0.02
46a59a3a0358cfb5831472596b1b4632	T511M	46	0.0
46a59a3a0358cfb5831472596b1b4632	Q598H	-59	0.12
46a59a3a0358cfb5831472596b1b4632	Q598P	-36	0.27
f0260e1a3b4373089dcb17606b797e2b	E34K	-5	None
f0260e1a3b4373089dcb17606b797e2b	G99R	16	None
f0260e1a3b4373089dcb17606b797e2b	R36K	-31	None
f0260e1a3b4373089dcb17606b797e2b	G98R	18	None
f0260e1a3b4373089dcb17606b797e2b	L102V	-16	None
f0260e1a3b4373089dcb17606b797e2b	S168L	-20	None
f0260e1a3b4373089dcb17606b797e2b	C253Y	-19	None
f0260e1a3b4373089dcb17606b797e2b	F115L	-20	None
f0260e1a3b4373089dcb17606b797e2b	R310S	-9	None
f0260e1a3b4373089dcb17606b797e2b	R310K	-34	None
f0260e1a3b4373089dcb17606b797e2b	D29N	-26	None
f0260e1a3b4373089dcb17606b797e2b	R31Q	-16	None
f0260e1a3b4373089dcb17606b797e2b	E6K	0	None
a3194ee57a6c080d2b8abc416d90f76e	I257V	7	0.25
a3194ee57a6c080d2b8abc416d90f76e	R394Q	-32	0.27
a3194ee57a6c080d2b8abc416d90f76e	L396V	19	0.02
a3194ee57a6c080d2b8abc416d90f76e	L47V	-3	0.07
a3194ee57a6c080d2b8abc416d90f76e	H209R	-49	0.42
a3194ee57a6c080d2b8abc416d90f76e	R311K	45	0.0
a3194ee57a6c080d2b8abc416d90f76e	C256W	52	0.0
eff48cccd150fde3db2b7a5275f753ac	S106A	-37	0.76
eff48cccd150fde3db2b7a5275f753ac	A274V	-35	1.0
eff48cccd150fde3db2b7a5275f753ac	M284T	50	0.01
eff48cccd150fde3db2b7a5275f753ac	C255S	-16	0.34
03353ff556bc1e826736dacbfcdf2ae9	L195V	-64	0.38
03353ff556bc1e826736dacbfcdf2ae9	T133A	43	0.0
03353ff556bc1e826736dacbfcdf2ae9	V519I	2	0.63
03353ff556bc1e826736dacbfcdf2ae9	Q551P	12	0.05
03353ff556bc1e826736dacbfcdf2ae9	I106V	-10	1.0
03353ff556bc1e826736dacbfcdf2ae9	K461E	-80	1.0
03353ff556bc1e826736dacbfcdf2ae9	R239C	14	0.25
03353ff556bc1e826736dacbfcdf2ae9	Y438H	59	0.02
0a7cb7c6ed1878a01f899985e2e71ec3	L8V	-4	0.0
d401cc75ab0ed68d4572c139b3077c3a	T3A	-56	None
d401cc75ab0ed68d4572c139b3077c3a	T8S	-5	None
d401cc75ab0ed68d4572c139b3077c3a	S143F	15	0.01
d401cc75ab0ed68d4572c139b3077c3a	P214R	40	0.04
d401cc75ab0ed68d4572c139b3077c3a	H220R	-63	0.62
29ef62353e83cdc5f499551a046b1d6d	Q42E	-23	None
29ef62353e83cdc5f499551a046b1d6d	R60H	-13	None
29ef62353e83cdc5f499551a046b1d6d	P2H	-27	None
29ef62353e83cdc5f499551a046b1d6d	R5W	13	None
29ef62353e83cdc5f499551a046b1d6d	E58K	9	None
bd016e54aded1a7e606f0bfcd8920150	I391V	-77	0.35
bd016e54aded1a7e606f0bfcd8920150	W525C	26	0.06
bd016e54aded1a7e606f0bfcd8920150	P527Q	-34	0.27
bd016e54aded1a7e606f0bfcd8920150	T17P	15	0.21
bd016e54aded1a7e606f0bfcd8920150	I792S	-29	0.41
bd016e54aded1a7e606f0bfcd8920150	C921W	61	0.01
bd016e54aded1a7e606f0bfcd8920150	R121H	-45	0.15
bd016e54aded1a7e606f0bfcd8920150	S796A	-66	0.87
bd016e54aded1a7e606f0bfcd8920150	R1310G	-42	1.0
bd016e54aded1a7e606f0bfcd8920150	Q416E	-15	0.29
bd016e54aded1a7e606f0bfcd8920150	K161T	-40	0.5
bd016e54aded1a7e606f0bfcd8920150	R1393G	25	0.29
bd016e54aded1a7e606f0bfcd8920150	N295Y	-47	0.54
bd016e54aded1a7e606f0bfcd8920150	P570L	-5	0.68
bd016e54aded1a7e606f0bfcd8920150	G828A	-36	0.81
bd016e54aded1a7e606f0bfcd8920150	A801V	-22	0.29
bd016e54aded1a7e606f0bfcd8920150	T1232I	-32	0.32
bd016e54aded1a7e606f0bfcd8920150	V338A	-50	0.82
bd016e54aded1a7e606f0bfcd8920150	F344L	-25	0.51
bd016e54aded1a7e606f0bfcd8920150	G1119S	-27	0.13
bd016e54aded1a7e606f0bfcd8920150	F366S	-5	0.72
bd016e54aded1a7e606f0bfcd8920150	T367P	-30	0.2
bd016e54aded1a7e606f0bfcd8920150	V1392G	5	0.34
720386435ebfac6a552cc3d6f1ee8e2b	R6G	54	0.0
720386435ebfac6a552cc3d6f1ee8e2b	V264G	19	0.0
720386435ebfac6a552cc3d6f1ee8e2b	C400R	60	0.0
720386435ebfac6a552cc3d6f1ee8e2b	T279A	-9	0.13
720386435ebfac6a552cc3d6f1ee8e2b	T542I	-57	0.54
720386435ebfac6a552cc3d6f1ee8e2b	G163C	11	0.0
720386435ebfac6a552cc3d6f1ee8e2b	G163D	22	0.0
720386435ebfac6a552cc3d6f1ee8e2b	N296I	-5	0.03
720386435ebfac6a552cc3d6f1ee8e2b	R41Q	11	0.5
720386435ebfac6a552cc3d6f1ee8e2b	A60T	-14	0.05
720386435ebfac6a552cc3d6f1ee8e2b	D191G	28	0.04
720386435ebfac6a552cc3d6f1ee8e2b	F458V	44	0.0
720386435ebfac6a552cc3d6f1ee8e2b	V82A	-55	1.0
720386435ebfac6a552cc3d6f1ee8e2b	T212M	9	0.03
720386435ebfac6a552cc3d6f1ee8e2b	A216T	2	0.04
720386435ebfac6a552cc3d6f1ee8e2b	D475E	-57	0.6
720386435ebfac6a552cc3d6f1ee8e2b	V497M	13	0.04
720386435ebfac6a552cc3d6f1ee8e2b	E630K	26	0.03
482628ed587f19ef7f39a5a63c59d3de	S134P	5	0.0
482628ed587f19ef7f39a5a63c59d3de	R41K	-44	0.35
482628ed587f19ef7f39a5a63c59d3de	Q428R	10	0.01
482628ed587f19ef7f39a5a63c59d3de	A223T	-64	0.51
482628ed587f19ef7f39a5a63c59d3de	K416T	2	0.01
46ae5a8a199ed1cbfcec569e4bfed83b	R137H	-32	0.03
46ae5a8a199ed1cbfcec569e4bfed83b	I82T	31	0.01
46ae5a8a199ed1cbfcec569e4bfed83b	M30V	-5	0.06
edd99d2878a19eb6926a00e83a0476ba	G193R	56	None
edd99d2878a19eb6926a00e83a0476ba	V260I	-5	None
edd99d2878a19eb6926a00e83a0476ba	G82S	-7	None
edd99d2878a19eb6926a00e83a0476ba	D266N	-18	None
edd99d2878a19eb6926a00e83a0476ba	T235R	34	None
edd99d2878a19eb6926a00e83a0476ba	G46C	23	None
edd99d2878a19eb6926a00e83a0476ba	S175G	-9	None
edd99d2878a19eb6926a00e83a0476ba	R16C	33	0.01
edd99d2878a19eb6926a00e83a0476ba	D146N	-41	0.35
edd99d2878a19eb6926a00e83a0476ba	L143F	16	0.0
edd99d2878a19eb6926a00e83a0476ba	C58R	50	0.06
edd99d2878a19eb6926a00e83a0476ba	Q127L	41	0.02
b8c03419679d210090ae658ea817c39b	I1M	-77	None
b8c03419679d210090ae658ea817c39b	P227L	-46	0.39
b8c03419679d210090ae658ea817c39b	R229G	10	0.29
b8c03419679d210090ae658ea817c39b	R232T	-14	0.38
b8c03419679d210090ae658ea817c39b	R201G	41	0.01
b8c03419679d210090ae658ea817c39b	I45M	33	0.0
b8c03419679d210090ae658ea817c39b	S176R	20	0.33
b8c03419679d210090ae658ea817c39b	T233I	-32	0.49
b8c03419679d210090ae658ea817c39b	L275F	-41	0.18
b8c03419679d210090ae658ea817c39b	I53V	-38	0.36
b8c03419679d210090ae658ea817c39b	R219C	8	0.19
b8c03419679d210090ae658ea817c39b	S284C	-35	0.19
b8c03419679d210090ae658ea817c39b	M287T	10	0.18
5ec9b4505f0ec5b7d754159b01192288	S13T	-19	0.31
2b5485c4179863efc9152ddf5d913567	L134H	-36	0.18
2b5485c4179863efc9152ddf5d913567	S350T	-84	1.0
2b5485c4179863efc9152ddf5d913567	P49L	29	0.03
2b5485c4179863efc9152ddf5d913567	M373I	0	0.35
2b5485c4179863efc9152ddf5d913567	L254I	9	0.08
5fa0642ebaf8cbbc6b9d953338ce5ca5	L161V	-7	0.02
5fa0642ebaf8cbbc6b9d953338ce5ca5	Q40R	-27	0.56
5fa0642ebaf8cbbc6b9d953338ce5ca5	P10R	0	0.09
5fa0642ebaf8cbbc6b9d953338ce5ca5	E107K	-24	0.67
5fa0642ebaf8cbbc6b9d953338ce5ca5	H54R	48	0.01
deb54ba6b79a4c2c87d89278d8ca88b4	H164R	-9	0.42
deb54ba6b79a4c2c87d89278d8ca88b4	R70K	21	0.04
deb54ba6b79a4c2c87d89278d8ca88b4	R118Q	-2	0.25
3ffb76b59216d44b93e305eec7107e40	E31D	-36	1.0
5e8d4c5c39bf570acdf00221ed7f8a81	M261V	24	0.02
5e8d4c5c39bf570acdf00221ed7f8a81	A115V	-29	0.16
5e8d4c5c39bf570acdf00221ed7f8a81	L221P	34	0.02
62286a1e0589c566442405655b615765	P154Q	-7	0.2
62286a1e0589c566442405655b615765	Q91K	9	0.49
a7de99b65094619a20bf9104f0ca3b74	P269R	-6	0.31
a7de99b65094619a20bf9104f0ca3b74	G307E	65	0.01
a7de99b65094619a20bf9104f0ca3b74	S251G	3	0.76
63ab1ce63028a4153fa548080ba9bedd	V181G	-32	0.5
63ab1ce63028a4153fa548080ba9bedd	V183G	-13	0.17
63ab1ce63028a4153fa548080ba9bedd	Q124E	6	0.14
e4e59be580ad090c39b0bb560374b43d	M1V	-18	0.0
e4e59be580ad090c39b0bb560374b43d	K74N	-6	0.08
e4e59be580ad090c39b0bb560374b43d	V109G	47	0.0
e4e59be580ad090c39b0bb560374b43d	Q15K	-8	0.36
e4e59be580ad090c39b0bb560374b43d	A210V	6	0.11
e4e59be580ad090c39b0bb560374b43d	D787G	31	0.01
e4e59be580ad090c39b0bb560374b43d	Y916C	28	0.07
e4e59be580ad090c39b0bb560374b43d	R85H	-26	0.42
e4e59be580ad090c39b0bb560374b43d	W122R	42	0.0
e4e59be580ad090c39b0bb560374b43d	N158S	-34	0.73
59b67b49698a9c8be2d09be79ae19c3f	V293A	-31	0.38
59b67b49698a9c8be2d09be79ae19c3f	P111R	-5	0.65
59b67b49698a9c8be2d09be79ae19c3f	Y244C	-40	0.17
59b67b49698a9c8be2d09be79ae19c3f	T539M	0	0.04
59b67b49698a9c8be2d09be79ae19c3f	I607V	-4	0.24
59b67b49698a9c8be2d09be79ae19c3f	R63C	42	0.0
28b7692ec2c045a7b0e091e0cfaffc95	P179L	-29	0.12
28b7692ec2c045a7b0e091e0cfaffc95	M4I	-66	None
28b7692ec2c045a7b0e091e0cfaffc95	E189G	39	0.0
28b7692ec2c045a7b0e091e0cfaffc95	P75L	-10	0.32
ca49c7364a44c2b55dedc95da161eb4d	R1410C	44	0.0
ca49c7364a44c2b55dedc95da161eb4d	S1795I	30	0.0
ca49c7364a44c2b55dedc95da161eb4d	D131G	49	0.0
ca49c7364a44c2b55dedc95da161eb4d	G1200R	59	0.0
ca49c7364a44c2b55dedc95da161eb4d	G690S	24	0.34
ca49c7364a44c2b55dedc95da161eb4d	K703R	24	0.17
ca49c7364a44c2b55dedc95da161eb4d	D705E	-48	0.56
ca49c7364a44c2b55dedc95da161eb4d	D1352Y	49	0.0
ca49c7364a44c2b55dedc95da161eb4d	A969T	-70	0.5
ca49c7364a44c2b55dedc95da161eb4d	R515H	-36	0.16
ca49c7364a44c2b55dedc95da161eb4d	R600P	27	0.02
ca49c7364a44c2b55dedc95da161eb4d	S1499C	22	0.02
ca49c7364a44c2b55dedc95da161eb4d	Q478H	12	0.49
ca49c7364a44c2b55dedc95da161eb4d	L1762P	32	0.0
ca49c7364a44c2b55dedc95da161eb4d	D1638N	34	0.0
ca49c7364a44c2b55dedc95da161eb4d	T1747S	32	0.0
ca49c7364a44c2b55dedc95da161eb4d	R1786Q	30	0.0
ca49c7364a44c2b55dedc95da161eb4d	D1276V	44	0.0
688917182bd816c5803cc9b427833625	N6Y	34	0.0
688917182bd816c5803cc9b427833625	S21G	-33	0.0
688917182bd816c5803cc9b427833625	S543G	-66	0.5
688917182bd816c5803cc9b427833625	M646V	0	0.54
688917182bd816c5803cc9b427833625	V1441M	-9	0.06
688917182bd816c5803cc9b427833625	V902A	-11	0.57
688917182bd816c5803cc9b427833625	P193L	-8	0.04
688917182bd816c5803cc9b427833625	Q857K	-3	0.19
688917182bd816c5803cc9b427833625	S993R	12	0.11
688917182bd816c5803cc9b427833625	S619R	19	0.04
688917182bd816c5803cc9b427833625	V633M	-50	0.21
4686bef9fc9e8f9bbfe08847a0fc6f59	D418E	24	0.04
4686bef9fc9e8f9bbfe08847a0fc6f59	E44K	-52	0.71
4686bef9fc9e8f9bbfe08847a0fc6f59	V79L	-44	0.68
34e50a2abd5f936a320e5e51d7e298dd	I323L	1	0.06
34e50a2abd5f936a320e5e51d7e298dd	N202S	15	0.29
34e50a2abd5f936a320e5e51d7e298dd	E221G	20	0.28
34e50a2abd5f936a320e5e51d7e298dd	T318M	-1	0.13
ab03235172eb13987235e599a7b71ece	T541I	-16	0.42
ab03235172eb13987235e599a7b71ece	I158N	46	0.0
ab03235172eb13987235e599a7b71ece	H418Q	8	0.48
ab03235172eb13987235e599a7b71ece	A561T	-67	0.63
ab03235172eb13987235e599a7b71ece	R568S	-4	0.71
ab03235172eb13987235e599a7b71ece	A585V	-39	0.22
ab03235172eb13987235e599a7b71ece	K106E	-11	0.31
ab03235172eb13987235e599a7b71ece	A236V	-38	0.62
7e0c305ab4c9f3d915f0c581bc7f0a7a	Q260R	12	0.05
7e0c305ab4c9f3d915f0c581bc7f0a7a	F139L	-29	0.65
7e0c305ab4c9f3d915f0c581bc7f0a7a	A482V	-56	0.54
78b7e425f8dc1cadbe9a5c2642507b8c	E98A	-23	0.4
78b7e425f8dc1cadbe9a5c2642507b8c	F136L	-43	0.65
b2a7ceb1de272e14cf8a29f96dba1912	L131M	-68	0.23
b2a7ceb1de272e14cf8a29f96dba1912	P133S	22	0.01
b2a7ceb1de272e14cf8a29f96dba1912	A135D	-28	0.13
b2a7ceb1de272e14cf8a29f96dba1912	R136G	21	0.08
b2a7ceb1de272e14cf8a29f96dba1912	L138F	-3	0.07
b2a7ceb1de272e14cf8a29f96dba1912	P140L	-17	0.09
b2a7ceb1de272e14cf8a29f96dba1912	L125I	-10	0.09
505da572a73b69f8accd95427bc43ec3	R263Q	-17	0.57
505da572a73b69f8accd95427bc43ec3	N106D	-38	0.28
505da572a73b69f8accd95427bc43ec3	T436R	36	0.01
505da572a73b69f8accd95427bc43ec3	E480K	34	0.13
505da572a73b69f8accd95427bc43ec3	R320W	4	0.18
c45f5e4752fa78461e65f6e73ac93722	R2569G	5	0.11
c45f5e4752fa78461e65f6e73ac93722	A2573T	-8	0.01
c45f5e4752fa78461e65f6e73ac93722	A2067T	-6	0.01
c45f5e4752fa78461e65f6e73ac93722	D540A	13	0.03
c45f5e4752fa78461e65f6e73ac93722	G543E	27	0.0
c45f5e4752fa78461e65f6e73ac93722	A1545V	-2	0.06
c45f5e4752fa78461e65f6e73ac93722	Q2115E	-16	0.0
c45f5e4752fa78461e65f6e73ac93722	A2123T	-29	0.13
c45f5e4752fa78461e65f6e73ac93722	D1113N	9	0.0
c45f5e4752fa78461e65f6e73ac93722	D90N	15	0.0
c45f5e4752fa78461e65f6e73ac93722	V1118M	13	0.0
c45f5e4752fa78461e65f6e73ac93722	V112A	21	0.0
c45f5e4752fa78461e65f6e73ac93722	A2184T	-64	0.43
c45f5e4752fa78461e65f6e73ac93722	H1708N	6	0.02
c45f5e4752fa78461e65f6e73ac93722	T2739M	-36	0.03
c45f5e4752fa78461e65f6e73ac93722	I2251L	-11	0.04
c45f5e4752fa78461e65f6e73ac93722	M745I	-12	0.22
c45f5e4752fa78461e65f6e73ac93722	A2284G	-70	0.69
c45f5e4752fa78461e65f6e73ac93722	V1494I	0	0.03
c45f5e4752fa78461e65f6e73ac93722	S1281F	-41	1.0
c45f5e4752fa78461e65f6e73ac93722	T776P	7	0.0
c45f5e4752fa78461e65f6e73ac93722	S1823L	7	0.0
c45f5e4752fa78461e65f6e73ac93722	S2344L	6	0.01
c45f5e4752fa78461e65f6e73ac93722	T815I	17	0.01
c45f5e4752fa78461e65f6e73ac93722	N817D	-48	0.36
c45f5e4752fa78461e65f6e73ac93722	L2365F	5	0.0
c45f5e4752fa78461e65f6e73ac93722	E1350K	-13	0.12
c45f5e4752fa78461e65f6e73ac93722	C327W	47	0.0
c45f5e4752fa78461e65f6e73ac93722	D328G	28	0.0
c45f5e4752fa78461e65f6e73ac93722	V2898F	0	0.0
c45f5e4752fa78461e65f6e73ac93722	D1935Y	28	0.0
c45f5e4752fa78461e65f6e73ac93722	R2904I	20	0.0
c45f5e4752fa78461e65f6e73ac93722	Q2406H	7	0.04
c45f5e4752fa78461e65f6e73ac93722	D885G	31	0.0
c45f5e4752fa78461e65f6e73ac93722	L378V	-2	0.0
c45f5e4752fa78461e65f6e73ac93722	S2439I	5	0.0
c45f5e4752fa78461e65f6e73ac93722	A2444D	7	0.0
c45f5e4752fa78461e65f6e73ac93722	N1423K	-10	0.09
c45f5e4752fa78461e65f6e73ac93722	K928E	28	0.0
c45f5e4752fa78461e65f6e73ac93722	G929R	-8	0.51
c45f5e4752fa78461e65f6e73ac93722	S2481L	-12	0.04
c45f5e4752fa78461e65f6e73ac93722	T1972A	-10	0.03
c45f5e4752fa78461e65f6e73ac93722	A1977T	-72	0.68
c45f5e4752fa78461e65f6e73ac93722	P2464L	-7	0.01
c45f5e4752fa78461e65f6e73ac93722	V1477M	-3	0.04
c45f5e4752fa78461e65f6e73ac93722	E2512K	1	0.08
c45f5e4752fa78461e65f6e73ac93722	E982K	24	0.01
c45f5e4752fa78461e65f6e73ac93722	P2520S	-45	0.43
c45f5e4752fa78461e65f6e73ac93722	C1506R	29	0.02
c45f5e4752fa78461e65f6e73ac93722	T1004M	-4	0.01
c45f5e4752fa78461e65f6e73ac93722	R2555S	-3	0.01
c45f5e4752fa78461e65f6e73ac93722	I1280T	-56	0.25
8f8cf2f9d7681d985178f887ffcf9241	G303C	-3	0.19
8f8cf2f9d7681d985178f887ffcf9241	D588G	-7	0.1
8f8cf2f9d7681d985178f887ffcf9241	E221Q	-12	0.23
8f8cf2f9d7681d985178f887ffcf9241	I748V	-5	0.07
25ff3face62fabc2ed292dedcc394aac	E70D	17	0.12
25ff3face62fabc2ed292dedcc394aac	V206I	-54	0.21
25ff3face62fabc2ed292dedcc394aac	D143N	45	0.02
fbf685fccce3e82730cf82f26477eab5	G1027R	75	0.01
fbf685fccce3e82730cf82f26477eab5	G520S	44	0.02
fbf685fccce3e82730cf82f26477eab5	G1036R	66	0.04
fbf685fccce3e82730cf82f26477eab5	G526R	73	0.0
fbf685fccce3e82730cf82f26477eab5	G1039D	69	0.0
fbf685fccce3e82730cf82f26477eab5	G529C	45	0.0
fbf685fccce3e82730cf82f26477eab5	G1042S	35	0.01
fbf685fccce3e82730cf82f26477eab5	G532E	68	0.0
fbf685fccce3e82730cf82f26477eab5	V1047M	-29	0.05
fbf685fccce3e82730cf82f26477eab5	G1051S	51	0.0
fbf685fccce3e82730cf82f26477eab5	G541C	56	0.0
fbf685fccce3e82730cf82f26477eab5	G544S	58	0.0
fbf685fccce3e82730cf82f26477eab5	G544V	58	0.0
fbf685fccce3e82730cf82f26477eab5	G1057C	55	0.0
fbf685fccce3e82730cf82f26477eab5	G553D	61	0.0
fbf685fccce3e82730cf82f26477eab5	G1078D	80	0.0
fbf685fccce3e82730cf82f26477eab5	G1081V	61	0.01
fbf685fccce3e82730cf82f26477eab5	R1205Q	-53	0.33
fbf685fccce3e82730cf82f26477eab5	G1084V	59	0.01
fbf685fccce3e82730cf82f26477eab5	G1090C	43	0.0
fbf685fccce3e82730cf82f26477eab5	G1102S	63	0.0
fbf685fccce3e82730cf82f26477eab5	G1102V	64	0.01
fbf685fccce3e82730cf82f26477eab5	G595S	-17	0.09
fbf685fccce3e82730cf82f26477eab5	G598V	56	0.04
fbf685fccce3e82730cf82f26477eab5	G601D	77	0.0
fbf685fccce3e82730cf82f26477eab5	G628R	74	0.0
fbf685fccce3e82730cf82f26477eab5	G118D	53	0.12
fbf685fccce3e82730cf82f26477eab5	G124D	46	0.1
fbf685fccce3e82730cf82f26477eab5	G640E	75	0.0
fbf685fccce3e82730cf82f26477eab5	G130D	34	0.11
fbf685fccce3e82730cf82f26477eab5	G133S	20	0.32
fbf685fccce3e82730cf82f26477eab5	G646V	48	0.0
fbf685fccce3e82730cf82f26477eab5	C1163R	9	0.53
fbf685fccce3e82730cf82f26477eab5	D1165E	-63	0.97
fbf685fccce3e82730cf82f26477eab5	G661V	6	0.28
fbf685fccce3e82730cf82f26477eab5	G664D	20	0.57
fbf685fccce3e82730cf82f26477eab5	G676R	70	0.04
fbf685fccce3e82730cf82f26477eab5	G682D	75	0.01
fbf685fccce3e82730cf82f26477eab5	R693Q	8	0.38
fbf685fccce3e82730cf82f26477eab5	H182D	29	0.25
fbf685fccce3e82730cf82f26477eab5	H182R	9	0.37
fbf685fccce3e82730cf82f26477eab5	G700C	67	0.0
fbf685fccce3e82730cf82f26477eab5	G700D	79	0.0
fbf685fccce3e82730cf82f26477eab5	G190V	48	0.49
fbf685fccce3e82730cf82f26477eab5	G193D	53	0.14
fbf685fccce3e82730cf82f26477eab5	G712S	67	0.0
fbf685fccce3e82730cf82f26477eab5	G712D	77	0.0
fbf685fccce3e82730cf82f26477eab5	G202D	70	0.0
fbf685fccce3e82730cf82f26477eab5	G718S	59	0.01
fbf685fccce3e82730cf82f26477eab5	G721S	61	0.03
fbf685fccce3e82730cf82f26477eab5	G217V	21	0.06
fbf685fccce3e82730cf82f26477eab5	G745E	74	0.0
fbf685fccce3e82730cf82f26477eab5	D237G	14	0.23
fbf685fccce3e82730cf82f26477eab5	G757V	66	0.0
fbf685fccce3e82730cf82f26477eab5	G247D	64	0.04
fbf685fccce3e82730cf82f26477eab5	G763V	73	0.0
fbf685fccce3e82730cf82f26477eab5	G766S	52	0.01
fbf685fccce3e82730cf82f26477eab5	G256D	68	0.0
fbf685fccce3e82730cf82f26477eab5	G769V	63	0.0
fbf685fccce3e82730cf82f26477eab5	G772S	65	0.0
fbf685fccce3e82730cf82f26477eab5	G265D	63	0.0
fbf685fccce3e82730cf82f26477eab5	G784S	56	0.01
fbf685fccce3e82730cf82f26477eab5	G274D	70	0.03
fbf685fccce3e82730cf82f26477eab5	G280S	58	0.0
fbf685fccce3e82730cf82f26477eab5	G793R	73	0.0
fbf685fccce3e82730cf82f26477eab5	G796A	60	0.0
fbf685fccce3e82730cf82f26477eab5	G286V	58	0.0
fbf685fccce3e82730cf82f26477eab5	G289V	52	0.0
fbf685fccce3e82730cf82f26477eab5	D1315N	3	0.32
fbf685fccce3e82730cf82f26477eab5	D1315V	17	0.53
fbf685fccce3e82730cf82f26477eab5	G805C	61	0.0
fbf685fccce3e82730cf82f26477eab5	G295V	47	0.02
fbf685fccce3e82730cf82f26477eab5	G298R	69	0.0
fbf685fccce3e82730cf82f26477eab5	G307D	65	0.0
fbf685fccce3e82730cf82f26477eab5	P1076H	36	0.03
fbf685fccce3e82730cf82f26477eab5	G316R	76	0.0
fbf685fccce3e82730cf82f26477eab5	G829S	56	0.01
fbf685fccce3e82730cf82f26477eab5	G310R	67	0.0
fbf685fccce3e82730cf82f26477eab5	A1345V	-15	0.22
fbf685fccce3e82730cf82f26477eab5	G322S	54	0.0
fbf685fccce3e82730cf82f26477eab5	G328D	72	0.0
fbf685fccce3e82730cf82f26477eab5	G841S	54	0.01
fbf685fccce3e82730cf82f26477eab5	G844D	78	0.0
fbf685fccce3e82730cf82f26477eab5	G334S	61	0.0
fbf685fccce3e82730cf82f26477eab5	G847R	74	0.0
fbf685fccce3e82730cf82f26477eab5	G340S	57	0.0
fbf685fccce3e82730cf82f26477eab5	G853V	75	0.0
fbf685fccce3e82730cf82f26477eab5	G346S	57	0.0
fbf685fccce3e82730cf82f26477eab5	G364S	51	0.0
fbf685fccce3e82730cf82f26477eab5	G367W	64	0.0
fbf685fccce3e82730cf82f26477eab5	G880S	38	0.0
fbf685fccce3e82730cf82f26477eab5	G370S	51	0.0
fbf685fccce3e82730cf82f26477eab5	G370A	38	0.01
fbf685fccce3e82730cf82f26477eab5	G376D	59	0.01
fbf685fccce3e82730cf82f26477eab5	G385E	68	0.0
fbf685fccce3e82730cf82f26477eab5	G388V	63	0.01
fbf685fccce3e82730cf82f26477eab5	G901S	42	0.0
fbf685fccce3e82730cf82f26477eab5	G391S	46	0.04
fbf685fccce3e82730cf82f26477eab5	G904R	67	0.0
fbf685fccce3e82730cf82f26477eab5	G1176V	-19	0.12
fbf685fccce3e82730cf82f26477eab5	G916R	66	0.0
fbf685fccce3e82730cf82f26477eab5	G406S	0	0.07
fbf685fccce3e82730cf82f26477eab5	G922S	43	0.0
fbf685fccce3e82730cf82f26477eab5	G418S	57	0.0
fbf685fccce3e82730cf82f26477eab5	G418D	72	0.0
fbf685fccce3e82730cf82f26477eab5	G424S	37	0.02
fbf685fccce3e82730cf82f26477eab5	G937C	26	0.01
fbf685fccce3e82730cf82f26477eab5	G427S	52	0.0
fbf685fccce3e82730cf82f26477eab5	G946R	72	0.0
fbf685fccce3e82730cf82f26477eab5	G955C	61	0.0
fbf685fccce3e82730cf82f26477eab5	G445R	70	0.0
fbf685fccce3e82730cf82f26477eab5	A843T	-37	0.65
fbf685fccce3e82730cf82f26477eab5	G448E	73	0.0
fbf685fccce3e82730cf82f26477eab5	G970D	69	0.01
fbf685fccce3e82730cf82f26477eab5	G469A	49	0.03
fbf685fccce3e82730cf82f26477eab5	G982V	62	0.0
fbf685fccce3e82730cf82f26477eab5	G988V	41	0.01
fbf685fccce3e82730cf82f26477eab5	G478V	54	0.0
fbf685fccce3e82730cf82f26477eab5	G166V	-12	0.34
fbf685fccce3e82730cf82f26477eab5	G481S	41	0.01
fbf685fccce3e82730cf82f26477eab5	G484E	64	0.0
fbf685fccce3e82730cf82f26477eab5	G493E	71	0.0
fbf685fccce3e82730cf82f26477eab5	G1006S	46	0.0
fbf685fccce3e82730cf82f26477eab5	G499V	47	0.0
fbf685fccce3e82730cf82f26477eab5	G1015R	69	0.0
fbf685fccce3e82730cf82f26477eab5	G508D	64	0.0
fbf685fccce3e82730cf82f26477eab5	G1021D	64	0.01
fbf685fccce3e82730cf82f26477eab5	G511S	62	0.01
1ba9eb04afd44d4bf3d71cfa2010cf85	P83T	-19	0.01
1ba9eb04afd44d4bf3d71cfa2010cf85	R542Q	-27	None
1ba9eb04afd44d4bf3d71cfa2010cf85	Q150R	-65	0.14
1ba9eb04afd44d4bf3d71cfa2010cf85	S239G	-47	0.12
1ba9eb04afd44d4bf3d71cfa2010cf85	G392S	32	0.0
ea90fe45d3105499e432a3df9c8eb11a	S4P	-30	0.27
ea90fe45d3105499e432a3df9c8eb11a	R115C	9	0.02
cb479fa39b0cbe680e958da72fcac403	S265C	12	0.12
cb479fa39b0cbe680e958da72fcac403	A157T	-14	0.58
cb479fa39b0cbe680e958da72fcac403	G298D	15	0.48
cb479fa39b0cbe680e958da72fcac403	G298C	36	0.04
cb479fa39b0cbe680e958da72fcac403	Q303R	-31	1.0
cb479fa39b0cbe680e958da72fcac403	P561R	-17	0.48
cb479fa39b0cbe680e958da72fcac403	A84V	-55	1.0
cb479fa39b0cbe680e958da72fcac403	G597D	14	0.27
cb479fa39b0cbe680e958da72fcac403	R356P	19	0.01
cb479fa39b0cbe680e958da72fcac403	I240M	-31	0.28
cb479fa39b0cbe680e958da72fcac403	S246F	-6	0.05
cb479fa39b0cbe680e958da72fcac403	V250I	-74	0.72
b42c8a0a6d832de4ff2ce38322844b4c	T341I	-47	0.32
a3c16fe00562c0ebf385f4a4f951eab7	P34R	-30	0.54
a3c16fe00562c0ebf385f4a4f951eab7	A227V	12	0.01
a3c16fe00562c0ebf385f4a4f951eab7	A326T	-35	0.09
a3c16fe00562c0ebf385f4a4f951eab7	K330Q	-44	0.3
a3c16fe00562c0ebf385f4a4f951eab7	V463I	-75	0.56
6e4cd8bb76d6d3aa1ed88460706e7ced	T527I	-30	0.06
6e4cd8bb76d6d3aa1ed88460706e7ced	R861C	47	0.0
6e4cd8bb76d6d3aa1ed88460706e7ced	V177A	26	0.0
6e4cd8bb76d6d3aa1ed88460706e7ced	G713E	33	0.21
6e4cd8bb76d6d3aa1ed88460706e7ced	S767T	0	0.03
f6fb67a73db119f7b1717562a378f7db	S207P	19	0.01
50beaa752b7b8b772f0ab8ce8f1b5702	S520R	31	0.02
50beaa752b7b8b772f0ab8ce8f1b5702	L425F	-36	0.16
50beaa752b7b8b772f0ab8ce8f1b5702	S47L	-4	0.09
50beaa752b7b8b772f0ab8ce8f1b5702	G311S	-46	0.5
50beaa752b7b8b772f0ab8ce8f1b5702	G199E	4	0.22
50beaa752b7b8b772f0ab8ce8f1b5702	T217I	12	0.0
50beaa752b7b8b772f0ab8ce8f1b5702	T608A	-24	0.4
50beaa752b7b8b772f0ab8ce8f1b5702	R225W	33	0.02
50beaa752b7b8b772f0ab8ce8f1b5702	Q235R	13	0.19
44af6b9355032784248326fa29a8a7c0	K265N	-14	0.1
44af6b9355032784248326fa29a8a7c0	I665V	-58	0.68
44af6b9355032784248326fa29a8a7c0	M435V	-51	0.81
44af6b9355032784248326fa29a8a7c0	V322G	27	0.0
44af6b9355032784248326fa29a8a7c0	P715S	-49	0.52
44af6b9355032784248326fa29a8a7c0	I625V	-27	0.57
44af6b9355032784248326fa29a8a7c0	M630V	-28	0.14
a501f04bd2ce845007a7125b760febae	G52R	16	None
a501f04bd2ce845007a7125b760febae	S107L	-1	None
a501f04bd2ce845007a7125b760febae	V104I	12	None
a501f04bd2ce845007a7125b760febae	R8L	11	None
3dd166411b9f4739045a5b73532b01ff	Q1413P	-36	0.44
3dd166411b9f4739045a5b73532b01ff	A920S	29	0.03
3dd166411b9f4739045a5b73532b01ff	A561E	-32	0.14
3dd166411b9f4739045a5b73532b01ff	S1081G	-59	1.0
3dd166411b9f4739045a5b73532b01ff	R450K	-74	1.0
3dd166411b9f4739045a5b73532b01ff	E964Q	-55	0.29
3dd166411b9f4739045a5b73532b01ff	R600C	-29	0.09
3dd166411b9f4739045a5b73532b01ff	D488N	-1	0.02
3dd166411b9f4739045a5b73532b01ff	A1513V	-31	0.07
3dd166411b9f4739045a5b73532b01ff	T631A	-20	0.3
485562d1d482efd2d141fd3c36c1a084	P228T	-35	0.26
485562d1d482efd2d141fd3c36c1a084	V269I	-62	1.0
485562d1d482efd2d141fd3c36c1a084	S81N	-62	0.29
ac4c96c819847d24bb46406ae754bb3d	V162A	-34	None
ac4c96c819847d24bb46406ae754bb3d	G194A	-22	0.0
ac4c96c819847d24bb46406ae754bb3d	L335F	-51	0.05
ac4c96c819847d24bb46406ae754bb3d	G30C	32	0.0
ac4c96c819847d24bb46406ae754bb3d	R158H	-38	None
8c6e895248d55a84b6566d7e95a8a9e0	G165R	19	0.03
8c6e895248d55a84b6566d7e95a8a9e0	E586K	37	0.63
8c6e895248d55a84b6566d7e95a8a9e0	I18T	34	0.01
8c6e895248d55a84b6566d7e95a8a9e0	A310V	-33	0.14
8c6e895248d55a84b6566d7e95a8a9e0	R604H	-61	0.54
be86d13c0c6ee8f6ebc7dd6c2ebd1d21	Q244K	-28	0.62
65775d30f09e2e04630e102affbd7811	L90F	-46	0.18
65775d30f09e2e04630e102affbd7811	P122A	15	0.25
5077e376ccfd1b3f28be894441930844	Y33C	14	0.02
5077e376ccfd1b3f28be894441930844	D25Y	-66	1.0
5077e376ccfd1b3f28be894441930844	R26Q	-52	1.0
5077e376ccfd1b3f28be894441930844	R41L	19	0.04
5077e376ccfd1b3f28be894441930844	E24D	-28	0.14
457ebd8ace122bbc474820caae0b6c44	K399N	44	0.0
457ebd8ace122bbc474820caae0b6c44	L401M	30	0.0
b5905267530e3141d00052cca24aa009	S776P	37	0.02
b5905267530e3141d00052cca24aa009	K670M	26	0.0
b5905267530e3141d00052cca24aa009	T33M	31	0.0
b5905267530e3141d00052cca24aa009	R220Q	-49	0.38
b5905267530e3141d00052cca24aa009	G300R	-38	0.13
b5905267530e3141d00052cca24aa009	N30T	8	0.05
b5905267530e3141d00052cca24aa009	K700N	24	0.0
b5905267530e3141d00052cca24aa009	A92S	-63	0.27
b5905267530e3141d00052cca24aa009	T497M	-60	0.25
b5905267530e3141d00052cca24aa009	R377C	14	0.02
b5905267530e3141d00052cca24aa009	S892F	21	0.0
8405f4325666e2ce5e9d68eabbc04194	G8D	21	0.08
8405f4325666e2ce5e9d68eabbc04194	E267K	-41	0.62
8405f4325666e2ce5e9d68eabbc04194	E172G	-15	0.42
8405f4325666e2ce5e9d68eabbc04194	R17H	4	0.57
8405f4325666e2ce5e9d68eabbc04194	H320Y	15	0.35
313059d244024c70eedb4adf67bc66d7	D164N	-28	0.14
313059d244024c70eedb4adf67bc66d7	A294V	-37	0.26
313059d244024c70eedb4adf67bc66d7	N321T	-78	1.0
313059d244024c70eedb4adf67bc66d7	A200P	-31	0.24
313059d244024c70eedb4adf67bc66d7	L457P	56	0.0
313059d244024c70eedb4adf67bc66d7	E487K	-45	0.52
313059d244024c70eedb4adf67bc66d7	Y626F	-9	0.7
849821d4dd7c80a77a9ea0f5340066dc	V405A	-61	0.85
849821d4dd7c80a77a9ea0f5340066dc	N295K	35	0.02
849821d4dd7c80a77a9ea0f5340066dc	L439I	-42	0.24
849821d4dd7c80a77a9ea0f5340066dc	S335P	30	0.1
849821d4dd7c80a77a9ea0f5340066dc	S383P	-79	1.0
e5e6d92d0e6eaf951b26f3440f7135b5	P43T	-7	None
3e3000f9c09e5d1c909d8001e404aebe	N648K	26	0.01
3e3000f9c09e5d1c909d8001e404aebe	R370W	44	0.19
3e3000f9c09e5d1c909d8001e404aebe	T142S	-47	0.95
3e3000f9c09e5d1c909d8001e404aebe	A31V	-70	1.0
3e3000f9c09e5d1c909d8001e404aebe	G546R	-16	0.86
3e3000f9c09e5d1c909d8001e404aebe	Y52C	19	0.04
3e3000f9c09e5d1c909d8001e404aebe	R316K	-15	1.0
3e3000f9c09e5d1c909d8001e404aebe	S102N	-58	0.49
3e3000f9c09e5d1c909d8001e404aebe	I632V	-44	1.0
16336abaaa519b75a404db70756c5f8f	A391G	-17	0.18
16336abaaa519b75a404db70756c5f8f	A397V	19	0.0
16336abaaa519b75a404db70756c5f8f	P399A	18	0.01
16336abaaa519b75a404db70756c5f8f	G25R	40	None
16336abaaa519b75a404db70756c5f8f	G41R	37	None
[truncated: 228,340 more rows]
